# Supplementary material for: 6-[(tert-Butyl­dimethyl­sil­yl)­oxy]-3-ethenyl-7-meth­oxy-4-[(tri­methyl­sil­yl)ethyn­yl]naphtho­[2,3-c]furan-1(3H)-one
Source: IUCrdata. 2020 Feb 21;5(Pt 2):x200224. doi: 10.1107/S2414314620002242 (PMC9462189; doi:10.1107/S2414314620002242)
Supplement: Supplementary file 1 [file x-05-x200224-sup1.cif]

##############################################################################
#                                                                            #
# This CIF contains the data for a data article accepted for                 #
# publication in IUCrData. It conforms to the requirements of                #
# Notes for Authors for IUCrData, and has been                               #
# peer reviewed under the auspices of IUCrData.                              #
#                                                                            #
# Full details of the Crystallographic Information File format               #
# are given in the paper "The Crystallographic Information File (CIF):       #
# a New Standard Archive File for Crystallography" by S. R. Hall, F. H.      #
# Allen and I. D. Brown [Acta Cryst. (1991), A47, 655-685].                  #
#                                                                            #
# The current version of the core CIF dictionary is obtainable from          #
# ftp://ftp.iucr.org/pub/cif_core.dic.                                       #
#                                                                            #
# Software is freely available for graphical display of the structure(s)     #
# in this CIF. For information consult the CIF software page                 #
# http://www.iucr.org/resources/cif/software.                                #
#                                                                            #
# This file may be used for bona fide research purposes within the           #
# scientific community so long as proper attribution is given to the data    # 
# article from which it was obtained.                                        #
#                                                                            #
##############################################################################
data_global
_audit_creation_method     'Jana2006 Version : 31/01/2016'
_journal_date_recd_electronic     2020-02-15
_journal_date_accepted     2020-02-18
_journal_name_full     'IUCrData'
_journal_year     2020
_journal_volume     5
_journal_issue      2
_journal_page_first     0
_journal_page_last     0
_journal_paper_category     HO
_journal_paper_doi     10.1107/S2414314620002242
_journal_coeditor_code     BT4089
_publ_contact_author_name     'Matthias Weil'
_publ_contact_author_address
;
Institute for Chemical Technologies and Analytics
Division of Structural Chemistry
Vienna University of Technology
Getreidemarkt 9/164-SC
A-1060 Vienna
Austria
;
_publ_contact_author_email     'matthias.weil@tuwien.ac.at'
_publ_contact_author_fax     '+43 1 58801 17199'
_publ_contact_author_phone     '+43 1 58801 17122'
_publ_section_title
;\
6-[(<i>tert</i>-Butyldimethylsilyl)oxy]-3-ethenyl-7-methoxy-4-\
[(trimethylsilyl)ethynyl]naphtho[2,3-<i>c</i>]furan-1(3<i>H</i>)-one
;
_publ_section_title_footnote     .
loop_
    _publ_author_name
    _publ_author_footnote
    _publ_author_address
    'Weil, Matthias' .
;
Institute for Chemical Technologies and Analytics
Division of Structural Chemistry
TU Wien
Getreidemarkt 9/164-SC
A-1060 Vienna
Austria
;
    'Kremsmayr, Thomas' .
;
Institute of Applied Synthetic Chemistry
TU Wien
Getreidemarkt 9/163-OC
A-1060 Vienna
Austria
;
    'Mihovilovic, Marko D.' .
;
Institute of Applied Synthetic Chemistry
TU Wien
Getreidemarkt 9/163-OC
A-1060 Vienna
Austria
;
_publ_section_synopsis
;
In the molecule of the title compound, the tricyclic core, consisting of a
naphthalene entity fused together with a furan ring, deviates slightly from
planarity.
;
data_I
_database_code_depnum_ccdc_archive 'CCDC 1984687'
_audit_creation_method     'SHELXL-2018/3'
_chemical_name_systematic
;\
6-[(<i>tert</i>-Butyldimethylsilyl)oxy]-3-ethenyl-7-methoxy-4-\
[(trimethylsilyl)ethynyl]naphtho[2,3-<i>c</i>]furan-1(3<i>H</i>)-one
;
_chemical_name_common     ?
_chemical_formula_moiety     'C26 H34 O4 Si2'
_chemical_formula_sum     'C26 H34 O4 Si2'
_chemical_formula_iupac     'C26 H34 O4 Si2'
_chemical_formula_weight     466.71
_chemical_melting_point     ?
_space_group_crystal_system     monoclinic
_space_group_name_H-M_alt     'P 21/c'
_space_group_name_Hall     '-P 2ybc'
loop_
    _space_group_symop_operation_xyz
    'x, y, z'
    '-x, y+1/2, -z+1/2'
    '-x, -y, -z'
    'x, -y-1/2, z-1/2'
_cell_length_a     10.2628(6)
_cell_length_b     20.5653(13)
_cell_length_c     13.3923(8)
_cell_angle_alpha     90
_cell_angle_beta     111.6378(15)
_cell_angle_gamma     90
_cell_volume     2627.4(3)
_cell_formula_units_Z     4
_cell_measurement_reflns_used     8947
_cell_measurement_theta_min     2.350
_cell_measurement_theta_max     28.056
_cell_measurement_temperature     100(2)
_exptl_crystal_description     block
_exptl_crystal_colour     colourless
_exptl_crystal_size_max     0.200
_exptl_crystal_size_mid     0.200
_exptl_crystal_size_min     0.050
_exptl_crystal_density_diffrn     1.180
_exptl_crystal_density_meas     ?
_exptl_crystal_density_method     ?
_exptl_crystal_F_000     1000
_exptl_absorpt_coefficient_mu     0.163
_exptl_absorpt_correction_type     multi-scan
_exptl_absorpt_process_details
;
(<i>SADABS</i>; Bruker, 2014)
;
_exptl_absorpt_correction_T_min     0.6905
_exptl_absorpt_correction_T_max     0.7460
_diffrn_ambient_temperature     100(2)
_diffrn_source     ?
_diffrn_radiation_type     MoK\a
_diffrn_radiation_wavelength     0.71073
_diffrn_measurement_device_type     'Bruker APEXII CCD'
_diffrn_measurement_method     '\w- and \f-scans'
_diffrn_detector_area_resol_mean     ?
_diffrn_reflns_number     29229
_diffrn_reflns_av_R_equivalents     0.0375
_diffrn_reflns_av_unetI/netI     0.0361
_diffrn_reflns_theta_min     2.375
_diffrn_reflns_theta_max     27.999
_diffrn_reflns_theta_full     25.242
_diffrn_measured_fraction_theta_max     0.998
_diffrn_measured_fraction_theta_full     0.999
_diffrn_reflns_limit_h_min     -13
_diffrn_reflns_limit_h_max     13
_diffrn_reflns_limit_k_min     -27
_diffrn_reflns_limit_k_max     27
_diffrn_reflns_limit_l_min     -17
_diffrn_reflns_limit_l_max     17
_refine_special_details     ?
_reflns_number_total     6339
_reflns_number_gt     4923
_reflns_threshold_expression     'I > 2\s(I)'
_refine_ls_structure_factor_coef     Fsqd
_refine_ls_matrix_type     full
_refine_ls_R_factor_all     0.0591
_refine_ls_R_factor_gt     0.0408
_refine_ls_wR_factor_gt     0.0955
_refine_ls_wR_factor_ref     0.1042
_refine_ls_goodness_of_fit_ref     1.022
_refine_ls_restrained_S_all     1.022
_refine_ls_number_reflns     6339
_refine_ls_number_parameters     326
_refine_ls_number_restraints     0
_refine_ls_hydrogen_treatment     constr
_refine_ls_weighting_scheme     calc
_refine_ls_weighting_details
              'w=1/[\s^2^(Fo^2^)+(0.0483P)^2^+1.0291P] where P=(Fo^2^+2Fc^2^)/3'
_atom_sites_solution_hydrogens     geom
_atom_sites_solution_primary     direct
_atom_sites_solution_secondary     ?
_refine_ls_shift/su_max     0.001
_refine_ls_shift/su_mean     0.000
_refine_diff_density_max     0.421
_refine_diff_density_min     -0.241
_refine_ls_extinction_method     none
_refine_ls_extinction_coef     .
loop_
    _atom_type_symbol
    _atom_type_description
    _atom_type_scat_dispersion_real
    _atom_type_scat_dispersion_imag
    _atom_type_scat_source
    'C' 'C' 0.0033 0.0016
                         'International Tables Vol C Tables 4.2.6.8 and 6.1.1.4'
    'H' 'H' 0.0000 0.0000
                         'International Tables Vol C Tables 4.2.6.8 and 6.1.1.4'
    'O' 'O' 0.0106 0.0060
                         'International Tables Vol C Tables 4.2.6.8 and 6.1.1.4'
    'Si' 'Si' 0.0817 0.0704
                         'International Tables Vol C Tables 4.2.6.8 and 6.1.1.4'
_computing_data_collection
;
APEX2 (Bruker, 2014)
;
_computing_cell_refinement
;
SAINT (Bruker, 2014)
;
_computing_data_reduction
;
SAINT (Bruker, 2014)
;
_computing_structure_solution
;
SHELXS (Sheldrick, 2008)
;
_computing_structure_refinement
;
SHELXL (Sheldrick, 2015)
;
_computing_molecular_graphics
;
XP (Sheldrick, 2008) and Mercury (Macrae <i>et al.</i>,  2020)
;
_computing_publication_material
;
publCIF (Westrip, 2010)
;
loop_
    _atom_site_type_symbol
    _atom_site_label
    _atom_site_fract_x
    _atom_site_fract_y
    _atom_site_fract_z
    _atom_site_U_iso_or_equiv
    _atom_site_adp_type
    _atom_site_calc_flag
    _atom_site_occupancy
    _atom_site_disorder_assembly
    _atom_site_disorder_group
    Si Si1 0.20791(5) 0.30679(2) 0.57403(3) 0.02248(11) Uani d 1 . .
    C C1 0.7133(2) 0.48696(8) 0.37326(13) 0.0302(4) Uani d 1 . .
    Si Si2 0.67617(4) 0.34083(2) 0.98331(3) 0.01647(10) Uani d 1 . .
    O O2 0.79449(14) 0.51514(6) 0.34281(9) 0.0338(3) Uani d 1 . .
    C C2 0.73267(18) 0.46099(7) 0.48068(12) 0.0231(3) Uani d 1 . .
    O O3 0.81087(11) 0.36239(6) 0.94866(8) 0.0237(2) Uani d 1 . .
    C C3 0.84777(17) 0.46481(7) 0.57425(13) 0.0217(3) Uani d 1 . .
    H H3 0.931227 0.485539 0.575825 0.026 Uiso calc 1 . .
    O O4 1.03876(11) 0.42083(5) 0.96159(9) 0.0237(2) Uani d 1 . .
    C C4 0.83931(16) 0.43714(7) 0.66845(12) 0.0184(3) Uani d 1 . .
    C C5 0.95276(16) 0.44210(7) 0.76950(12) 0.0206(3) Uani d 1 . .
    H H5 1.037576 0.462529 0.773525 0.025 Uiso calc 1 . .
    C C6 0.94047(16) 0.41766(7) 0.86068(12) 0.0193(3) Uani d 1 . .
    C C7 0.81345(16) 0.38558(7) 0.85467(11) 0.0183(3) Uani d 1 . .
    C C8 0.70463(16) 0.37984(7) 0.75858(12) 0.0181(3) Uani d 1 . .
    H H8 0.621620 0.358099 0.755637 0.022 Uiso calc 1 . .
    C C9 0.71283(16) 0.40565(7) 0.66304(11) 0.0168(3) Uani d 1 . .
    C C10 0.59432(17) 0.40258(7) 0.56348(12) 0.0203(3) Uani d 1 . .
    C C11 0.60720(18) 0.43166(8) 0.47435(12) 0.0256(4) Uani d 1 . .
    C C14 0.2766(2) 0.38807(11) 0.27074(15) 0.0403(5) Uani d 1 . .
    H H14A 0.228359 0.423527 0.286908 0.048 Uiso calc 0.793(5) A 1
    H H14B 0.225496 0.351833 0.231592 0.048 Uiso calc 0.793(5) A 1
    H H14C 0.299781 0.344558 0.260154 0.048 Uiso calc 0.207(5) A 2
    H H14D 0.181140 0.401044 0.247364 0.048 Uiso calc 0.207(5) A 2
    C C15 0.46697(17) 0.37325(8) 0.56158(12) 0.0230(3) Uani d 1 B 2
    C C16 0.36373(18) 0.34782(8) 0.56664(12) 0.0260(4) Uani d 1 B 2
    C C17 0.0501(2) 0.34828(10) 0.47995(15) 0.0389(5) Uani d 1 C 2
    H H17A 0.048349 0.393362 0.503155 0.058 Uiso calc 1 C 2
    H H17B -0.034178 0.325613 0.479467 0.058 Uiso calc 1 C 2
    H H17C 0.052507 0.347805 0.407497 0.058 Uiso calc 1 C 2
    C C18 0.2142(2) 0.22140(9) 0.53083(16) 0.0364(4) Uani d 1 D 2
    H H18A 0.214109 0.220951 0.457613 0.055 Uiso calc 1 D 2
    H H18B 0.132165 0.197743 0.532449 0.055 Uiso calc 1 D 2
    H H18C 0.299819 0.200466 0.579619 0.055 Uiso calc 1 D 2
    C C19 0.21649(19) 0.31364(9) 0.71450(13) 0.0318(4) Uani d 1 E 2
    H H19A 0.295737 0.288043 0.761874 0.048 Uiso calc 1 E 2
    H H19B 0.129237 0.297148 0.719013 0.048 Uiso calc 1 E 2
    H H19C 0.229034 0.359329 0.736794 0.048 Uiso calc 1 E 2
    C C20 0.54271(18) 0.40670(8) 0.94724(13) 0.0282(4) Uani d 1 F 2
    H H20A 0.584916 0.446626 0.985485 0.042 Uiso calc 1 F 2
    H H20B 0.464002 0.393737 0.967605 0.042 Uiso calc 1 F 2
    H H20C 0.508864 0.414466 0.869624 0.042 Uiso calc 1 F 2
    C C21 0.59902(19) 0.26318(8) 0.91747(13) 0.0282(4) Uani d 1 G 2
    H H21A 0.555877 0.269748 0.839637 0.042 Uiso calc 1 G 2
    H H21B 0.527592 0.248566 0.944850 0.042 Uiso calc 1 G 2
    H H21C 0.672816 0.230206 0.933128 0.042 Uiso calc 1 G 2
    C C22 0.6523(2) 0.31159(11) 1.17885(15) 0.0403(5) Uani d 1 H 2
    H H22A 0.606496 0.270853 1.146464 0.060 Uiso calc 1 H 2
    H H22B 0.582055 0.346268 1.163324 0.060 Uiso calc 1 H 2
    H H22C 0.697512 0.306043 1.256777 0.060 Uiso calc 1 H 2
    C C23 0.76275(17) 0.32974(8) 1.13195(12) 0.0214(3) Uani d 1 H 2
    C C24 0.87241(19) 0.27524(9) 1.15756(14) 0.0316(4) Uani d 1 H 2
    H H24A 0.943282 0.286281 1.127394 0.047 Uiso calc 1 H 2
    H H24B 0.826462 0.234372 1.126024 0.047 Uiso calc 1 H 2
    H H24C 0.917511 0.270285 1.235607 0.047 Uiso calc 1 H 2
    C C25 0.8359(2) 0.39328(9) 1.18330(14) 0.0378(5) Uani d 1 H 2
    H H25A 0.878708 0.387841 1.261393 0.057 Uiso calc 1 H 2
    H H25B 0.766840 0.428533 1.166339 0.057 Uiso calc 1 H 2
    H H25C 0.908657 0.403970 1.154917 0.057 Uiso calc 1 H 2
    C C26 1.16625(17) 0.45412(9) 0.97460(14) 0.0316(4) Uani d 1 I 2
    H H26A 1.210789 0.433590 0.929264 0.047 Uiso calc 1 I 2
    H H26B 1.229676 0.451859 1.049976 0.047 Uiso calc 1 I 2
    H H26C 1.145690 0.499728 0.953463 0.047 Uiso calc 1 I 2
    O O1 0.5726(3) 0.47723(11) 0.30613(17) 0.0254(5) Uani d 0.793(5) A 1
    C C12 0.4924(3) 0.44639(12) 0.36387(16) 0.0206(5) Uani d 0.793(5) A 1
    H H12 0.424850 0.478621 0.373199 0.025 Uiso calc 0.793(5) A 1
    C C13 0.4132(2) 0.38915(10) 0.30236(14) 0.0227(6) Uani d 0.793(5) A 1
    H H13 0.461811 0.353786 0.286346 0.027 Uiso calc 0.793(5) A 1
    O O1' 0.6138(9) 0.4537(4) 0.3060(6) 0.0201(16) Uani d 0.207(5) A 2
    C C12' 0.5382(9) 0.4140(4) 0.3596(6) 0.018(2) Uani d 0.207(5) A 2
    H H12' 0.543941 0.366360 0.346803 0.022 Uiso calc 0.207(5) A 2
    C C13' 0.3928(10) 0.4372(4) 0.3254(6) 0.023(2) Uani d 0.207(5) A 2
    H H13' 0.371872 0.480928 0.336729 0.028 Uiso calc 0.207(5) A 2
loop_
    _atom_site_aniso_label
    _atom_site_aniso_U_11
    _atom_site_aniso_U_22
    _atom_site_aniso_U_33
    _atom_site_aniso_U_12
    _atom_site_aniso_U_13
    _atom_site_aniso_U_23
    Si1 0.0213(2) 0.0254(2) 0.0191(2) -0.00752(18) 0.00542(17) -0.00023(17)
    C1 0.0448(11) 0.0291(9) 0.0220(8) -0.0110(8) 0.0187(8) -0.0028(7)
    Si2 0.0167(2) 0.0190(2) 0.01550(19) -0.00173(16) 0.00805(16) -0.00036(15)
    O2 0.0491(8) 0.0330(7) 0.0283(6) -0.0114(6) 0.0250(6) 0.0016(5)
    C2 0.0345(9) 0.0204(8) 0.0206(8) -0.0043(7) 0.0175(7) -0.0002(6)
    O3 0.0188(6) 0.0348(6) 0.0182(5) -0.0029(5) 0.0077(4) 0.0081(5)
    C3 0.0254(8) 0.0190(7) 0.0273(8) -0.0009(6) 0.0176(7) 0.0015(6)
    O4 0.0158(5) 0.0290(6) 0.0247(6) -0.0021(4) 0.0058(4) 0.0078(5)
    C4 0.0225(8) 0.0158(7) 0.0222(7) 0.0009(6) 0.0145(6) 0.0011(6)
    C5 0.0173(7) 0.0197(7) 0.0280(8) 0.0004(6) 0.0119(6) 0.0041(6)
    C6 0.0167(7) 0.0185(7) 0.0235(7) 0.0031(6) 0.0082(6) 0.0036(6)
    C7 0.0199(7) 0.0196(7) 0.0189(7) 0.0017(6) 0.0113(6) 0.0043(6)
    C8 0.0197(7) 0.0185(7) 0.0198(7) -0.0026(6) 0.0116(6) 0.0006(6)
    C9 0.0216(8) 0.0144(6) 0.0186(7) 0.0004(6) 0.0124(6) -0.0006(5)
    C10 0.0283(8) 0.0183(7) 0.0182(7) -0.0051(6) 0.0129(6) -0.0022(6)
    C11 0.0351(10) 0.0261(8) 0.0175(7) -0.0088(7) 0.0118(7) -0.0030(6)
    C14 0.0319(10) 0.0516(12) 0.0354(10) 0.0004(9) 0.0103(8) -0.0008(9)
    C15 0.0316(9) 0.0249(8) 0.0125(7) -0.0071(7) 0.0081(6) -0.0014(6)
    C16 0.0310(9) 0.0302(9) 0.0160(7) -0.0090(7) 0.0078(7) -0.0001(6)
    C17 0.0307(10) 0.0473(12) 0.0315(10) 0.0019(9) 0.0030(8) 0.0040(8)
    C18 0.0412(11) 0.0298(9) 0.0421(11) -0.0103(8) 0.0199(9) -0.0053(8)
    C19 0.0276(9) 0.0456(11) 0.0222(8) -0.0134(8) 0.0092(7) 0.0010(7)
    C20 0.0246(9) 0.0318(9) 0.0262(8) 0.0051(7) 0.0068(7) 0.0001(7)
    C21 0.0359(10) 0.0259(8) 0.0241(8) -0.0076(7) 0.0126(7) -0.0044(7)
    C22 0.0421(11) 0.0612(13) 0.0272(9) 0.0061(10) 0.0239(9) 0.0098(9)
    C23 0.0260(8) 0.0239(8) 0.0164(7) 0.0010(6) 0.0104(6) 0.0017(6)
    C24 0.0342(10) 0.0336(9) 0.0274(9) 0.0094(8) 0.0118(8) 0.0089(7)
    C25 0.0518(12) 0.0310(10) 0.0190(8) -0.0006(9) -0.0004(8) -0.0029(7)
    C26 0.0177(8) 0.0393(10) 0.0333(9) -0.0071(7) 0.0041(7) 0.0079(8)
    O1 0.0336(13) 0.0260(11) 0.0198(8) -0.0034(8) 0.0135(8) 0.0048(8)
    C12 0.0278(14) 0.0183(11) 0.0186(10) 0.0009(10) 0.0119(10) 0.0021(8)
    C13 0.0338(13) 0.0223(11) 0.0141(9) 0.0017(8) 0.0113(9) 0.0005(8)
    O1' 0.023(4) 0.029(4) 0.016(3) -0.004(3) 0.016(3) 0.002(3)
    C12' 0.028(5) 0.015(4) 0.018(4) 0.002(3) 0.016(3) 0.006(3)
    C13' 0.029(5) 0.020(4) 0.022(4) 0.002(3) 0.011(4) 0.001(3)
_geom_special_details
;
 All esds (except the esd in the dihedral angle between two l.s. planes)
 are estimated using the full covariance matrix.  The cell esds are taken
 into account individually in the estimation of esds in distances, angles
 and torsion angles; correlations between esds in cell parameters are only
 used when they are defined by crystal symmetry.  An approximate (isotropic)
 treatment of cell esds is used for estimating esds involving l.s. planes.
;
loop_
    _geom_bond_atom_site_label_1
    _geom_bond_atom_site_label_2
    _geom_bond_site_symmetry_2
    _geom_bond_distance
    _geom_bond_publ_flag
    Si1 C16 . 1.8427(17) ?
    Si1 C17 . 1.8533(19) ?
    Si1 C19 . 1.8559(17) ?
    Si1 C18 . 1.8575(19) ?
    C1 O2 . 1.203(2) ?
    C1 O1' . 1.282(8) ?
    C1 O1 . 1.405(3) ?
    C1 C2 . 1.478(2) ?
    Si2 O3 . 1.6721(11) ?
    Si2 C21 . 1.8546(17) ?
    Si2 C20 . 1.8592(17) ?
    Si2 C23 . 1.8708(15) ?
    C2 C3 . 1.371(2) ?
    C2 C11 . 1.396(2) ?
    O3 C7 . 1.3554(17) ?
    C3 C4 . 1.415(2) ?
    C3 H3 . 0.9500 ?
    O4 C6 . 1.3574(18) ?
    O4 C26 . 1.4293(19) ?
    C4 C5 . 1.427(2) ?
    C4 C9 . 1.428(2) ?
    C5 C6 . 1.369(2) ?
    C5 H5 . 0.9500 ?
    C6 C7 . 1.437(2) ?
    C7 C8 . 1.363(2) ?
    C8 C9 . 1.4162(19) ?
    C8 H8 . 0.9500 ?
    C9 C10 . 1.437(2) ?
    C10 C11 . 1.384(2) ?
    C10 C15 . 1.431(2) ?
    C11 C12' . 1.481(8) ?
    C11 C12 . 1.544(3) ?
    C14 C13 . 1.307(3) ?
    C14 C13' . 1.528(9) ?
    C14 H14A . 0.9500 ?
    C14 H14B . 0.9500 ?
    C14 H14C . 0.9500 ?
    C14 H14D . 0.9500 ?
    C15 C16 . 1.206(2) ?
    C17 H17A . 0.9800 ?
    C17 H17B . 0.9800 ?
    C17 H17C . 0.9800 ?
    C18 H18A . 0.9800 ?
    C18 H18B . 0.9800 ?
    C18 H18C . 0.9800 ?
    C19 H19A . 0.9800 ?
    C19 H19B . 0.9800 ?
    C19 H19C . 0.9800 ?
    C20 H20A . 0.9800 ?
    C20 H20B . 0.9800 ?
    C20 H20C . 0.9800 ?
    C21 H21A . 0.9800 ?
    C21 H21B . 0.9800 ?
    C21 H21C . 0.9800 ?
    C22 C23 . 1.531(2) ?
    C22 H22A . 0.9800 ?
    C22 H22B . 0.9800 ?
    C22 H22C . 0.9800 ?
    C23 C24 . 1.535(2) ?
    C23 C25 . 1.537(2) ?
    C24 H24A . 0.9800 ?
    C24 H24B . 0.9800 ?
    C24 H24C . 0.9800 ?
    C25 H25A . 0.9800 ?
    C25 H25B . 0.9800 ?
    C25 H25C . 0.9800 ?
    C26 H26A . 0.9800 ?
    C26 H26B . 0.9800 ?
    C26 H26C . 0.9800 ?
    O1 C12 . 1.465(3) ?
    C12 C13 . 1.494(3) ?
    C12 H12 . 1.0000 ?
    C13 H13 . 0.9500 ?
    O1' C12' . 1.481(10) ?
    C12' C13' . 1.470(13) ?
    C12' H12' . 1.0000 ?
    C13' H13' . 0.9500 ?
loop_
    _geom_angle_atom_site_label_1
    _geom_angle_atom_site_label_2
    _geom_angle_atom_site_label_3
    _geom_angle_site_symmetry_1
    _geom_angle_site_symmetry_3
    _geom_angle
    _geom_angle_publ_flag
    C16 Si1 C17 . . 108.12(9) ?
    C16 Si1 C19 . . 107.58(7) ?
    C17 Si1 C19 . . 110.92(9) ?
    C16 Si1 C18 . . 106.58(8) ?
    C17 Si1 C18 . . 110.23(9) ?
    C19 Si1 C18 . . 113.17(9) ?
    O2 C1 O1' . . 119.4(3) ?
    O2 C1 O1 . . 121.90(16) ?
    O2 C1 C2 . . 129.99(17) ?
    O1' C1 C2 . . 106.1(4) ?
    O1 C1 C2 . . 108.01(15) ?
    O3 Si2 C21 . . 110.37(7) ?
    O3 Si2 C20 . . 109.88(7) ?
    C21 Si2 C20 . . 111.06(8) ?
    O3 Si2 C23 . . 102.17(6) ?
    C21 Si2 C23 . . 110.66(7) ?
    C20 Si2 C23 . . 112.38(7) ?
    C3 C2 C11 . . 123.00(14) ?
    C3 C2 C1 . . 129.09(15) ?
    C11 C2 C1 . . 107.88(14) ?
    C7 O3 Si2 . . 130.71(10) ?
    C2 C3 C4 . . 118.44(14) ?
    C2 C3 H3 . . 120.8 ?
    C4 C3 H3 . . 120.8 ?
    C6 O4 C26 . . 117.07(12) ?
    C3 C4 C5 . . 121.33(14) ?
    C3 C4 C9 . . 119.35(14) ?
    C5 C4 C9 . . 119.28(13) ?
    C6 C5 C4 . . 120.57(14) ?
    C6 C5 H5 . . 119.7 ?
    C4 C5 H5 . . 119.7 ?
    O4 C6 C5 . . 126.26(14) ?
    O4 C6 C7 . . 113.81(13) ?
    C5 C6 C7 . . 119.92(14) ?
    O3 C7 C8 . . 123.82(13) ?
    O3 C7 C6 . . 115.95(13) ?
    C8 C7 C6 . . 120.23(13) ?
    C7 C8 C9 . . 121.31(14) ?
    C7 C8 H8 . . 119.3 ?
    C9 C8 H8 . . 119.3 ?
    C8 C9 C4 . . 118.67(13) ?
    C8 C9 C10 . . 120.66(13) ?
    C4 C9 C10 . . 120.63(13) ?
    C11 C10 C15 . . 122.94(14) ?
    C11 C10 C9 . . 117.63(14) ?
    C15 C10 C9 . . 119.34(13) ?
    C10 C11 C2 . . 120.90(15) ?
    C10 C11 C12' . . 128.9(3) ?
    C2 C11 C12' . . 104.3(3) ?
    C10 C11 C12 . . 129.02(16) ?
    C2 C11 C12 . . 109.51(14) ?
    C13 C14 H14A . . 120.0 ?
    C13 C14 H14B . . 120.0 ?
    H14A C14 H14B . . 120.0 ?
    C13' C14 H14C . . 120.0 ?
    C13' C14 H14D . . 120.0 ?
    H14C C14 H14D . . 120.0 ?
    C16 C15 C10 . . 175.98(16) ?
    C15 C16 Si1 . . 178.46(16) ?
    Si1 C17 H17A . . 109.5 ?
    Si1 C17 H17B . . 109.5 ?
    H17A C17 H17B . . 109.5 ?
    Si1 C17 H17C . . 109.5 ?
    H17A C17 H17C . . 109.5 ?
    H17B C17 H17C . . 109.5 ?
    Si1 C18 H18A . . 109.5 ?
    Si1 C18 H18B . . 109.5 ?
    H18A C18 H18B . . 109.5 ?
    Si1 C18 H18C . . 109.5 ?
    H18A C18 H18C . . 109.5 ?
    H18B C18 H18C . . 109.5 ?
    Si1 C19 H19A . . 109.5 ?
    Si1 C19 H19B . . 109.5 ?
    H19A C19 H19B . . 109.5 ?
    Si1 C19 H19C . . 109.5 ?
    H19A C19 H19C . . 109.5 ?
    H19B C19 H19C . . 109.5 ?
    Si2 C20 H20A . . 109.5 ?
    Si2 C20 H20B . . 109.5 ?
    H20A C20 H20B . . 109.5 ?
    Si2 C20 H20C . . 109.5 ?
    H20A C20 H20C . . 109.5 ?
    H20B C20 H20C . . 109.5 ?
    Si2 C21 H21A . . 109.5 ?
    Si2 C21 H21B . . 109.5 ?
    H21A C21 H21B . . 109.5 ?
    Si2 C21 H21C . . 109.5 ?
    H21A C21 H21C . . 109.5 ?
    H21B C21 H21C . . 109.5 ?
    C23 C22 H22A . . 109.5 ?
    C23 C22 H22B . . 109.5 ?
    H22A C22 H22B . . 109.5 ?
    C23 C22 H22C . . 109.5 ?
    H22A C22 H22C . . 109.5 ?
    H22B C22 H22C . . 109.5 ?
    C22 C23 C24 . . 108.86(14) ?
    C22 C23 C25 . . 109.68(15) ?
    C24 C23 C25 . . 108.91(15) ?
    C22 C23 Si2 . . 109.46(12) ?
    C24 C23 Si2 . . 110.38(11) ?
    C25 C23 Si2 . . 109.53(11) ?
    C23 C24 H24A . . 109.5 ?
    C23 C24 H24B . . 109.5 ?
    H24A C24 H24B . . 109.5 ?
    C23 C24 H24C . . 109.5 ?
    H24A C24 H24C . . 109.5 ?
    H24B C24 H24C . . 109.5 ?
    C23 C25 H25A . . 109.5 ?
    C23 C25 H25B . . 109.5 ?
    H25A C25 H25B . . 109.5 ?
    C23 C25 H25C . . 109.5 ?
    H25A C25 H25C . . 109.5 ?
    H25B C25 H25C . . 109.5 ?
    O4 C26 H26A . . 109.5 ?
    O4 C26 H26B . . 109.5 ?
    H26A C26 H26B . . 109.5 ?
    O4 C26 H26C . . 109.5 ?
    H26A C26 H26C . . 109.5 ?
    H26B C26 H26C . . 109.5 ?
    C1 O1 C12 . . 111.62(18) ?
    O1 C12 C13 . . 110.33(17) ?
    O1 C12 C11 . . 102.26(18) ?
    C13 C12 C11 . . 116.20(18) ?
    O1 C12 H12 . . 109.2 ?
    C13 C12 H12 . . 109.2 ?
    C11 C12 H12 . . 109.2 ?
    C14 C13 C12 . . 119.5(2) ?
    C14 C13 H13 . . 120.2 ?
    C12 C13 H13 . . 120.2 ?
    C1 O1' C12' . . 112.2(6) ?
    C13' C12' O1' . . 108.9(7) ?
    C13' C12' C11 . . 106.6(7) ?
    O1' C12' C11 . . 103.4(6) ?
    C13' C12' H12' . . 112.5 ?
    O1' C12' H12' . . 112.5 ?
    C11 C12' H12' . . 112.5 ?
    C12' C13' C14 . . 117.3(6) ?
    C12' C13' H13' . . 121.4 ?
    C14 C13' H13' . . 121.4 ?
_shelx_space_group_comment
;
The symmetry employed for this shelxl refinement is uniquely defined
by the following loop, which should always be used as a source of
symmetry information in preference to the above space-group names.
They are only intended as comments.
;
_shelx_estimated_absorpt_T_min     0.968
_shelx_estimated_absorpt_T_max     0.992
_shelx_hkl_file
;
   2   0   0  337.20    8.57
  -2   0   0  343.99    8.53
  -2   0   0  347.90    8.57
  -2   0   0  328.20    8.55
   2   0   0  339.83    8.53
  -3   0   0   50.41    1.28
  -3   0   0   48.30    1.35
  -3   0   0   48.87    1.31
  -3   0   0   49.78    1.35
  -4   0   0   11.22    0.47
  -4   0   0   11.41    0.47
  -4   0   0   11.87    0.41
  -4   0   0   10.92    0.36
  -5   0   0   92.01    2.39
  -5   0   0   90.47    2.50
  -5   0   0   95.53    2.44
  -6   0   0    6.95    0.42
  -6   0   0    6.97    0.30
  -6   0   0    7.44    0.35
  -7   0   0    7.00    0.38
  -7   0   0    6.48    0.45
  -7   0   0    6.31    0.42
  -8   0   0   59.99    1.81
  -8   0   0   58.53    1.67
  -9   0   0    4.11    0.48
  -9   0   0    3.02    0.29
 -10   0   0    1.25    0.37
 -11   0   0    9.67    0.77
 -12   0   0    4.78    0.61
 -13   0   0    0.25    0.49
   0  -1   0   -0.01    0.00
   0  -1   0   -0.01    0.01
   0   1   0   -0.01    0.01
   0   1   0    0.00    0.00
   2  -1   0   72.07    1.88
   2  -1   0   71.56    1.82
  -2  -1   0   71.00    1.87
  -2  -1   0   71.87    1.82
   2  -1   0   72.98    1.86
  -2   1   0   70.65    1.86
  -2   1   0   72.61    1.83
  -2   1   0   73.27    1.88
   2   1   0   68.59    1.81
   2   1   0   72.23    1.87
   3  -1   0   53.22    1.41
   3  -1   0   51.76    1.34
  -3  -1   0   50.07    1.43
  -3  -1   0   53.23    1.44
   3  -1   0   52.78    1.44
  -3  -1   0   54.39    1.36
  -3   1   0   52.04    1.41
  -3   1   0   54.18    1.44
  -3   1   0   53.44    1.37
  -4  -1   0   23.10    0.76
  -4  -1   0   24.55    0.70
  -4  -1   0   24.70    0.76
  -4  -1   0   24.29    0.66
   4  -1   0   22.60    0.76
  -4   1   0   23.87    0.72
  -4   1   0   23.63    0.76
  -4   1   0   23.55    0.66
  -5  -1   0   49.83    1.44
  -5  -1   0   48.94    1.33
  -5  -1   0   51.06    1.37
  -5   1   0   48.73    1.33
  -5   1   0   49.89    1.44
  -5   1   0   51.69    1.39
  -6  -1   0   39.82    1.12
  -6  -1   0   39.53    1.08
  -6  -1   0   38.48    1.22
  -6   1   0   38.46    1.21
  -6   1   0   39.99    1.09
  -6   1   0   40.66    1.15
  -7  -1   0    2.76    0.31
  -7  -1   0    2.56    0.27
  -7  -1   0    3.00    0.35
  -7   1   0    2.52    0.33
  -7   1   0    2.26    0.24
  -8  -1   0    8.46    0.44
  -8  -1   0    8.54    0.60
  -8   1   0    9.55    0.49
  -8   1   0   10.76    0.63
  -9  -1   0    1.56    0.39
  -9  -1   0    0.78    0.21
  -9   1   0    1.13    0.36
  -9   1   0    1.28    0.25
 -10  -1   0    0.05    0.37
 -10   1   0   -0.47    0.21
 -10   1   0    0.35    0.35
 -11  -1   0    7.56    0.68
 -11   1   0    6.18    0.65
 -12  -1   0    1.10    0.47
 -12   1   0    0.73    0.44
 -13  -1   0    5.48    0.70
 -13   1   0    7.50    0.78
   1  -2   0    0.85    0.09
   1  -2   0    0.93    0.11
  -1  -2   0    0.76    0.09
   1  -2   0    0.82    0.09
   1   2   0    0.69    0.08
   1   2   0    0.84    0.08
   1   2   0    0.77    0.08
  -1   2   0    0.77    0.10
   2  -2   0   64.53    1.68
  -2  -2   0   65.69    1.72
   2  -2   0   66.81    1.73
   2  -2   0   64.13    1.72
  -2  -2   0   64.84    1.68
  -2   2   0   65.63    1.72
  -2   2   0   65.93    1.72
   2   2   0   65.29    1.71
  -2   2   0   66.34    1.68
   3  -2   0    5.75    0.31
   3  -2   0    5.90    0.20
  -3  -2   0    5.73    0.22
   3  -2   0    5.81    0.28
  -3  -2   0    5.35    0.29
  -3   2   0    6.15    0.29
  -3   2   0    5.76    0.22
   3   2   0    5.45    0.28
  -3   2   0    5.58    0.31
   4  -2   0    2.65    0.26
  -4  -2   0    3.05    0.30
   4  -2   0    2.22    0.24
  -4  -2   0    2.96    0.18
   4  -2   0    2.82    0.12
  -4  -2   0    3.19    0.26
  -4   2   0    2.36    0.25
  -4   2   0    2.61    0.18
  -4   2   0    2.91    0.25
  -5  -2   0    0.95    0.13
   5  -2   0    0.98    0.25
  -5  -2   0    0.70    0.13
  -5  -2   0    0.79    0.21
  -5   2   0    0.66    0.13
  -5   2   0    0.57    0.17
  -6  -2   0    1.03    0.24
  -6  -2   0    1.17    0.16
  -6  -2   0    1.27    0.15
  -6   2   0    0.98    0.19
  -6   2   0    1.11    0.15
  -7  -2   0   31.94    0.96
  -7  -2   0   31.58    1.08
  -7   2   0   34.36    1.03
  -7   2   0   31.65    1.10
  -8  -2   0    0.08    0.16
  -8  -2   0    0.45    0.31
  -8   2   0    0.08    0.20
  -8   2   0    0.24    0.30
  -9  -2   0   40.92    1.17
  -9  -2   0   39.20    1.35
  -9   2   0   38.33    1.23
  -9   2   0   38.82    1.38
 -10  -2   0    4.73    0.52
 -10   2   0    4.90    0.44
 -10   2   0    6.56    0.61
 -11  -2   0    1.52    0.44
 -11   2   0    1.63    0.46
 -12  -2   0    0.94    0.46
 -12   2   0    0.68    0.43
 -13  -2   0   -0.58    0.44
 -13   2   0   -0.03    0.48
   0  -3   0    0.05    0.06
   0  -3   0   -0.08    0.08
   0  -3   0   -0.02    0.05
   0   3   0    0.00    0.06
   0   3   0    0.09    0.10
   1  -3   0  258.76    6.43
  -1  -3   0  258.64    6.43
  -1  -3   0  248.40    6.42
   1  -3   0  261.45    6.46
   1  -3   0  263.78    6.44
  -1  -3   0  255.08    6.43
  -1   3   0  223.68    6.42
  -1   3   0  251.28    6.45
   1   3   0  260.81    6.43
  -1   3   0  263.79    6.44
   1   3   0  252.88    6.43
   2  -3   0   14.72    0.48
   2  -3   0   14.26    0.48
  -2  -3   0   14.48    0.43
  -2  -3   0   14.55    0.46
  -2  -3   0   14.72    0.42
   2  -3   0   14.66    0.43
  -2   3   0   14.36    0.49
  -2   3   0   14.46    0.47
  -2   3   0   14.77    0.44
   2   3   0   14.19    0.46
   3  -3   0   27.94    0.83
   3  -3   0   27.40    0.76
   3  -3   0   27.19    0.76
  -3  -3   0   28.43    0.83
   3  -3   0   27.70    0.85
  -3  -3   0   28.21    0.77
  -3   3   0   28.30    0.78
   3   3   0   30.22    0.83
  -3   3   0   28.83    0.84
  -3   3   0   28.37    0.84
   4  -3   0   27.70    0.73
  -4  -3   0   26.06    0.75
  -4  -3   0   26.27    0.84
   4  -3   0   26.89    0.86
   4  -3   0   27.19    0.82
   4  -3   0   27.04    0.72
  -4   3   0   28.60    0.84
  -4   3   0   27.59    0.77
  -4   3   0   26.98    0.86
   5  -3   0   -0.05    0.20
  -5  -3   0   -0.06    0.11
  -5  -3   0    0.04    0.18
   5  -3   0    0.14    0.14
  -5   3   0   -0.01    0.12
  -5   3   0    0.09    0.16
   6  -3   0    0.89    0.25
  -6  -3   0    0.57    0.13
  -6  -3   0    0.52    0.21
  -6  -3   0    0.79    0.14
  -6   3   0    0.86    0.15
  -6   3   0    0.66    0.19
  -7  -3   0    3.35    0.27
  -7  -3   0    4.18    0.40
  -7   3   0    3.19    0.30
  -7   3   0    4.29    0.40
  -8  -3   0   -0.08    0.14
  -8  -3   0    0.03    0.29
  -8   3   0    0.19    0.31
  -8   3   0   -0.03    0.20
  -9  -3   0   10.92    0.47
  -9  -3   0   12.13    0.70
  -9   3   0   11.38    0.72
  -9   3   0    9.98    0.57
 -10  -3   0    1.29    0.40
 -10   3   0    0.93    0.27
 -10   3   0    0.61    0.40
 -11  -3   0    0.72    0.42
 -11   3   0   -0.03    0.39
 -12  -3   0    0.35    0.43
 -12   3   0   -0.01    0.45
 -13  -3   0    1.41    0.53
 -13   3   0    1.54    0.52
   0  -4   0  202.29    5.23
   0  -4   0  202.81    5.24
   0  -4   0  208.44    5.26
   0   4   0  211.05    5.24
   0   4   0  209.40    5.26
   1  -4   0   14.28    0.46
  -1  -4   0   14.94    0.45
   1  -4   0   14.27    0.46
  -1  -4   0   14.93    0.44
   1  -4   0   14.49    0.48
   1  -4   0   13.39    0.44
  -1  -4   0   15.56    0.46
  -1   4   0   14.41    0.49
  -1   4   0   14.77    0.46
   1   4   0   15.23    0.45
   1   4   0   14.26    0.46
  -1   4   0   14.09    0.44
  -2  -4   0    1.77    0.18
   2  -4   0    1.71    0.15
   2  -4   0    1.88    0.16
  -2  -4   0    2.12    0.21
   2  -4   0    2.07    0.19
  -2  -4   0    1.93    0.16
   2  -4   0    1.79    0.20
  -2   4   0    1.84    0.18
   2   4   0    1.99    0.18
  -2   4   0    1.91    0.17
  -2   4   0    1.88    0.20
   3  -4   0   38.28    1.11
   3  -4   0   38.92    1.04
  -3  -4   0   38.26    1.04
  -3  -4   0   37.79    1.10
   3  -4   0   38.61    1.03
  -3  -4   0   38.79    1.05
   3  -4   0   38.96    1.12
  -3   4   0   39.26    1.06
  -3   4   0   39.85    1.11
   3   4   0   39.16    1.09
  -3   4   0   39.60    1.12
   4  -4   0    4.40    0.33
  -4  -4   0    3.68    0.21
   4  -4   0    3.59    0.29
   4  -4   0    3.89    0.20
   4  -4   0    3.69    0.19
  -4  -4   0    3.80    0.32
  -4   4   0    4.33    0.33
   4   4   0    3.78    0.28
  -4   4   0    3.67    0.29
  -4   4   0    3.61    0.22
   5  -4   0    6.93    0.24
   5  -4   0    7.20    0.37
   5  -4   0    6.64    0.42
  -5  -4   0    7.25    0.41
   5  -4   0    7.41    0.24
  -5  -4   0    6.71    0.29
  -5   4   0    7.50    0.31
  -5   4   0    8.21    0.42
  -6  -4   0   11.54    0.55
   6  -4   0   11.61    0.50
   6  -4   0   11.69    0.57
  -6  -4   0   11.60    0.41
  -6   4   0   12.05    0.53
  -6   4   0   11.37    0.46
   7  -4   0    1.04    0.30
  -7  -4   0    1.13    0.29
  -7  -4   0    0.63    0.15
  -7   4   0    0.50    0.22
  -8  -4   0   15.28    0.54
  -8  -4   0   15.72    0.74
  -8   4   0   14.72    0.75
  -8   4   0   15.23    0.68
  -9  -4   0    0.67    0.35
  -9  -4   0    0.70    0.18
  -9   4   0    1.20    0.28
  -9   4   0    1.21    0.38
 -10  -4   0    0.45    0.36
 -10   4   0   -0.39    0.23
 -10   4   0   -0.63    0.34
 -11  -4   0    0.16    0.42
 -11   4   0    0.02    0.41
 -12  -4   0    0.07    0.46
 -12   4   0   -1.29    0.39
 -13  -4   0   -0.14    0.46
 -13   4   0   -0.12    0.47
   0  -5   0    0.13    0.13
   0  -5   0    0.13    0.11
   0  -5   0    0.05    0.11
   0  -5   0    0.07    0.13
   0   5   0   -0.02    0.15
   0   5   0   -0.07    0.11
  -1  -5   0    1.32    0.14
   1  -5   0    0.92    0.15
  -1  -5   0    1.48    0.15
  -1  -5   0    1.39    0.15
   1  -5   0    1.13    0.16
   1  -5   0    0.75    0.13
   1  -5   0    1.18    0.16
   1   5   0    1.61    0.15
  -1   5   0    1.46    0.17
  -1   5   0    0.98    0.18
  -1   5   0    1.32    0.14
   1   5   0    0.97    0.15
  -2  -5   0    5.83    0.25
  -2  -5   0    6.82    0.29
   2  -5   0    5.31    0.29
   2  -5   0    5.59    0.28
  -2  -5   0    5.71    0.27
   2  -5   0    5.52    0.32
   2  -5   0    5.27    0.25
   2   5   0    5.59    0.26
   2   5   0    5.41    0.26
  -2   5   0    5.94    0.29
  -2   5   0    6.12    0.34
  -2   5   0    5.78    0.27
  -3  -5   0  177.25    4.50
   3  -5   0  172.62    4.50
  -3  -5   0  173.55    4.50
  -3  -5   0  180.11    4.55
   3  -5   0  177.57    4.49
   3  -5   0  173.89    4.56
   3  -5   0  177.02    4.56
   3   5   0  170.66    4.53
  -3   5   0  180.88    4.56
  -3   5   0  180.41    4.52
  -3   5   0  177.74    4.58
  -4  -5   0    3.23    0.21
   4  -5   0    3.41    0.19
   4  -5   0    3.34    0.30
  -4  -5   0    3.10    0.30
  -4  -5   0    3.04    0.22
   4  -5   0    2.89    0.21
   4  -5   0    3.32    0.31
   4   5   0    2.80    0.26
  -4   5   0    3.31    0.24
  -4   5   0    2.75    0.27
  -4   5   0    4.00    0.35
   5  -5   0   21.77    0.79
  -5  -5   0   22.59    0.67
   5  -5   0   22.60    0.63
  -5  -5   0   21.41    0.75
  -5  -5   0   22.10    0.66
   5  -5   0   22.63    0.63
   5  -5   0   22.37    0.75
  -5   5   0   23.15    0.69
  -5   5   0   22.89    0.78
  -6  -5   0    0.53    0.19
   6  -5   0    0.66    0.26
  -6  -5   0    0.95    0.26
  -6   5   0    0.59    0.21
  -7  -5   0   24.88    0.92
   7  -5   0   25.21    0.94
  -7  -5   0   24.50    0.76
  -7   5   0   26.00    0.91
  -8  -5   0   12.68    0.49
  -8  -5   0   13.64    0.70
  -8   5   0   14.21    0.67
  -9  -5   0    7.09    0.62
  -9   5   0    7.93    0.56
  -9   5   0    8.58    0.61
 -10  -5   0    5.26    0.57
 -10   5   0    7.46    0.66
 -10   5   0    6.05    0.53
 -11  -5   0    0.21    0.39
 -11   5   0   -0.07    0.40
 -12  -5   0   -0.03    0.45
 -12   5   0   -0.84    0.40
 -13  -5   0    6.41    0.74
 -13   5   0    5.27    0.67
   0  -6   0    5.87    0.29
   0  -6   0    6.09    0.29
   0  -6   0    6.15    0.28
   0  -6   0    4.97    0.25
   0   6   0    6.30    0.27
   0   6   0    5.77    0.33
  -1  -6   0    0.93    0.15
   1  -6   0    1.10    0.18
  -1  -6   0    0.84    0.14
   1  -6   0    1.07    0.16
   1  -6   0    0.93    0.15
  -1  -6   0    0.66    0.14
   1  -6   0    0.93    0.18
  -1   6   0    1.20    0.15
   1   6   0    0.95    0.17
  -1   6   0    0.92    0.19
   1   6   0    0.97    0.14
   2  -6   0  220.12    5.68
   2  -6   0  218.74    5.63
  -2  -6   0  216.91    5.61
  -2  -6   0  225.90    5.63
  -2  -6   0  222.27    5.64
   2  -6   0  217.50    5.61
   2  -6   0  224.71    5.66
  -2   6   0  226.04    5.64
  -2   6   0  224.53    5.65
   2   6   0  218.62    5.63
   2   6   0  215.36    5.63
  -2   6   0  219.86    5.68
   3  -6   0    5.66    0.29
  -3  -6   0    6.05    0.27
   3  -6   0    6.05    0.39
  -3  -6   0    5.50    0.29
  -3  -6   0    5.63    0.33
   3  -6   0    5.56    0.26
   3   6   0    5.58    0.30
  -3   6   0    6.10    0.33
  -3   6   0    6.37    0.39
  -3   6   0    5.57    0.29
   4  -6   0    3.25    0.31
   4  -6   0    3.26    0.30
  -4  -6   0    2.45    0.22
   4  -6   0    3.21    0.20
  -4  -6   0    2.02    0.24
  -4  -6   0    2.48    0.22
   4  -6   0    3.12    0.23
  -4   6   0    3.40    0.35
  -4   6   0    3.17    0.25
   4   6   0    2.78    0.25
   5  -6   0    0.30    0.22
  -5  -6   0   -0.13    0.17
   5  -6   0    0.23    0.10
   5  -6   0   -0.03    0.11
  -5  -6   0    0.08    0.12
  -5  -6   0    0.05    0.10
  -5   6   0    0.34    0.21
  -6  -6   0   15.47    0.52
  -6  -6   0   15.73    0.66
   6  -6   0   15.81    0.46
   6  -6   0   15.88    0.47
   6  -6   0   15.85    0.68
  -6   6   0   16.92    0.69
   7  -6   0   18.88    0.81
  -7  -6   0   19.21    0.61
  -7  -6   0   19.63    0.79
  -7   6   0   19.51    0.77
   8  -6   0    4.02    0.46
  -8  -6   0    4.58    0.47
  -8  -6   0    3.67    0.28
  -8   6   0    5.22    0.49
  -9  -6   0   37.99    1.32
  -9   6   0   37.10    1.26
  -9   6   0   35.51    1.33
 -10  -6   0    1.45    0.44
 -10   6   0    1.45    0.43
 -10   6   0    1.21    0.32
 -11  -6   0    0.16    0.41
 -11   6   0    0.53    0.39
 -12  -6   0    0.67    0.46
 -12   6   0    1.71    0.52
 -13  -6   0   -0.89    0.49
 -13   6   0    0.42    0.49
   0  -7   0    0.00    0.15
   0  -7   0    0.07    0.13
   0  -7   0    0.01    0.13
   0  -7   0   -0.10    0.13
   0   7   0    0.07    0.16
   0   7   0   -0.10    0.11
   1  -7   0   22.08    0.71
  -1  -7   0   21.41    0.65
   1  -7   0   21.11    0.67
   1  -7   0   21.11    0.65
  -1  -7   0   22.19    0.67
   1  -7   0   22.09    0.69
  -1  -7   0   22.37    0.69
  -1   7   0   21.79    0.73
   1   7   0   22.34    0.70
  -1   7   0   21.55    0.66
   1   7   0   22.41    0.66
  -2  -7   0   79.65    2.05
   2  -7   0   78.29    2.09
   2  -7   0   74.56    2.04
   2  -7   0   77.24    2.07
  -2  -7   0   81.10    2.07
  -2  -7   0   80.56    2.07
   2  -7   0   77.01    2.12
   2   7   0   76.96    2.07
  -2   7   0   76.17    2.07
  -2   7   0   75.48    2.12
   2   7   0   79.03    2.06
  -2   7   0   77.28    2.07
  -3  -7   0    2.05    0.19
   3  -7   0    1.57    0.23
   3  -7   0    1.67    0.21
  -3  -7   0    2.22    0.20
   3  -7   0    1.61    0.18
  -3  -7   0    2.10    0.22
  -3   7   0    1.96    0.21
  -3   7   0    1.56    0.21
   3   7   0    2.48    0.22
  -3   7   0    1.43    0.24
   4  -7   0   85.41    2.35
  -4  -7   0   85.94    2.27
  -4  -7   0   85.61    2.27
  -4  -7   0   84.28    2.32
   4  -7   0   83.57    2.24
   4  -7   0   86.90    2.26
   4   7   0   89.55    2.38
  -4   7   0   86.72    2.30
  -4   7   0   86.17    2.37
   5  -7   0    0.85    0.13
  -5  -7   0    0.88    0.15
   5  -7   0    0.83    0.15
  -5  -7   0    0.70    0.22
   5  -7   0    0.65    0.24
  -5   7   0    0.71    0.23
  -6  -7   0   22.08    0.69
   6  -7   0   22.51    0.64
  -6  -7   0   22.54    0.82
   6  -7   0   22.21    0.65
   6  -7   0   21.58    0.84
  -6   7   0   22.94    0.85
  -7  -7   0    0.33    0.14
   7  -7   0    0.39    0.30
  -7  -7   0    0.71    0.30
  -7   7   0    0.50    0.27
   8  -7   0    2.02    0.39
  -8  -7   0    2.18    0.24
  -8  -7   0    2.30    0.39
  -8   7   0    1.94    0.33
  -9  -7   0   10.69    0.69
  -9   7   0    9.19    0.63
 -10  -7   0    3.98    0.52
 -10   7   0    3.02    0.40
 -10   7   0    3.66    0.49
 -11  -7   0   13.88    0.89
 -11   7   0   14.11    0.90
 -12  -7   0   -0.51    0.46
 -12   7   0   -0.64    0.41
 -13  -7   0    3.00    0.63
 -13   7   0    3.24    0.62
   0  -8   0   12.83    0.46
   0  -8   0   12.49    0.48
   0  -8   0   12.07    0.46
   0  -8   0   13.21    0.45
   0   8   0   12.64    0.45
   0   8   0   12.07    0.51
  -1  -8   0   36.46    1.05
   1  -8   0   34.77    1.00
   1  -8   0   35.89    1.04
  -1  -8   0   35.12    1.01
   1  -8   0   37.11    1.08
   1  -8   0   36.05    1.03
  -1  -8   0   36.00    1.03
  -1   8   0   35.68    1.03
  -1   8   0   35.93    1.01
  -1   8   0   35.14    1.08
   1   8   0   34.56    1.01
   1   8   0   36.01    1.06
  -2  -8   0    0.19    0.15
  -2  -8   0    0.14    0.16
   2  -8   0    0.12    0.17
   2  -8   0    0.05    0.18
  -2  -8   0    0.00    0.15
   2  -8   0    0.11    0.17
   2  -8   0    0.04    0.14
  -2   8   0   -0.12    0.16
   2   8   0    0.14    0.14
  -2   8   0   -0.12    0.21
   2   8   0    0.07    0.16
  -2   8   0    0.06    0.15
   3  -8   0    1.68    0.22
  -3  -8   0    1.61    0.20
   3  -8   0    2.22    0.20
  -3  -8   0    1.80    0.20
   3  -8   0    1.42    0.24
  -3  -8   0    2.13    0.24
  -3   8   0    1.97    0.21
  -3   8   0    2.42    0.30
   3   8   0    2.05    0.21
  -3   8   0    1.85    0.22
   3   8   0    1.93    0.20
   4  -8   0    2.87    0.30
  -4  -8   0    3.22    0.27
  -4  -8   0    3.25    0.31
   4  -8   0    3.16    0.27
   4  -8   0    3.12    0.22
  -4   8   0    3.77    0.41
  -5  -8   0    8.18    0.45
   5  -8   0    7.70    0.34
   5  -8   0    6.42    0.46
  -5  -8   0    7.16    0.34
   5  -8   0    7.41    0.31
  -5   8   0    7.66    0.50
   6  -8   0    0.26    0.28
   6  -8   0    0.73    0.14
  -6  -8   0    0.15    0.14
  -6  -8   0    0.77    0.25
   6  -8   0    0.52    0.15
  -6   8   0    0.81    0.27
  -7  -8   0   26.33    0.96
   7  -8   0   25.48    0.71
   7  -8   0   25.69    0.70
   7  -8   0   25.42    0.98
  -7  -8   0   23.79    0.78
  -7   8   0   26.41    1.00
   8  -8   0    0.05    0.36
  -8  -8   0    0.24    0.31
  -8   8   0    0.58    0.31
  -9  -8   0    0.26    0.36
   9  -8   0    0.88    0.43
  -9   8   0    1.09    0.33
 -10  -8   0    1.88    0.44
 -10   8   0    1.86    0.39
 -10   8   0    2.62    0.49
 -11  -8   0    9.24    0.79
 -11   8   0    8.73    0.73
 -12  -8   0   -0.16    0.47
 -12   8   0    0.12    0.46
   0  -9   0    0.06    0.15
   0  -9   0   -0.13    0.15
   0  -9   0    0.20    0.16
   0   9   0   -0.07    0.13
   0   9   0    0.17    0.20
  -1  -9   0   46.86    1.35
  -1  -9   0   48.84    1.40
   1  -9   0   49.90    1.43
   1  -9   0   49.19    1.35
   1  -9   0   48.10    1.39
  -1  -9   0   50.09    1.38
   1  -9   0   50.23    1.38
   1   9   0   49.31    1.36
  -1   9   0   48.76    1.37
  -1   9   0   47.62    1.35
   1   9   0   49.49    1.41
  -1   9   0   49.12    1.44
   2  -9   0   10.20    0.47
   2  -9   0    9.87    0.44
  -2  -9   0   10.64    0.44
  -2  -9   0   10.39    0.45
  -2  -9   0    9.81    0.43
   2  -9   0    9.44    0.40
  -2   9   0    9.60    0.54
   2   9   0    9.64    0.45
  -2   9   0    9.38    0.42
   2   9   0    9.99    0.41
   3  -9   0   35.82    1.06
   3  -9   0   34.66    1.02
  -3  -9   0   36.17    1.07
   3  -9   0   37.24    1.11
  -3  -9   0   35.89    1.06
  -3   9   0   35.95    1.15
   3   9   0   34.53    1.04
   3   9   0   35.32    1.05
   4  -9   0    9.48    0.52
   4  -9   0    8.86    0.37
  -4  -9   0    9.99    0.42
   4  -9   0    9.53    0.41
  -4  -9   0   10.29    0.47
  -4   9   0    9.62    0.54
   5  -9   0    0.08    0.13
   5  -9   0   -0.37    0.23
  -5  -9   0    0.21    0.22
  -5  -9   0   -0.11    0.14
   5  -9   0    0.04    0.16
  -5   9   0    0.14    0.24
  -6  -9   0    4.48    0.32
  -6  -9   0    5.55    0.45
   6  -9   0    5.46    0.27
   6  -9   0    5.45    0.31
   6  -9   0    4.96    0.44
  -6   9   0    6.45    0.53
   7  -9   0    1.43    0.16
   7  -9   0    1.40    0.36
  -7  -9   0    1.56    0.35
  -7  -9   0    1.28    0.20
   7  -9   0    1.18    0.15
  -7   9   0    1.36    0.33
   8  -9   0   -0.34    0.35
  -8  -9   0    0.19    0.33
  -8   9   0   -0.29    0.29
  -9  -9   0    9.53    0.68
   9  -9   0    8.50    0.69
  -9   9   0    9.06    0.69
 -10  -9   0    8.29    0.71
 -10   9   0    9.12    0.70
 -11  -9   0    3.66    0.58
 -11   9   0    3.33    0.54
 -11   9   0    3.93    0.59
 -12  -9   0    0.74    0.49
 -12   9   0    0.80    0.48
   0 -10   0    0.72    0.19
   0 -10   0    0.70    0.19
   0  10   0    0.88    0.18
   0  10   0    0.79    0.24
   1 -10   0    0.25    0.21
   1 -10   0    0.58    0.18
  -1 -10   0    0.42    0.19
   1 -10   0    0.31    0.18
  -1 -10   0    0.47    0.19
   1  10   0    0.70    0.16
  -1  10   0    0.60    0.24
  -1  10   0    0.24    0.16
   1  10   0    0.27    0.19
   2 -10   0   15.84    0.53
   2 -10   0   14.88    0.57
  -2 -10   0   14.20    0.57
  -2 -10   0   14.27    0.55
   2 -10   0   15.00    0.57
   2  10   0   13.12    0.58
  -2  10   0   15.06    0.55
   2  10   0   14.81    0.53
  -2  10   0   15.60    0.67
   3 -10   0   13.37    0.49
   3 -10   0   13.50    0.53
  -3 -10   0   13.46    0.54
   3 -10   0   13.86    0.57
  -3 -10   0   14.46    0.55
   3  10   0   14.13    0.55
  -3  10   0   14.18    0.65
   4 -10   0   17.93    0.62
   4 -10   0   16.79    0.57
  -4 -10   0   16.82    0.61
   4 -10   0   17.78    0.71
  -4 -10   0   18.56    0.66
  -4  10   0   16.07    0.73
   5 -10   0    7.05    0.49
   5 -10   0    6.85    0.33
  -5 -10   0    6.60    0.37
   5 -10   0    6.90    0.38
  -5 -10   0    7.60    0.47
  -5  10   0    7.44    0.51
  -6 -10   0   16.85    0.62
   6 -10   0   16.60    0.57
   6 -10   0   19.19    0.62
  -6 -10   0   18.21    0.74
   6 -10   0   17.10    0.77
  -6  10   0   18.19    0.84
   7 -10   0   -0.12    0.35
   7 -10   0    0.09    0.13
   7 -10   0   -0.18    0.14
  -7 -10   0    0.01    0.31
  -7  10   0    0.49    0.33
   8 -10   0    0.49    0.36
  -8 -10   0    1.02    0.36
  -8  10   0    1.17    0.36
  -9 -10   0    3.41    0.47
   9 -10   0    2.56    0.52
  -9  10   0    3.20    0.45
 -10 -10   0    7.49    0.71
 -10  10   0    6.75    0.70
 -11 -10   0    1.99    0.50
 -11  10   0    1.68    0.45
 -11  10   0    3.80    0.60
 -12 -10   0    8.64    0.86
 -12  10   0    9.60    0.82
   0 -11   0    0.10    0.18
   0  11   0    0.05    0.13
   0  11   0    0.01    0.20
  -1 -11   0   27.35    0.89
   1 -11   0   28.57    0.92
   1 -11   0   29.06    0.89
  -1  11   0   29.10    0.93
  -1  11   0   28.88    0.98
   1  11   0   26.97    0.87
   1  11   0   28.63    0.95
   2 -11   0    2.23    0.25
   2 -11   0    2.65    0.29
  -2 -11   0    2.19    0.24
  -2 -11   0    1.53    0.23
   2  11   0    2.39    0.27
  -2  11   0    1.92    0.29
   2  11   0    2.41    0.23
   3 -11   0    9.63    0.47
   3 -11   0    8.95    0.51
  -3 -11   0    9.24    0.44
  -3 -11   0    9.95    0.47
   3  11   0    9.15    0.46
  -3  11   0    8.27    0.56
  -4 -11   0    1.19    0.24
   4 -11   0    1.58    0.25
   4 -11   0    1.71    0.21
   4 -11   0    1.10    0.28
  -4 -11   0    1.37    0.21
  -4  11   0    1.51    0.32
   5 -11   0   -0.04    0.28
  -5 -11   0    0.04    0.23
   5 -11   0   -0.10    0.19
   5 -11   0    0.12    0.15
  -5 -11   0   -0.19    0.16
  -5  11   0   -0.02    0.27
   6 -11   0    5.10    0.30
   6 -11   0    5.45    0.35
  -6 -11   0    4.03    0.35
  -6 -11   0    5.61    0.50
   6 -11   0    5.30    0.49
  -6  11   0    5.85    0.58
   7 -11   0    0.84    0.36
  -7 -11   0    0.45    0.31
   7 -11   0    0.78    0.19
  -7  11   0    0.83    0.35
   8 -11   0   13.74    0.45
  -8 -11   0   13.47    0.75
   8 -11   0   14.16    0.78
  -8  11   0   14.52    0.82
   9 -11   0    3.34    0.50
  -9 -11   0    2.86    0.45
  -9  11   0    2.31    0.44
 -10 -11   0   10.08    0.78
  10 -11   0   10.89    0.86
 -10  11   0    9.68    0.80
 -11 -11   0    0.67    0.47
 -11  11   0    0.38    0.45
 -11  11   0   -0.06    0.40
 -12 -11   0    5.41    0.67
 -12  11   0    5.98    0.69
   0 -12   0    0.47    0.19
   0 -12   0    0.06    0.19
   0  12   0    0.24    0.22
  -1 -12   0    0.67    0.22
   1 -12   0    0.80    0.22
   1 -12   0    0.96    0.25
  -1  12   0    0.68    0.25
   1  12   0    0.54    0.21
   2 -12   0   11.95    0.54
   2 -12   0   10.07    0.50
  -2 -12   0   11.23    0.50
  -2  12   0   11.30    0.61
   2  12   0   11.25    0.54
  -3 -12   0   73.28    2.04
   3 -12   0   74.72    2.07
   3 -12   0   72.96    2.03
  -3  12   0   70.20    2.12
   3  12   0   74.04    2.05
   4 -12   0    1.23    0.25
  -4 -12   0    0.68    0.24
   4 -12   0    0.86    0.27
  -4  12   0    0.82    0.31
  -5 -12   0    4.82    0.45
   5 -12   0    4.07    0.36
   5 -12   0    3.79    0.40
  -5  12   0    4.44    0.46
   6 -12   0    0.03    0.16
  -6 -12   0    0.24    0.29
  -6 -12   0    0.02    0.19
   6 -12   0   -0.25    0.20
   6 -12   0   -0.13    0.30
  -6  12   0   -0.18    0.33
   7 -12   0    0.78    0.39
  -7 -12   0    0.68    0.34
   7 -12   0    0.46    0.20
  -7  12   0    0.55    0.35
   8 -12   0    3.11    0.25
   8 -12   0    3.64    0.52
  -8 -12   0    3.51    0.47
  -8  12   0    2.80    0.46
  -9 -12   0    1.70    0.43
   9 -12   0    0.89    0.44
  -9  12   0    0.82    0.41
 -10 -12   0    1.14    0.46
  10 -12   0    1.35    0.49
 -10  12   0    1.01    0.43
 -11 -12   0    2.76    0.57
 -11  12   0    3.39    0.55
 -12 -12   0   -0.30    0.47
 -12  12   0    0.36    0.45
   0 -13   0    0.04    0.20
   0 -13   0   -0.16    0.20
   0  13   0   -0.08    0.21
   1 -13   0   10.51    0.51
  -1 -13   0    9.61    0.49
  -1 -13   0   10.13    0.48
   1 -13   0    8.79    0.50
  -1  13   0   10.40    0.59
   1  13   0    9.69    0.55
  -2 -13   0   32.18    1.00
   2 -13   0   30.70    0.99
   2 -13   0   29.32    0.99
   2  13   0   31.46    1.03
  -2  13   0   28.98    1.06
   3 -13   0   -0.09    0.23
   3 -13   0    0.15    0.26
  -3 -13   0    0.21    0.22
  -3  13   0    0.18    0.28
   3  13   0    0.19    0.21
   4 -13   0    0.94    0.30
  -4 -13   0    1.01    0.27
   4 -13   0    0.56    0.26
  -4  13   0    0.41    0.29
   5 -13   0    3.87    0.42
  -5 -13   0    3.69    0.38
   5 -13   0    3.89    0.35
  -5  13   0    2.81    0.43
   6 -13   0   12.46    0.69
   6 -13   0   12.05    0.55
  -6 -13   0   13.48    0.67
  -6  13   0   11.14    0.72
   7 -13   0   -0.34    0.37
   7 -13   0    0.14    0.21
  -7 -13   0    0.25    0.31
  -7  13   0   -0.14    0.36
   8 -13   0    0.98    0.45
  -8 -13   0    1.72    0.41
   8 -13   0    1.39    0.20
  -8  13   0    1.71    0.44
   9 -13   0   -0.18    0.40
  -9 -13   0    0.72    0.41
  -9  13   0    0.11    0.39
  10 -13   0    0.13    0.46
 -10 -13   0    0.39    0.44
 -10  13   0    0.34    0.43
 -11 -13   0    0.84    0.48
 -11  13   0    0.29    0.46
   0 -14   0    2.66    0.31
   0 -14   0    2.87    0.33
   0  14   0    2.36    0.32
   1 -14   0    7.65    0.45
  -1 -14   0    8.43    0.48
  -1 -14   0    8.63    0.47
   1 -14   0    7.18    0.48
   1  14   0    8.42    0.55
  -1  14   0    7.76    0.53
   2 -14   0   14.48    0.62
   2 -14   0   14.27    0.63
  -2 -14   0   14.28    0.62
  -2  14   0   13.59    0.72
   2  14   0   13.24    0.65
   3 -14   0    4.89    0.44
   3 -14   0    4.94    0.43
  -3 -14   0    5.83    0.44
  -3  14   0    5.22    0.56
   3  14   0    5.94    0.45
   4 -14   0    0.19    0.28
   4 -14   0   -0.11    0.25
  -4 -14   0    0.56    0.27
  -4  14   0    0.06    0.33
   4  14   0    0.27    0.23
   5 -14   0    0.13    0.25
   5 -14   0   -0.13    0.30
  -5 -14   0    0.30    0.29
  -5  14   0   -0.06    0.33
  -6 -14   0    0.66    0.32
   6 -14   0    0.74    0.26
   6 -14   0    0.64    0.36
  -6  14   0    1.03    0.41
   7 -14   0    6.99    0.43
  -7 -14   0    7.54    0.60
   7 -14   0    7.46    0.68
  -7  14   0    5.41    0.57
   8 -14   0    0.27    0.19
  -8 -14   0    0.38    0.35
   8 -14   0   -0.05    0.43
  -8  14   0    0.19    0.40
   9 -14   0   -0.52    0.40
  -9 -14   0    0.26    0.41
  -9  14   0   -0.37    0.39
 -10 -14   0    1.13    0.47
  10 -14   0    0.19    0.51
 -10  14   0    0.38    0.45
 -11 -14   0    1.35    0.51
 -11  14   0   -0.05    0.47
   0 -15   0   -0.07    0.24
   0 -15   0    0.07    0.27
   0  15   0   -0.22    0.26
  -1 -15   0    3.18    0.36
  -1 -15   0    2.55    0.31
   1 -15   0    2.99    0.37
   1 -15   0    2.83    0.34
   1  15   0    2.61    0.35
  -1  15   0    2.60    0.37
   2 -15   0    5.39    0.43
   2 -15   0    5.00    0.46
  -2 -15   0    6.10    0.46
  -2  15   0    5.62    0.52
   2  15   0    5.56    0.49
   3 -15   0    0.22    0.30
   3 -15   0    0.17    0.27
  -3 -15   0    0.12    0.26
  -3  15   0    0.30    0.30
   3  15   0    0.13    0.24
   4 -15   0    1.88    0.33
  -4 -15   0    1.54    0.33
   4 -15   0    1.51    0.37
  -4  15   0    1.76    0.40
   4  15   0    1.45    0.29
   5 -15   0    0.20    0.33
   5 -15   0    0.17    0.27
  -5 -15   0    0.28    0.30
  -5  15   0   -0.18    0.36
   6 -15   0   11.44    0.69
  -6 -15   0   10.54    0.67
   6 -15   0   11.32    0.56
  -6  15   0    9.94    0.78
  -7 -15   0    1.31    0.38
   7 -15   0    1.13    0.44
   7 -15   0    1.15    0.27
  -7  15   0    1.22    0.44
   8 -15   0    1.41    0.52
   8 -15   0    2.53    0.27
  -8 -15   0    2.44    0.44
  -8  15   0    2.24    0.49
   9 -15   0    5.48    0.63
  -9 -15   0    5.57    0.60
  -9  15   0    4.13    0.59
 -10 -15   0    0.39    0.45
  10 -15   0    0.39    0.53
 -10  15   0    0.38    0.47
 -11 -15   0    0.12    0.48
  11 -15   0   -0.57    0.52
 -11  15   0   -0.08    0.48
   0 -16   0    2.31    0.38
   0 -16   0    2.44    0.31
   0  16   0    2.04    0.36
   1 -16   0    1.47    0.32
  -1 -16   0    2.51    0.33
   1 -16   0    2.35    0.34
  -1  16   0    2.33    0.41
   1  16   0    1.95    0.35
  -2 -16   0    0.16    0.27
   2 -16   0    0.15    0.29
   2 -16   0    0.01    0.27
   2  16   0    0.07    0.29
  -2  16   0    0.79    0.35
   3 -16   0   21.61    0.86
   3 -16   0   21.98    0.89
  -3 -16   0   21.63    0.86
  -3  16   0   22.04    1.00
   3  16   0   21.85    0.89
   4 -16   0    3.37    0.44
  -4 -16   0    4.38    0.43
   4 -16   0    4.35    0.44
   4  16   0    3.26    0.37
  -4  16   0    3.76    0.48
  -5 -16   0   17.10    0.78
   5 -16   0   15.30    0.71
   5 -16   0   15.80    0.83
  -5  16   0   15.42    0.86
   6 -16   0   -0.05    0.26
  -6 -16   0    0.04    0.33
   6 -16   0    0.64    0.41
  -6  16   0   -0.19    0.39
   7 -16   0    5.67    0.44
  -7 -16   0    7.02    0.63
   7 -16   0    5.29    0.56
  -7  16   0    4.14    0.58
   8 -16   0    0.38    0.43
   8 -16   0    0.37    0.22
  -8 -16   0    0.62    0.39
  -8  16   0    0.04    0.43
   9 -16   0    1.07    0.52
  -9 -16   0    1.32    0.45
  -9  16   0    1.14    0.51
 -10 -16   0    3.55    0.56
  10 -16   0    4.16    0.63
 -10  16   0    2.68    0.57
  11 -16   0    1.00    0.54
 -11 -16   0    1.83    0.53
 -11  16   0    0.08    0.51
   0 -17   0    0.25    0.33
   0 -17   0   -0.18    0.28
   0  17   0    0.12    0.33
   1 -17   0   25.72    1.00
   1 -17   0   28.10    0.99
  -1 -17   0   29.60    0.99
   1  17   0   26.57    1.07
  -1  17   0   26.87    1.11
   2 -17   0    1.08    0.36
   2 -17   0    0.84    0.34
  -2 -17   0    0.98    0.31
  -2 -17   0    1.03    0.32
   2  17   0    0.65    0.31
  -2  17   0    0.37    0.34
   3 -17   0    7.60    0.56
   3 -17   0    8.09    0.61
  -3 -17   0    7.03    0.56
   3  17   0    7.30    0.58
  -3  17   0    7.36    0.69
  -4 -17   0    0.02    0.31
   4 -17   0    0.42    0.32
   4 -17   0   -0.08    0.36
   4  17   0    0.02    0.27
  -4  17   0    0.16    0.38
  -5 -17   0    0.68    0.34
   5 -17   0    0.00    0.34
   5 -17   0   -0.25    0.28
  -5  17   0    0.13    0.40
  -6 -17   0    0.42    0.34
   6 -17   0   -0.69    0.34
   6 -17   0    0.09    0.28
  -6  17   0   -0.32    0.36
  -7 -17   0    4.15    0.49
   7 -17   0    4.39    0.58
   7 -17   0    4.39    0.40
  -7  17   0    3.65    0.56
   8 -17   0    6.55    0.68
  -8 -17   0    7.55    0.70
   8 -17   0    6.09    0.44
  -8  17   0    6.70    0.70
   9 -17   0   -0.85    0.43
  -9 -17   0    0.24    0.42
  -9  17   0   -0.38    0.46
  10 -17   0    4.79    0.69
 -10 -17   0    6.79    0.68
 -10  17   0    5.44    0.70
   0 -18   0    0.47    0.36
   0 -18   0    0.12    0.30
   0  18   0    0.21    0.36
  -1 -18   0    2.27    0.40
   1 -18   0    1.41    0.34
  -1 -18   0    1.44    0.35
   1 -18   0    1.59    0.38
   1  18   0    1.72    0.41
  -1  18   0    1.35    0.38
   2 -18   0    0.76    0.35
  -2 -18   0    1.11    0.34
   2 -18   0    0.70    0.33
  -2 -18   0    1.03    0.35
  -2  18   0    0.36    0.38
   2  18   0    0.61    0.35
   3 -18   0    2.05    0.40
   3 -18   0    2.03    0.42
  -3 -18   0    3.26    0.43
   3  18   0    2.09    0.38
  -3  18   0    1.41    0.42
   4 -18   0    3.13    0.43
   4 -18   0    3.83    0.50
  -4 -18   0    3.20    0.43
   4  18   0    3.98    0.43
  -4  18   0    2.82    0.50
   5 -18   0    7.91    0.59
  -5 -18   0    9.10    0.66
   5 -18   0    8.93    0.72
  -5  18   0    7.96    0.78
   6 -18   0    2.55    0.50
   6 -18   0    2.97    0.40
  -6 -18   0    3.89    0.49
  -6  18   0    2.31    0.53
   7 -18   0    4.36    0.42
   7 -18   0    4.10    0.55
  -7 -18   0    4.48    0.52
  -7  18   0    3.88    0.63
   8 -18   0    0.36    0.27
  -8 -18   0    0.48    0.42
   8 -18   0    0.79    0.49
  -8  18   0    0.23    0.46
   9 -18   0    0.34    0.52
  -9 -18   0    0.81    0.46
  -9  18   0   -0.34    0.47
 -10 -18   0    0.27    0.46
  10 -18   0    0.00    0.50
 -10  18   0   -0.49    0.51
   0 -19   0    0.19    0.31
   0 -19   0    0.81    0.38
   0  19   0    0.37    0.38
  -1 -19   0    4.43    0.44
   1 -19   0    4.21    0.46
   1 -19   0    4.17    0.49
  -1 -19   0    5.42    0.53
  -1  19   0    3.46    0.50
   1  19   0    4.81    0.53
   2 -19   0    4.40    0.48
  -2 -19   0    3.94    0.46
   2 -19   0    3.42    0.47
  -2 -19   0    4.10    0.45
   2  19   0    3.67    0.47
  -2  19   0    3.66    0.53
  -3 -19   0    1.10    0.36
   3 -19   0    1.09    0.38
   3 -19   0    0.88    0.40
   3  19   0    0.71    0.33
  -3  19   0    0.42    0.42
  -4 -19   0    0.37    0.35
   4 -19   0   -0.78    0.32
   4 -19   0    0.43    0.40
  -4  19   0   -0.03    0.39
   4  19   0    0.27    0.31
   5 -19   0    1.54    0.46
  -5 -19   0    1.33    0.39
   5 -19   0    0.73    0.36
  -5  19   0    1.37    0.48
   6 -19   0    2.89    0.41
  -6 -19   0    3.33    0.49
   6 -19   0    2.73    0.51
  -6  19   0    1.75    0.51
   7 -19   0    0.75    0.32
  -7 -19   0    0.94    0.42
   7 -19   0    0.34    0.48
  -7  19   0   -0.26    0.45
   8 -19   0   -0.05    0.49
  -8 -19   0    0.32    0.43
   8 -19   0   -0.31    0.33
  -8  19   0   -0.05    0.52
   9 -19   0    0.44    0.48
  -9 -19   0    0.94    0.47
  -9  19   0   -0.45    0.52
  10 -19   0    1.28    0.59
 -10 -19   0    1.77    0.53
 -10  19   0    1.26    0.61
   0 -20   0    1.27    0.41
   0 -20   0    1.69    0.39
   0  20   0    1.99    0.45
   1 -20   0    0.89    0.39
   1 -20   0    1.22    0.38
  -1 -20   0    0.72    0.36
  -1 -20   0    1.48    0.37
  -1  20   0    0.84    0.43
   1  20   0    1.05    0.42
  -2 -20   0    1.19    0.36
   2 -20   0    0.91    0.38
   2 -20   0    1.14    0.35
   2  20   0    0.99    0.37
  -2  20   0    0.63    0.39
  -3 -20   0    0.26    0.35
   3 -20   0    0.30    0.37
  -3 -20   0    0.71    0.36
   3 -20   0   -0.07    0.36
   3  20   0    0.44    0.35
  -3  20   0    0.45    0.40
  -4 -20   0    0.07    0.36
   4 -20   0    0.60    0.42
   4 -20   0   -0.24    0.36
  -4  20   0   -0.26    0.42
   4  20   0    0.72    0.33
   5 -20   0    0.42    0.44
   5 -20   0    0.40    0.36
  -5 -20   0    0.19    0.37
  -5  20   0   -0.70    0.43
   6 -20   0    3.28    0.43
   6 -20   0    1.92    0.47
  -6 -20   0    3.07    0.49
  -6  20   0    2.30    0.56
   7 -20   0    1.47    0.50
  -7 -20   0    1.64    0.47
   7 -20   0    2.07    0.39
  -7  20   0    0.66    0.54
  -8 -20   0    0.29    0.44
   8 -20   0    0.03    0.48
  -8  20   0   -0.71    0.50
   9 -20   0   -0.12    0.51
  -9 -20   0    0.66    0.47
  -9  20   0   -0.38    0.55
   0 -21   0   -0.09    0.36
   0 -21   0    0.23    0.37
   0  21   0   -0.48    0.37
  -1 -21   0    0.13    0.41
   1 -21   0    0.25    0.37
   1 -21   0    0.61    0.37
  -1 -21   0   -0.18    0.35
   1  21   0   -0.77    0.37
  -1  21   0    0.01    0.42
   2 -21   0    0.68    0.41
  -2 -21   0    1.21    0.43
   2 -21   0    0.82    0.40
  -2 -21   0    0.62    0.36
   2  21   0    0.94    0.39
  -2  21   0    0.50    0.43
  -3 -21   0   -0.05    0.35
   3 -21   0   -0.19    0.38
   3 -21   0   -0.20    0.38
  -3 -21   0   -0.89    0.34
  -3  21   0   -0.30    0.43
   3  21   0    0.30    0.34
  -4 -21   0    2.36    0.46
   4 -21   0    2.07    0.45
   4 -21   0    2.74    0.50
  -4  21   0    1.22    0.47
   4  21   0    2.41    0.41
   5 -21   0    2.75    0.53
  -5 -21   0    2.91    0.49
   5 -21   0    2.26    0.45
  -5  21   0    1.55    0.50
   6 -21   0    0.52    0.36
  -6 -21   0    0.27    0.40
   6 -21   0   -0.02    0.41
  -6  21   0    0.14    0.51
   7 -21   0    8.10    0.62
  -7 -21   0    8.03    0.77
   7 -21   0    7.87    0.72
  -7  21   0    6.90    0.81
  -8 -21   0    0.32    0.47
   8 -21   0   -0.06    0.46
  -8  21   0   -0.13    0.53
   9 -21   0    0.42    0.55
  -9 -21   0    1.14    0.50
  -9  21   0   -0.24    0.54
   0 -22   0    3.44    0.51
   0 -22   0    3.07    0.46
   0  22   0    1.73    0.47
  -1 -22   0    1.79    0.42
   1 -22   0    0.99    0.40
   1 -22   0    0.77    0.41
  -1 -22   0    1.47    0.47
  -1  22   0    0.63    0.44
   1  22   0    1.84    0.48
   2 -22   0    2.02    0.46
  -2 -22   0    1.71    0.42
   2 -22   0    1.97    0.47
  -2 -22   0    1.76    0.48
   2  22   0    1.14    0.43
  -2  22   0    1.23    0.50
   3 -22   0    7.53    0.72
  -3 -22   0    8.93    0.71
  -3 -22   0    7.75    0.69
   3 -22   0    8.90    0.71
   3  22   0    8.70    0.71
  -3  22   0    7.93    0.84
   4 -22   0    1.60    0.46
   4 -22   0    1.79    0.45
  -4 -22   0    1.44    0.44
   4  22   0    1.46    0.40
  -4  22   0    1.02    0.51
   5 -22   0   -0.21    0.44
   5 -22   0    0.66    0.41
  -5 -22   0    0.03    0.41
  -5  22   0    0.00    0.50
   6 -22   0    0.95    0.39
  -6 -22   0    0.35    0.44
   6 -22   0    0.39    0.44
  -6  22   0    0.42    0.49
   7 -22   0    0.35    0.45
  -7 -22   0    0.12    0.45
   7 -22   0    0.34    0.36
  -7  22   0   -1.03    0.47
  -8 -22   0    1.30    0.52
   8 -22   0    0.26    0.50
  -8  22   0    0.26    0.59
   0 -23   0    0.41    0.40
   0 -23   0   -0.22    0.42
   0  23   0    0.12    0.39
   1 -23   0    4.10    0.51
  -1 -23   0    4.00    0.56
  -1 -23   0    3.55    0.48
   1 -23   0    3.86    0.55
  -1  23   0    3.21    0.56
   1  23   0    4.49    0.59
   2 -23   0    0.05    0.40
  -2 -23   0    0.39    0.46
  -2 -23   0    0.44    0.40
   2 -23   0    0.52    0.42
   2  23   0    0.07    0.40
  -2  23   0   -0.24    0.44
  -3 -23   0    5.56    0.57
   3 -23   0    7.12    0.66
  -3 -23   0    6.39    0.65
   3 -23   0    6.23    0.62
   3  23   0    7.05    0.72
  -3  23   0    5.13    0.63
   4 -23   0   -0.39    0.39
   4 -23   0    0.78    0.46
  -4 -23   0   -0.18    0.39
  -4 -23   0    0.24    0.41
  -4  23   0   -0.27    0.48
   4  23   0    0.55    0.37
   5 -23   0    3.63    0.53
   5 -23   0    3.56    0.56
  -5 -23   0    2.75    0.52
  -5  23   0    1.76    0.58
   6 -23   0    0.13    0.47
   6 -23   0    0.48    0.38
  -6 -23   0    1.00    0.47
  -6  23   0    0.25    0.56
   7 -23   0    1.40    0.53
   7 -23   0    1.37    0.42
  -7 -23   0    1.51    0.52
  -7  23   0    0.89    0.61
   8 -23   0    2.92    0.61
  -8 -23   0    4.39    0.64
  -8  23   0    2.71    0.71
   0 -24   0    2.05    0.47
   0 -24   0    3.05    0.56
   0  24   0    2.60    0.55
   1 -24   0    0.90    0.46
   1 -24   0    0.16    0.42
  -1 -24   0    0.02    0.39
  -1 -24   0   -0.29    0.45
   1  24   0   -0.04    0.44
  -1  24   0   -0.28    0.46
   2 -24   0   -0.09    0.42
  -2 -24   0   -0.05    0.41
  -2 -24   0    0.27    0.49
   2 -24   0    0.63    0.45
   2  24   0    0.34    0.43
  -2  24   0    0.04    0.46
  -3 -24   0    5.10    0.66
   3 -24   0    4.85    0.59
  -3 -24   0    4.89    0.57
   3 -24   0    3.03    0.53
   3  24   0    3.89    0.53
  -3  24   0    3.90    0.66
  -4 -24   0    1.78    0.49
  -4 -24   0    1.27    0.46
   4 -24   0    0.97    0.47
   4 -24   0    1.38    0.48
  -4  24   0    1.29    0.52
   4  24   0    2.20    0.47
   5 -24   0    9.46    0.84
  -5 -24   0    9.96    0.81
   5 -24   0   11.91    0.81
  -5  24   0    8.91    0.97
   6 -24   0    0.48    0.40
  -6 -24   0    0.26    0.46
   6 -24   0    0.30    0.51
  -6  24   0   -0.36    0.55
  -7 -24   0    0.38    0.49
   7 -24   0    1.06    0.42
   7 -24   0    1.06    0.53
  -7  24   0    0.50    0.61
   0 -25   0   -0.01    0.47
   0 -25   0   -0.05    0.42
   0  25   0   -0.14    0.47
  -1 -25   0    1.00    0.51
   1 -25   0    1.51    0.47
   1 -25   0    0.81    0.50
  -1 -25   0    1.10    0.46
  -1  25   0    1.60    0.56
   1  25   0    1.47    0.53
  -2 -25   0    0.22    0.43
   2 -25   0    0.07    0.43
   2 -25   0    0.52    0.48
  -2 -25   0    0.53    0.50
   2  25   0    0.80    0.47
  -2  25   0   -0.16    0.49
   3 -25   0    1.18    0.50
   3 -25   0    1.83    0.51
  -3 -25   0    0.88    0.53
  -3 -25   0    1.27    0.49
   3  25   0    1.92    0.47
  -3  25   0    1.79    0.60
  -4 -25   0    0.58    0.54
  -4 -25   0   -0.42    0.44
   4 -25   0    0.75    0.50
   4 -25   0   -0.15    0.44
  -4  25   0    0.62    0.56
   5 -25   0    6.69    0.66
  -5 -25   0    5.00    0.60
  -5 -25   0    5.10    0.64
   5 -25   0    4.67    0.65
  -5  25   0    4.21    0.75
   6 -25   0    1.68    0.46
  -6 -25   0    2.25    0.56
   6 -25   0    0.95    0.54
  -6  25   0    0.29    0.53
   0 -26   0    4.27    0.58
   0 -26   0    5.10    0.65
   0  26   0    4.79    0.69
  -1 -26   0    0.56    0.51
   1 -26   0    1.20    0.47
   1 -26   0    1.39    0.51
  -1 -26   0    0.50    0.45
  -1  26   0    1.61    0.54
   1  26   0    0.65    0.51
  -2 -26   0    3.53    0.65
   2 -26   0    3.53    0.55
  -2 -26   0    3.29    0.55
   2 -26   0    3.96    0.62
   2  26   0    3.58    0.60
  -2  26   0    3.36    0.65
   3 -26   0    1.01    0.50
   3 -26   0    0.65    0.50
  -3 -26   0    0.63    0.55
  -3 -26   0    0.51    0.47
   3  26   0    1.03    0.45
  -3  26   0    0.22    0.49
  -4 -26   0    1.39    0.56
  -4 -26   0    1.07    0.51
   4 -26   0    1.77    0.52
   4 -26   0    0.92    0.51
  -4  26   0    0.45    0.56
  -5 -26   0   -0.26    0.52
  -5 -26   0    0.32    0.47
   5 -26   0    0.24    0.48
  -5 -26   0    0.35    0.50
   5 -26   0   -0.44    0.42
  -5  26   0   -0.15    0.55
   0 -27   0    0.46    0.46
   0 -27   0    0.38    0.51
   0  27   0   -0.49    0.49
  -1 -27   0    0.45    0.47
   1 -27   0    1.50    0.55
  -1 -27   0    0.57    0.56
   1 -27   0    1.67    0.50
  -1  27   0    0.68    0.53
   1  27   0    0.26    0.49
  -2 -27   0    6.20    0.73
  -2 -27   0    5.17    0.61
   2 -27   0    7.14    0.75
   2 -27   0    4.81    0.62
   2  27   0    5.11    0.67
   3 -27   0   -0.27    0.48
   3 -27   0   -1.12    0.44
  -3 -27   0   -0.28    0.45
  -3 -27   0   -0.10    0.54
  -3  27   0   -0.37    0.54
   3  27   0    1.41    0.47
   4 -27   0   12.07    0.90
  -4 -27   0   10.93    1.01
   4 -27   0   12.71    0.87
  -4 -27   0   11.13    0.95
  -4  27   0   11.52    1.02
   0 -28   0    7.40    0.78
   0 -28   0    6.65    0.72
   0  28   0    8.68    0.93
  -1 -28   0    1.70    0.59
   1 -28   0    1.61    0.53
  -1 -28   0    1.77    0.62
   1 -28   0    2.39    0.61
   1  28   0    1.58    0.54
  -1  28   0    1.88    0.62
  -2 -28   0    0.42    0.55
   2 -28   0   -0.10    0.48
   2 -28   0    0.44    0.54
   2  28   0    0.75    0.50
  -2  28   0    0.11    0.56
   3 -28   0    0.27    0.51
  -3 -28   0    1.26    0.59
   3 -28   0   -0.03    0.50
   3  28   0    1.64    0.48
  -3  28   0    0.98    0.62
 -13   0   1   -0.16    0.44
 -12   0   1   -0.06    0.43
 -11   0   1    0.39    0.37
 -10   0   1   -0.31    0.21
 -10   0   1    0.28    0.34
  -9   0   1    0.14    0.32
  -9   0   1   -0.06    0.20
  -8   0   1   -0.03    0.25
  -8   0   1   -0.15    0.17
  -8   0   1    0.05    0.20
  -7   0   1   -0.04    0.11
  -7   0   1   -0.01    0.16
  -7   0   1    0.08    0.24
  -6   0   1    0.03    0.14
  -6   0   1   -0.02    0.20
  -6   0   1   -0.02    0.08
  -5   0   1    0.02    0.08
  -5   0   1    0.05    0.14
   4   0  -1   -0.19    0.16
  -4   0   1    0.06    0.16
  -4   0   1    0.04    0.12
  -4   0   1   -0.11    0.06
   3   0  -1   -0.35    0.14
  -3   0   1   -0.21    0.13
   2   0  -1    0.10    0.13
  -2   0   1    0.03    0.13
  -1   0   1    0.01    0.02
   1   0  -1   -0.01    0.05
   0   0  -1   -0.19    0.03
   0   0   1   -0.19    0.04
  -1   0  -1   -0.08    0.05
   1   0   1   -0.01    0.07
  -1   0  -1   -0.13    0.10
   1   0   1   -0.12    0.09
  -2   0  -1   -0.08    0.15
   2   0   1    0.06    0.07
   2   0   1    0.12    0.10
  -2   0  -1   -0.11    0.10
  -2   0  -1    0.03    0.07
  -3   0  -1   -0.10    0.10
  -3   0  -1   -0.19    0.08
  -3   0  -1   -0.03    0.16
  -3   0  -1    0.05    0.14
   3   0   1   -0.07    0.09
  -4   0  -1    0.09    0.11
  -4   0  -1   -0.03    0.12
  -4   0  -1    0.00    0.16
   4   0   1    0.01    0.09
  -4   0  -1    0.46    0.21
  -5   0  -1    0.07    0.11
  -5   0  -1   -0.16    0.20
   5   0   1    0.04    0.08
  -5   0  -1   -0.06    0.12
  -6   0  -1    0.01    0.12
  -6   0  -1    0.29    0.22
  -7   0  -1   -0.39    0.24
  -7   0  -1   -0.12    0.14
  -8   0  -1    0.31    0.17
  -8   0  -1    0.56    0.32
  -9   0  -1    0.24    0.35
 -10   0  -1   -0.12    0.36
 -11   0  -1    0.03    0.38
 -12   0  -1    0.48    0.46
 -13   0  -1   -0.06    0.51
 -13  -1   1    0.23    0.45
 -13   1   1   -0.20    0.45
 -12  -1   1    0.17    0.42
 -12   1   1   -0.09    0.43
 -11  -1   1    0.59    0.39
 -11   1   1    1.43    0.43
 -10  -1   1   11.25    0.72
 -10  -1   1   10.00    0.55
 -10   1   1   10.74    0.57
 -10   1   1   11.25    0.72
  -9  -1   1    1.92    0.26
  -9  -1   1    2.66    0.42
  -9   1   1    1.57    0.36
  -9   1   1    1.65    0.28
  -8  -1   1    0.04    0.17
  -8  -1   1    0.21    0.27
  -8  -1   1    0.26    0.21
  -8   1   1    0.16    0.19
  -8   1   1   -0.08    0.26
  -7  -1   1    0.01    0.16
  -7  -1   1    0.12    0.22
  -7  -1   1    0.11    0.11
  -7   1   1    0.01    0.11
  -7   1   1    0.15    0.22
  -7   1   1    0.02    0.16
  -6  -1   1    7.10    0.35
  -6  -1   1    6.47    0.42
  -6  -1   1    7.13    0.26
  -6   1   1    7.12    0.26
  -6   1   1    7.18    0.38
  -5  -1   1    0.56    0.09
  -5  -1   1    0.62    0.21
  -5  -1   1    0.23    0.14
   5  -1  -1    0.51    0.21
  -5   1   1    0.37    0.09
  -5   1   1    0.25    0.15
   4  -1  -1   36.83    1.06
  -4  -1   1   34.76    1.04
  -4  -1   1   35.99    0.93
  -4  -1   1   36.83    1.04
  -4   1   1   35.82    1.05
  -4   1   1   35.91    0.93
  -4   1   1   35.27    1.03
  -3  -1   1    3.65    0.24
   3  -1  -1    3.91    0.27
  -3  -1   1    4.71    0.26
  -3   1   1    4.42    0.13
  -3   1   1    4.02    0.25
  -3   1   1    4.15    0.13
  -3   1   1    4.20    0.25
   2  -1  -1    4.56    0.25
  -2  -1   1    4.89    0.23
  -2   1   1    4.27    0.25
  -2   1   1    5.17    0.24
   2   1  -1    4.38    0.22
   1  -1  -1   98.03    2.38
   1  -1  -1   96.72    2.35
  -1   1   1   78.97    2.35
   1   1  -1   95.62    2.36
  -1   1   1   97.73    2.39
   1  -1   1   80.95    2.04
  -1  -1  -1   82.51    2.06
   1  -1   1   81.09    2.04
   1   1   1   71.32    2.05
  -1   1  -1   82.04    2.04
  -1   1  -1   81.61    2.05
   1   1   1   79.75    2.04
  -2  -1  -1    0.19    0.10
  -2  -1  -1    0.19    0.15
   2  -1   1    0.16    0.08
   2  -1   1    0.28    0.11
  -2  -1  -1    0.18    0.05
   2   1   1   -0.13    0.10
  -2   1  -1   -0.02    0.10
  -2   1  -1    0.16    0.12
  -2   1  -1    0.30    0.09
   2   1   1    0.14    0.13
  -3  -1  -1    2.36    0.14
  -3  -1  -1    2.50    0.17
   3  -1   1    2.59    0.18
  -3  -1  -1    2.94    0.24
   3  -1   1    2.53    0.17
  -3   1  -1    2.16    0.19
   3   1   1    2.26    0.16
  -3   1  -1    2.73    0.18
   3   1   1    2.55    0.21
  -3   1  -1    2.63    0.23
  -3   1  -1    3.10    0.26
   4  -1   1   21.09    0.61
   4  -1   1   21.28    0.65
  -4  -1  -1   22.32    0.62
  -4  -1  -1   21.79    0.73
  -4  -1  -1   22.37    0.64
  -4  -1  -1   21.57    0.71
   4   1   1   22.59    0.61
  -4   1  -1   21.73    0.64
  -4   1  -1   21.39    0.73
  -4   1  -1   21.25    0.65
  -4   1  -1   21.05    0.72
  -5  -1  -1    1.34    0.16
  -5  -1  -1    1.42    0.14
  -5  -1  -1    1.39    0.24
   5  -1   1    1.46    0.12
  -5   1  -1    1.09    0.16
  -5   1  -1    1.65    0.26
  -5   1  -1    1.45    0.16
   5   1   1    1.41    0.11
  -6  -1  -1   33.41    1.10
  -6  -1  -1   34.70    0.96
  -6   1  -1   34.33    1.00
  -6   1  -1   32.83    1.10
  -7  -1  -1    5.71    0.31
  -7  -1  -1    5.69    0.46
  -7   1  -1    6.68    0.51
  -7   1  -1    6.26    0.36
  -8  -1  -1   38.56    1.08
  -8  -1  -1   36.76    1.29
  -8   1  -1   36.44    1.12
  -8   1  -1   37.68    1.28
  -9  -1  -1    3.32    0.36
  -9  -1  -1    4.30    0.49
  -9   1  -1    4.08    0.36
  -9   1  -1    4.30    0.49
 -10  -1  -1   -0.32    0.32
 -10   1  -1    0.07    0.37
 -11  -1  -1    0.51    0.39
 -11   1  -1    0.30    0.39
 -12  -1  -1    1.67    0.52
 -12   1  -1    1.21    0.51
 -13  -1  -1   -0.70    0.47
 -13   1  -1    0.01    0.49
 -13  -2   1   -0.08    0.44
 -13   2   1    0.67    0.49
 -12  -2   1    3.35    0.55
 -12   2   1    3.63    0.58
 -11  -2   1    0.20    0.39
 -11   2   1    0.07    0.38
 -10  -2   1   -0.34    0.20
 -10  -2   1    0.04    0.35
 -10   2   1    0.66    0.38
 -10   2   1    0.22    0.24
  -9  -2   1    2.80    0.41
  -9  -2   1    1.97    0.25
  -9   2   1    2.06    0.42
  -9   2   1    1.59    0.28
  -8  -2   1    9.19    0.45
  -8  -2   1    8.46    0.56
  -8   2   1    8.66    0.50
  -8   2   1    9.11    0.58
  -7  -2   1   65.81    1.70
  -7  -2   1   63.88    1.86
  -7  -2   1   64.49    1.78
  -7   2   1   63.19    1.82
  -7   2   1   63.57    1.70
  -6  -2   1    0.21    0.13
  -6  -2   1    0.21    0.19
  -6  -2   1    0.15    0.09
   6  -2  -1   -0.08    0.20
  -6   2   1    0.12    0.10
  -6   2   1    0.14    0.16
  -5  -2   1    5.48    0.21
  -5  -2   1    5.54    0.36
   5  -2  -1    5.17    0.40
  -5   2   1    5.38    0.35
  -5   2   1    5.19    0.22
  -4  -2   1   15.10    0.40
   4  -2  -1   14.02    0.54
  -4  -2   1   13.77    0.51
  -4  -2   1   14.08    0.50
  -4   2   1   14.08    0.52
  -4   2   1   13.53    0.51
  -4   2   1   13.85    0.41
  -3  -2   1    0.07    0.13
  -3  -2   1    0.16    0.11
   3  -2  -1   -0.10    0.11
   3  -2  -1    0.78    0.17
  -3   2   1    0.02    0.07
  -3   2   1   -0.14    0.07
  -3   2   1    0.06    0.14
  -3   2   1    0.16    0.13
   2  -2  -1    5.10    0.17
  -2  -2   1    5.50    0.23
   2  -2  -1    5.64    0.28
   2  -2  -1    4.83    0.27
   2   2  -1    5.36    0.22
  -2   2   1    5.40    0.19
  -2   2   1    5.50    0.19
  -2   2   1    5.38    0.26
  -2   2   1    5.66    0.30
  -1  -2   1   43.78    1.12
   1  -2  -1   42.84    1.13
   1  -2  -1   43.88    1.16
  -1   2   1   43.06    1.17
  -1   2   1   42.67    1.13
   1   2  -1   44.41    1.12
  -1  -2  -1  330.82    8.38
   1  -2   1  339.07    8.39
  -1  -2  -1  336.80    8.38
   1  -2   1  327.42    8.40
   1  -2   1  330.67    8.39
  -1  -2  -1  334.93    8.40
   1   2   1  340.68    8.40
   1   2   1  328.35    8.38
   1   2   1  333.44    8.39
  -1   2  -1  328.21    8.39
  -1   2  -1  333.73    8.39
  -1   2  -1  330.91    8.40
  -2  -2  -1   10.10    0.38
   2  -2   1    8.96    0.36
   2  -2   1    9.19    0.33
  -2  -2  -1    9.91    0.33
   2  -2   1    9.50    0.34
  -2   2  -1   10.23    0.35
   2   2   1   10.04    0.37
  -2   2  -1    9.53    0.33
   2   2   1   10.44    0.32
  -2   2  -1    9.50    0.36
  -3  -2  -1    4.23    0.17
   3  -2   1    4.45    0.29
  -3  -2  -1    4.12    0.28
   3  -2   1    4.71    0.24
  -3  -2  -1    4.19    0.22
   3  -2   1    4.78    0.22
   3   2   1    4.14    0.20
  -3   2  -1    4.95    0.26
   3   2   1    4.18    0.26
  -3   2  -1    4.72    0.23
  -3   2  -1    4.81    0.28
   4  -2   1    0.98    0.13
  -4  -2  -1    0.54    0.09
  -4  -2  -1    0.63    0.14
  -4  -2  -1    0.52    0.20
   4  -2   1    0.82    0.14
  -4   2  -1    0.80    0.16
   4   2   1    0.84    0.11
  -4   2  -1    0.86    0.20
  -4   2  -1    0.91    0.15
  -5  -2  -1    0.53    0.11
  -5  -2  -1    0.51    0.13
  -5  -2  -1    0.67    0.22
   5  -2   1    0.51    0.13
   5  -2   1    0.47    0.10
  -5   2  -1    0.61    0.15
  -5   2  -1    0.40    0.13
   5   2   1    0.43    0.09
  -5   2  -1    0.33    0.21
  -6  -2  -1   15.46    0.49
  -6  -2  -1   15.88    0.66
   6  -2   1   15.04    0.42
  -6   2  -1   15.83    0.66
  -6   2  -1   15.24    0.56
  -7  -2  -1   14.89    0.51
  -7  -2  -1   15.01    0.71
  -7   2  -1   15.33    0.71
  -7   2  -1   16.99    0.60
  -8  -2  -1   92.53    2.64
  -8  -2  -1   91.29    2.42
  -8   2  -1   93.20    2.50
  -8   2  -1   90.87    2.64
  -9  -2  -1    6.91    0.62
  -9   2  -1    6.40    0.43
  -9   2  -1    6.64    0.57
 -10  -2  -1    4.60    0.56
 -10   2  -1    4.12    0.54
 -11  -2  -1    0.43    0.41
 -11   2  -1    0.21    0.38
 -12  -2  -1    3.08    0.57
 -12   2  -1    5.92    0.70
 -13  -2  -1    0.45    0.50
 -13   2  -1    0.31    0.47
 -13  -3   1    0.67    0.50
 -13   3   1    0.54    0.50
 -12  -3   1   14.09    0.90
 -12   3   1   14.80    0.93
 -11  -3   1    0.52    0.37
 -11   3   1    0.68    0.42
 -10  -3   1    0.27    0.33
 -10  -3   1    0.84    0.36
 -10   3   1    0.68    0.37
 -10   3   1    0.15    0.25
  -9  -3   1    2.59    0.41
  -9  -3   1    2.14    0.25
  -9   3   1    1.83    0.31
  -9   3   1    2.01    0.38
  -8  -3   1    1.58    0.32
  -8  -3   1    2.09    0.23
  -8   3   1    2.09    0.29
  -7  -3   1    9.09    0.52
   7  -3  -1    8.56    0.53
  -7  -3   1    8.65    0.33
  -7  -3   1    8.96    0.41
  -7   3   1    8.46    0.35
  -7   3   1    9.42    0.49
   6  -3  -1    0.25    0.22
  -6  -3   1    0.02    0.20
  -6  -3   1    0.00    0.10
  -6   3   1    0.24    0.18
  -6   3   1    0.09    0.11
  -5  -3   1    3.28    0.18
  -5  -3   1    3.16    0.31
   5  -3  -1    3.68    0.33
  -5   3   1    3.35    0.32
  -5   3   1    3.19    0.19
  -4  -3   1    1.30    0.18
  -4  -3   1    1.29    0.11
   4  -3  -1    1.00    0.22
  -4  -3   1    1.19    0.19
   4  -3  -1    1.28    0.18
  -4   3   1    0.90    0.19
  -4   3   1    1.16    0.12
  -4   3   1    1.56    0.20
   3  -3  -1    0.20    0.06
   3  -3  -1    0.23    0.07
   3  -3  -1    0.45    0.17
  -3  -3   1    0.38    0.13
   3  -3  -1    0.23    0.13
  -3   3   1    0.18    0.15
  -3   3   1    0.24    0.09
   3   3  -1    0.25    0.12
  -3   3   1    0.11    0.14
   2  -3  -1  296.28    7.42
   2  -3  -1  297.54    7.47
  -2  -3   1  299.38    7.43
   2  -3  -1  289.32    7.47
   2  -3  -1  295.54    7.41
  -2   3   1  293.63    7.48
  -2   3   1  299.10    7.46
  -2   3   1  292.18    7.42
  -2   3   1  286.81    7.42
   2   3  -1  294.83    7.43
   1  -3  -1   19.28    0.58
   1  -3  -1   18.77    0.57
   1  -3  -1   19.42    0.55
  -1  -3   1   20.33    0.58
  -1  -3   1   20.03    0.53
  -1   3   1   19.05    0.57
   1   3  -1   20.03    0.53
  -1   3   1   19.86    0.60
   1   3  -1   20.11    0.59
  -1   3   1   19.02    0.55
   0  -3  -1  129.93    3.31
   0  -3   1  131.49    3.32
   0  -3  -1  132.37    3.32
   0  -3  -1  129.83    3.30
   0  -3   1  130.35    3.31
   0  -3   1  132.86    3.29
   0   3   1  132.44    3.31
   0   3  -1  132.30    3.31
   0   3  -1  130.37    3.28
   0   3   1  119.11    3.31
   0   3  -1  128.30    3.33
   1  -3   1   16.88    0.52
  -1  -3  -1   17.06    0.53
   1  -3   1   17.37    0.54
  -1  -3  -1   18.20    0.49
  -1  -3  -1   17.87    0.51
   1  -3   1   17.30    0.52
   1   3   1   17.75    0.51
  -1   3  -1   17.47    0.52
   1   3   1   17.82    0.53
   1   3   1   18.23    0.49
  -1   3  -1   17.13    0.52
  -1   3  -1   16.93    0.54
   2  -3   1   23.03    0.66
   2  -3   1   23.01    0.64
  -2  -3  -1   20.73    0.66
  -2  -3  -1   21.88    0.59
  -2  -3  -1   20.25    0.63
   2  -3   1   23.10    0.67
  -2   3  -1   22.85    0.66
  -2   3  -1   23.13    0.67
   2   3   1   21.31    0.62
  -2   3  -1   23.71    0.64
   2   3   1   21.08    0.66
   3  -3   1    4.36    0.32
  -3  -3  -1    4.37    0.23
   3  -3   1    4.24    0.22
  -3  -3  -1    4.32    0.30
   3  -3   1    4.18    0.26
  -3  -3  -1    4.40    0.16
  -3   3  -1    4.28    0.23
  -3   3  -1    5.06    0.28
   3   3   1    3.89    0.21
  -3   3  -1    4.30    0.27
   3   3   1    4.18    0.28
   4  -3   1    1.71    0.24
  -4  -3  -1    1.78    0.17
   4  -3   1    2.12    0.20
  -4  -3  -1    1.65    0.23
   4  -3   1    1.90    0.18
  -4  -3  -1    1.56    0.14
   4   3   1    1.88    0.16
   4   3   1    1.67    0.21
  -4   3  -1    1.79    0.18
  -4   3  -1    1.81    0.23
  -4   3  -1    2.43    0.27
  -5  -3  -1   30.07    0.82
  -5  -3  -1   29.93    0.86
   5  -3   1   30.25    0.82
  -5  -3  -1   30.06    0.97
   5  -3   1   29.87    0.90
   5   3   1   30.60    0.81
  -5   3  -1   30.68    0.92
  -5   3  -1   28.83    0.87
  -6  -3  -1   28.57    0.80
   6  -3   1   29.25    0.77
   6  -3   1   29.22    0.77
  -6  -3  -1   27.90    0.97
  -6   3  -1   27.26    0.96
  -6   3  -1   29.76    0.91
  -7  -3  -1    5.19    0.26
  -7  -3  -1    5.38    0.49
  -7   3  -1    5.40    0.45
  -7   3  -1    5.18    0.39
  -8  -3  -1   17.54    0.81
  -8  -3  -1   16.10    0.55
  -8   3  -1   18.34    0.80
  -8   3  -1   18.62    0.69
  -9  -3  -1   10.61    0.71
  -9   3  -1   11.62    0.74
  -9   3  -1   12.02    0.57
 -10  -3  -1    1.09    0.40
 -10   3  -1    0.82    0.40
 -11  -3  -1    2.14    0.51
 -11   3  -1    1.34    0.47
 -12  -3  -1    3.21    0.58
 -12   3  -1    2.20    0.54
 -13  -3  -1   -0.77    0.43
 -13   3  -1    0.52    0.50
 -13  -4   1    1.40    0.53
 -13   4   1    0.77    0.47
 -12  -4   1    0.98    0.47
 -12   4   1    0.24    0.42
 -11  -4   1   -0.15    0.38
 -11   4   1    0.20    0.39
 -11   4   1   -0.49    0.27
 -10  -4   1    0.83    0.36
 -10   4   1    0.77    0.29
 -10   4   1    0.63    0.39
  -9  -4   1    9.45    0.47
  -9  -4   1   10.01    0.64
  -9   4   1    8.66    0.65
  -9   4   1    8.70    0.56
  -8  -4   1    0.01    0.15
   8  -4  -1    0.48    0.30
  -8  -4   1    0.00    0.27
  -8   4   1    0.12    0.23
   7  -4  -1   16.29    0.70
  -7  -4   1   15.35    0.66
  -7  -4   1   15.05    0.50
  -7   4   1   15.08    0.63
  -7   4   1   15.94    0.65
   6  -4  -1   28.03    0.98
  -6  -4   1   28.63    0.81
  -6  -4   1   28.62    0.94
  -6   4   1   28.58    0.83
  -6   4   1   29.96    0.96
  -5  -4   1   29.27    0.80
   5  -4  -1   29.71    0.95
  -5  -4   1   27.30    0.90
   5  -4  -1   28.85    0.92
  -5   4   1   28.43    0.82
  -5   4   1   29.68    0.93
   4  -4  -1    1.35    0.20
   4  -4  -1    1.42    0.24
  -4  -4   1    2.05    0.21
   4  -4  -1    1.40    0.11
   4  -4  -1    1.39    0.12
  -4  -4   1    1.87    0.16
   4   4  -1    2.32    0.21
  -4   4   1    1.42    0.15
  -4   4   1    1.54    0.22
  -4   4   1    1.27    0.21
   3  -4  -1   10.17    0.41
   3  -4  -1    9.33    0.41
  -3  -4   1   10.42    0.37
   3  -4  -1    9.29    0.30
   3  -4  -1    9.36    0.31
  -3   4   1    9.63    0.43
  -3   4   1    9.25    0.39
   3   4  -1    9.19    0.36
  -3   4   1    9.85    0.33
   2  -4  -1    1.57    0.13
   2  -4  -1    1.41    0.18
   2  -4  -1    1.35    0.18
  -2  -4   1    0.80    0.13
   2  -4  -1    1.44    0.14
  -2  -4   1    1.31    0.14
  -2   4   1    1.53    0.17
  -2   4   1    1.46    0.19
  -2   4   1    1.31    0.14
  -2   4   1    1.57    0.14
   2   4  -1    0.97    0.12
   1  -4  -1  960.51   24.61
   1  -4  -1  974.89   24.73
  -1  -4   1  996.25   24.81
  -1  -4   1 1000.00   24.71
   1  -4  -1  990.60   24.67
  -1   4   1  984.51   24.78
  -1   4   1  952.74   24.68
  -1   4   1  994.92   24.73
   1   4  -1  956.87   24.83
  -1   4   1  965.71   24.70
   1   4  -1  997.58   24.71
   0  -4   1   15.68    0.49
   0  -4   1   14.90    0.48
   0  -4  -1   15.33    0.48
   0  -4  -1   15.07    0.49
   0  -4  -1   15.14    0.46
   0  -4   1   15.13    0.44
   0   4   1   15.12    0.47
   0   4  -1   15.47    0.52
   0   4  -1   15.29    0.47
   0   4   1   15.23    0.47
   0   4   1   15.25    0.49
   0   4  -1   15.44    0.44
  -1  -4  -1  138.90    3.46
   1  -4   1  137.34    3.47
   1  -4   1  133.37    3.47
  -1  -4  -1  132.60    3.48
  -1  -4  -1  134.23    3.46
   1  -4   1  133.99    3.49
   1   4   1  136.68    3.48
  -1   4  -1  131.71    3.50
  -1   4  -1  138.03    3.48
  -1   4  -1  141.61    3.47
   1   4   1  135.18    3.46
   1   4   1  134.26    3.46
   2  -4   1   16.98    0.54
  -2  -4  -1   15.82    0.54
  -2  -4  -1   16.20    0.47
   2  -4   1   16.01    0.51
   2  -4   1   16.42    0.54
  -2  -4  -1   15.32    0.49
  -2   4  -1   16.86    0.51
   2   4   1   15.51    0.49
  -2   4  -1   16.67    0.55
  -2   4  -1   17.58    0.53
   2   4   1   15.67    0.46
   2   4   1   15.43    0.51
   3  -4   1   19.35    0.61
  -3  -4  -1   17.45    0.61
   3  -4   1   19.63    0.65
   3  -4   1   18.42    0.57
  -3  -4  -1   19.11    0.52
  -3  -4  -1   18.40    0.57
  -3   4  -1   19.40    0.63
   3   4   1   18.48    0.55
  -3   4  -1   18.33    0.58
  -3   4  -1   19.38    0.63
  -4  -4  -1    0.66    0.09
   4  -4   1    0.75    0.15
   4  -4   1    0.89    0.17
   4  -4   1    0.61    0.21
  -4  -4  -1    0.73    0.15
  -4  -4  -1    0.66    0.22
   4   4   1    0.99    0.13
  -4   4  -1    0.80    0.24
  -4   4  -1    0.99    0.19
  -4   4  -1    0.84    0.16
  -5  -4  -1    0.50    0.08
   5  -4   1    0.62    0.13
   5  -4   1    0.48    0.15
   5  -4   1    0.86    0.23
  -5  -4  -1    0.30    0.19
  -5  -4  -1    0.58    0.14
  -5  -4  -1    0.33    0.09
  -5   4  -1    0.51    0.15
  -5   4  -1    0.87    0.19
   5   4   1    0.43    0.11
  -6  -4  -1    9.36    0.49
   6  -4   1    9.28    0.31
   6  -4   1    8.91    0.30
   6  -4   1    9.25    0.43
  -6  -4  -1    8.62    0.31
  -6   4  -1    8.99    0.46
  -7  -4  -1    2.42    0.35
  -7  -4  -1    2.06    0.19
  -7   4  -1    2.59    0.29
  -7   4  -1    2.75    0.38
  -8  -4  -1    1.32    0.15
  -8  -4  -1    2.00    0.39
  -8   4  -1    1.34    0.37
  -8   4  -1    1.71    0.26
  -9  -4  -1    0.31    0.33
  -9   4  -1    0.77    0.38
  -9   4  -1    0.58    0.24
 -10  -4  -1   21.89    1.03
 -10   4  -1   22.67    1.05
 -11  -4  -1    0.98    0.45
 -11   4  -1    0.18    0.42
 -12  -4  -1    0.23    0.47
 -12   4  -1    0.42    0.45
 -13  -5   1    9.44    0.83
 -13   5   1    8.48    0.83
 -12  -5   1    3.77    0.58
 -12   5   1    4.21    0.60
 -11  -5   1    5.36    0.58
 -11   5   1    5.13    0.55
 -11   5   1    6.60    0.63
 -10  -5   1    0.33    0.35
 -10   5   1   -0.01    0.36
 -10   5   1   -0.04    0.27
  -9  -5   1    6.88    0.58
  -9  -5   1    6.21    0.40
  -9   5   1    6.10    0.53
  -8  -5   1    9.20    0.43
  -8  -5   1    8.56    0.57
   8  -5  -1    8.78    0.60
  -8   5   1    9.04    0.57
   7  -5  -1    8.01    0.53
  -7  -5   1    8.25    0.50
  -7  -5   1    7.41    0.45
  -7   5   1    8.68    0.51
   6  -5  -1    4.49    0.41
  -6  -5   1    4.55    0.36
  -6  -5   1    4.76    0.25
  -6   5   1    4.78    0.27
  -6   5   1    4.95    0.40
   5  -5  -1   62.91    1.78
  -5  -5   1   62.98    1.66
   5  -5  -1   62.26    1.61
  -5  -5   1   62.92    1.75
   5  -5  -1   62.26    1.79
  -5   5   1   63.03    1.68
  -5   5   1   64.92    1.80
  -4  -5   1   23.26    0.68
   4  -5  -1   23.78    0.79
   4  -5  -1   24.57    0.66
   4  -5  -1   24.68    0.67
   4  -5  -1   23.84    0.79
  -4  -5   1   23.50    0.75
  -4   5   1   23.43    0.70
  -4   5   1   23.82    0.78
  -4   5   1   24.61    0.81
   4   5  -1   23.58    0.74
  -3  -5   1  116.17    3.03
   3  -5  -1  117.17    3.07
   3  -5  -1  115.47    2.98
   3  -5  -1  117.22    2.99
   3  -5  -1  116.77    3.06
  -3  -5   1  114.18    2.99
  -3  -5   1  117.88    3.02
  -3   5   1  116.43    3.01
  -3   5   1  120.58    3.06
  -3   5   1  115.33    3.08
   3   5  -1  115.51    3.02
  -2  -5   1   21.04    0.61
   2  -5  -1   18.33    0.61
   2  -5  -1   19.19    0.64
   2  -5  -1   18.35    0.56
  -2  -5   1   20.08    0.57
   2  -5  -1   18.96    0.58
   2   5  -1   20.54    0.57
  -2   5   1   19.20    0.61
  -2   5   1   18.73    0.57
  -2   5   1   19.03    0.66
   1  -5  -1  893.30   22.52
   1  -5  -1  901.23   22.52
  -1  -5   1  890.06   22.55
   1  -5  -1  902.34   22.46
  -1  -5   1  900.76   22.51
  -1   5   1  871.48   22.47
  -1   5   1  886.87   22.54
   1   5  -1  907.39   22.64
  -1   5   1  897.27   22.63
   1   5  -1  878.51   22.67
  -1   5   1  904.00   22.48
   0  -5  -1   31.25    0.90
   0  -5   1   32.83    0.87
   0  -5  -1   32.52    0.91
   0  -5   1   32.81    0.91
   0  -5  -1   31.40    0.88
   0  -5   1   33.04    0.93
   0   5   1   29.84    0.89
   0   5   1   30.55    0.88
   0   5   1   31.53    0.91
   0   5  -1   32.25    0.93
   0   5  -1   32.44    0.87
   0   5  -1   33.04    0.86
  -1  -5  -1  111.58    2.84
   1  -5   1  110.28    2.85
   1  -5   1  108.45    2.87
  -1  -5  -1  108.06    2.84
  -1  -5  -1  108.43    2.86
   1  -5   1  113.54    2.84
   1   5   1  106.87    2.83
  -1   5  -1  115.94    2.84
  -1   5  -1  109.05    2.85
   1   5   1  111.08    2.85
   1   5   1  107.61    2.84
  -1   5  -1  111.29    2.88
   2  -5   1    0.26    0.14
  -2  -5  -1    0.12    0.15
  -2  -5  -1    0.04    0.12
  -2  -5  -1    0.10    0.09
   2  -5   1    0.42    0.17
   2  -5   1    0.23    0.14
   2   5   1    0.13    0.12
  -2   5  -1    0.43    0.18
  -2   5  -1    0.35    0.13
   2   5   1    0.12    0.13
   2   5   1    0.13    0.09
  -2   5  -1    0.12    0.14
  -3  -5  -1    2.28    0.19
   3  -5   1    1.99    0.21
  -3  -5  -1    1.89    0.17
  -3  -5  -1    1.75    0.22
   3  -5   1    1.76    0.24
   3  -5   1    1.91    0.19
   3   5   1    2.55    0.23
   3   5   1    2.29    0.18
  -3   5  -1    1.71    0.19
  -3   5  -1    2.76    0.30
  -3   5  -1    1.86    0.22
   4  -5   1   42.26    1.27
   4  -5   1   43.56    1.19
  -4  -5  -1   43.94    1.16
  -4  -5  -1   44.68    1.29
  -4  -5  -1   42.81    1.20
   4  -5   1   42.50    1.26
  -4   5  -1   42.84    1.22
   4   5   1   44.44    1.18
  -4   5  -1   45.52    1.29
   5  -5   1    0.16    0.22
  -5  -5  -1    0.14    0.08
  -5  -5  -1    0.37    0.22
   5  -5   1    0.15    0.13
   5  -5   1    0.28    0.16
  -5   5  -1    0.46    0.19
   6  -5   1    0.75    0.27
  -6  -5  -1    0.17    0.09
   6  -5   1    0.26    0.11
   6  -5   1    0.39    0.12
  -6  -5  -1    0.18    0.09
  -6  -5  -1    0.17    0.23
  -6   5  -1    0.43    0.21
  -7  -5  -1   10.26    0.60
  -7  -5  -1   10.11    0.34
  -7  -5  -1    9.86    0.34
  -7   5  -1   10.84    0.54
  -8  -5  -1    9.47    0.63
  -8   5  -1    8.47    0.64
  -8   5  -1    8.90    0.54
  -9  -5  -1    6.17    0.60
  -9   5  -1    7.09    0.52
  -9   5  -1    6.93    0.64
 -10  -5  -1    0.25    0.37
 -10   5  -1   -0.06    0.28
 -10   5  -1   -0.36    0.37
 -11  -5  -1    0.73    0.40
 -11   5  -1    0.37    0.42
 -12  -5  -1    6.84    0.75
 -12   5  -1    7.62    0.78
 -13  -6   1    2.70    0.56
 -13   6   1    3.48    0.59
 -12  -6   1    0.10    0.43
 -12   6   1   -0.22    0.44
 -11  -6   1    9.77    0.74
 -11   6   1    8.81    0.75
 -11   6   1    8.91    0.67
 -10  -6   1   11.84    0.75
 -10   6   1   11.46    0.70
 -10   6   1   12.07    0.78
  -9  -6   1    1.16    0.35
   9  -6  -1    1.22    0.38
  -9  -6   1    0.95    0.20
  -9   6   1    1.19    0.32
   8  -6  -1    4.30    0.46
  -8  -6   1    4.72    0.46
  -8   6   1    4.71    0.50
  -7  -6   1    8.12    0.50
   7  -6  -1    6.92    0.56
  -7   6   1    7.09    0.52
  -6  -6   1    6.59    0.30
   6  -6  -1    7.33    0.48
  -6  -6   1    6.74    0.42
  -6   6   1    7.23    0.47
   5  -6  -1    4.05    0.37
  -5  -6   1    4.31    0.32
   5  -6  -1    3.77    0.19
  -5  -6   1    4.14    0.24
   5  -6  -1    4.14    0.20
  -5  -6   1    4.02    0.27
  -5   6   1    4.61    0.40
  -5   6   1    4.63    0.26
  -4  -6   1    0.15    0.12
   4  -6  -1    0.12    0.21
   4  -6  -1   -0.08    0.15
  -4  -6   1    0.18    0.16
   4  -6  -1   -0.07    0.11
  -4  -6   1   -0.22    0.12
   4  -6  -1    0.11    0.10
   4   6  -1    0.12    0.15
  -4   6   1    0.22    0.21
  -4   6   1    0.03    0.13
  -3  -6   1   11.47    0.42
  -3  -6   1   11.05    0.42
  -3  -6   1   10.42    0.38
   3  -6  -1   11.28    0.47
   3  -6  -1   11.01    0.37
   3  -6  -1   11.31    0.48
   3  -6  -1   10.85    0.39
  -3   6   1   11.59    0.51
  -3   6   1   11.03    0.46
   3   6  -1   11.37    0.40
  -3   6   1   10.79    0.41
   2  -6  -1    0.67    0.16
   2  -6  -1    1.22    0.19
  -2  -6   1    1.27    0.14
   2  -6  -1    0.82    0.19
   2  -6  -1    0.96    0.14
  -2  -6   1    0.75    0.15
  -2   6   1    0.86    0.17
  -2   6   1    0.76    0.19
  -2   6   1    0.62    0.15
   2   6  -1    1.00    0.14
   2   6  -1    0.54    0.14
  -1  -6   1  368.28    9.32
   1  -6  -1  368.41    9.35
   1  -6  -1  369.07    9.38
  -1  -6   1  373.89    9.37
   1  -6  -1  366.19    9.33
  -1   6   1  370.05    9.35
  -1   6   1  362.76    9.33
  -1   6   1  366.54    9.38
   1   6  -1  364.69    9.37
  -1   6   1  371.79    9.36
   1   6  -1  381.00    9.32
   0  -6   1    0.68    0.13
   0  -6  -1    0.92    0.18
   0  -6  -1    0.77    0.16
   0  -6  -1    1.08    0.15
   0  -6   1    0.83    0.18
   0  -6   1    0.73    0.17
   0   6   1    0.73    0.15
   0   6   1    0.77    0.17
   0   6  -1    0.71    0.12
   0   6  -1    0.51    0.17
   0   6   1    0.76    0.14
   1  -6   1    1.61    0.18
  -1  -6  -1    1.87    0.20
   1  -6   1    1.54    0.19
  -1  -6  -1    2.18    0.19
  -1  -6  -1    2.32    0.21
   1  -6   1    1.84    0.18
  -1   6  -1    1.96    0.22
   1   6   1    2.22    0.19
  -1   6  -1    2.02    0.18
   1   6   1    1.66    0.17
  -1   6  -1    1.95    0.19
   1   6   1    1.72    0.17
   2  -6   1   14.60    0.52
   2  -6   1   13.66    0.50
  -2  -6  -1   15.03    0.47
  -2  -6  -1   14.68    0.48
   2  -6   1   13.90    0.51
  -2  -6  -1   14.34    0.51
  -2   6  -1   13.21    0.53
  -2   6  -1   14.51    0.50
  -2   6  -1   14.64    0.49
   2   6   1   14.26    0.49
   2   6   1   14.49    0.48
   2   6   1   14.83    0.47
  -3  -6  -1   16.92    0.55
   3  -6   1   17.53    0.63
  -3  -6  -1   18.10    0.53
   3  -6   1   15.99    0.56
  -3  -6  -1   17.06    0.61
   3  -6   1   17.28    0.62
   3   6   1   17.33    0.59
   3   6   1   16.59    0.54
  -3   6  -1   16.16    0.57
  -3   6  -1   17.78    0.65
  -3   6  -1   17.94    0.61
   4  -6   1    3.73    0.31
  -4  -6  -1    3.27    0.25
   4  -6   1    4.21    0.26
  -4  -6  -1    3.45    0.21
  -4  -6  -1    3.51    0.34
   4  -6   1    4.30    0.38
  -4   6  -1    3.63    0.28
   4   6   1    3.97    0.24
  -4   6  -1    4.73    0.39
   5  -6   1   24.25    0.73
  -5  -6  -1   24.67    0.85
   5  -6   1   24.32    0.85
  -5  -6  -1   24.28    0.69
  -5   6  -1   25.70    0.86
   6  -6   1    2.34    0.19
  -6  -6  -1    2.04    0.17
  -6  -6  -1    2.27    0.32
   6  -6   1    2.54    0.36
   6  -6   1    2.32    0.21
  -6   6  -1    2.44    0.29
  -7  -6  -1   18.09    0.54
  -7  -6  -1   17.40    0.54
   7  -6   1   19.31    0.84
   7  -6   1   18.48    0.53
   7  -6   1   18.76    0.53
  -7  -6  -1   17.85    0.79
  -7   6  -1   19.87    0.77
  -8  -6  -1    8.84    0.63
  -8   6  -1    8.68    0.56
  -8   6  -1    8.26    0.63
  -9  -6  -1    2.11    0.42
  -9   6  -1    1.59    0.42
  -9   6  -1    1.51    0.31
 -10  -6  -1    0.74    0.42
 -10   6  -1    1.02    0.41
 -10   6  -1    0.97    0.30
 -11  -6  -1   -0.04    0.43
 -11   6  -1    0.91    0.42
 -12  -6  -1    0.33    0.51
 -12   6  -1   -0.19    0.43
 -13  -7   1   -0.15    0.47
 -13   7   1    0.21    0.47
 -12  -7   1    7.36    0.71
 -12   7   1    5.38    0.65
 -11  -7   1   -0.11    0.39
 -11   7   1    0.63    0.43
 -11   7   1    0.16    0.32
 -10  -7   1   17.88    0.89
 -10   7   1   18.55    0.89
   9  -7  -1    2.45    0.44
  -9  -7   1    2.43    0.24
  -9  -7   1    2.03    0.38
  -9   7   1    2.30    0.38
  -8  -7   1    6.94    0.54
   8  -7  -1    7.48    0.59
  -8   7   1    7.50    0.57
  -7  -7   1    0.69    0.27
   7  -7  -1    1.23    0.33
  -7  -7   1    1.12    0.18
  -7   7   1    1.26    0.29
   6  -7  -1   10.53    0.57
  -6  -7   1   11.02    0.44
   6  -7  -1   10.34    0.33
   6  -7  -1   10.31    0.33
  -6  -7   1   12.09    0.53
  -6   7   1   10.97    0.58
  -5  -7   1    2.60    0.25
  -5  -7   1    2.49    0.21
  -5  -7   1    2.90    0.28
   5  -7  -1    2.35    0.20
   5  -7  -1    2.64    0.18
   5  -7  -1    2.00    0.29
  -5   7   1    2.36    0.30
  -4  -7   1    2.13    0.19
   4  -7  -1    2.24    0.29
   4  -7  -1    2.02    0.18
   4  -7  -1    2.16    0.17
  -4  -7   1    1.73    0.21
  -4  -7   1    1.54    0.19
  -4   7   1    2.22    0.29
   4   7  -1    2.03    0.21
  -4   7   1    2.08    0.20
  -3  -7   1   14.06    0.46
   3  -7  -1   13.15    0.53
   3  -7  -1   13.17    0.45
   3  -7  -1   12.96    0.47
  -3  -7   1   14.09    0.48
   3  -7  -1   13.38    0.54
  -3  -7   1   13.94    0.51
  -3   7   1   12.67    0.48
  -3   7   1   13.15    0.56
   3   7  -1   13.99    0.47
  -3   7   1   13.40    0.51
  -2  -7   1   79.48    2.11
  -2  -7   1   78.14    2.07
   2  -7  -1   78.59    2.09
   2  -7  -1   79.73    2.07
   2  -7  -1   81.25    2.15
   2  -7  -1   79.01    2.12
   2   7  -1   75.89    2.11
  -2   7   1   82.36    2.16
   2   7  -1   75.24    2.06
  -1  -7   1   31.37    0.91
  -1  -7   1   31.67    0.86
   1  -7  -1   29.02    0.85
   1  -7  -1   29.17    0.88
   1  -7  -1   30.22    0.91
  -1   7   1   29.65    0.92
  -1   7   1   29.90    0.89
   1   7  -1   30.57    0.90
  -1   7   1   29.60    0.87
  -1   7   1   29.15    0.87
   1   7  -1   30.18    0.84
   0  -7  -1   12.55    0.44
   0  -7   1   13.29    0.50
   0  -7   1   13.28    0.48
   0  -7  -1   13.66    0.49
   0  -7  -1   12.63    0.48
   0  -7   1   13.62    0.44
   0   7   1   13.30    0.46
   0   7  -1   13.07    0.52
   0   7   1   13.01    0.50
   0   7  -1   12.38    0.43
   0   7   1   12.57    0.46
  -1  -7  -1   16.23    0.56
   1  -7   1   17.30    0.55
  -1  -7  -1   17.24    0.56
  -1  -7  -1   16.19    0.53
   1  -7   1   17.10    0.57
   1  -7   1   16.29    0.58
  -1   7  -1   17.00    0.53
   1   7   1   17.32    0.55
   1   7   1   17.17    0.57
  -1   7  -1   16.90    0.56
  -1   7  -1   16.46    0.61
   1   7   1   16.50    0.54
   2  -7   1   96.59    2.63
   2  -7   1   96.36    2.58
  -2  -7  -1   98.51    2.60
  -2  -7  -1   98.32    2.57
   2  -7   1  100.23    2.59
  -2  -7  -1   95.77    2.57
  -2   7  -1   97.88    2.64
   2   7   1   96.61    2.57
  -2   7  -1  100.60    2.59
  -2   7  -1  101.73    2.59
   2   7   1   99.15    2.59
   2   7   1   96.84    2.56
   3  -7   1    0.18    0.19
   3  -7   1    0.10    0.17
  -3  -7  -1    0.11    0.13
   3  -7   1    0.11    0.17
  -3  -7  -1    0.22    0.19
  -3   7  -1    0.39    0.22
   3   7   1    0.12    0.12
   3   7   1    0.20    0.16
   3   7   1    0.65    0.16
  -3   7  -1    0.09    0.15
  -3   7  -1    0.28    0.16
   4  -7   1    6.16    0.32
   4  -7   1    6.02    0.42
  -4  -7  -1    6.51    0.39
  -4  -7  -1    6.10    0.28
  -4   7  -1    7.26    0.45
  -5  -7  -1    8.08    0.33
   5  -7   1    8.80    0.38
   5  -7   1    8.55    0.35
   5  -7   1    9.84    0.53
  -5  -7  -1    9.14    0.47
  -5   7  -1    9.46    0.52
   6  -7   1    8.24    0.35
   6  -7   1    8.04    0.52
  -6  -7  -1    7.31    0.30
  -6  -7  -1    8.32    0.52
   6  -7   1    7.50    0.32
  -6   7  -1    8.62    0.53
   7  -7   1    0.29    0.33
   7  -7   1   -0.07    0.12
  -7  -7  -1    0.09    0.28
  -7  -7  -1   -0.31    0.10
  -7  -7  -1    0.02    0.09
   7  -7   1   -0.12    0.11
  -7   7  -1    0.24    0.25
  -8  -7  -1    0.11    0.34
  -8   7  -1   -0.04    0.26
  -9  -7  -1    5.97    0.59
  -9   7  -1    6.28    0.58
  -9   7  -1    5.87    0.56
 -10  -7  -1    3.84    0.52
 -10   7  -1    3.83    0.44
 -10   7  -1    4.17    0.56
 -11  -7  -1    2.15    0.54
 -11   7  -1    2.97    0.57
 -12  -7  -1    0.67    0.49
 -12   7  -1    1.62    0.53
 -13  -8   1    1.85    0.57
 -13   8   1    1.78    0.56
 -12  -8   1    0.72    0.48
 -12   8   1    1.36    0.50
 -11  -8   1    0.09    0.41
 -11   8   1   -0.36    0.32
 -11   8   1    0.52    0.38
  10  -8  -1   10.28    0.75
 -10  -8   1   10.88    0.73
 -10   8   1    9.71    0.72
  -9  -8   1    5.16    0.52
   9  -8  -1    3.90    0.52
  -9   8   1    4.20    0.46
  -8  -8   1    8.92    0.59
   8  -8  -1    7.09    0.60
  -8   8   1    8.74    0.62
  -7  -8   1   12.71    0.52
   7  -8  -1   13.58    0.70
  -7  -8   1   14.42    0.65
  -7   8   1   14.26    0.71
   6  -8  -1    0.43    0.29
  -6  -8   1    0.65    0.16
  -6  -8   1    0.39    0.22
   6  -8  -1    0.54    0.11
   6  -8  -1    0.50    0.13
  -6   8   1    0.27    0.26
  -5  -8   1    2.85    0.28
   5  -8  -1    2.33    0.22
   5  -8  -1    2.11    0.19
   5  -8  -1    1.96    0.29
  -5  -8   1    2.24    0.22
  -5   8   1    2.28    0.30
  -4  -8   1   84.12    2.24
   4  -8  -1   84.11    2.20
  -4  -8   1   82.79    2.24
   4  -8  -1   84.17    2.29
  -4  -8   1   82.35    2.20
   4  -8  -1   84.25    2.19
   4   8  -1   82.58    2.23
  -4   8   1   81.74    2.33
   3  -8  -1    3.00    0.25
   3  -8  -1    2.03    0.26
  -3  -8   1    2.53    0.23
  -3  -8   1    1.90    0.22
   3  -8  -1    2.46    0.22
  -3   8   1    1.85    0.23
   3   8  -1    2.33    0.23
  -3   8   1    2.01    0.27
  -2  -8   1   10.70    0.42
   2  -8  -1   11.14    0.45
  -2  -8   1   10.35    0.41
  -2  -8   1   11.31    0.47
   2  -8  -1   11.42    0.48
   2  -8  -1   11.36    0.42
   2  -8  -1   11.35    0.47
   2   8  -1   10.87    0.40
  -2   8   1   11.55    0.53
   2   8  -1   10.41    0.46
  -2   8   1   11.84    0.46
   1  -8  -1   -0.18    0.13
   1  -8  -1   -0.03    0.17
  -1  -8   1    0.00    0.14
  -1  -8   1    0.07    0.15
   1  -8  -1    0.08    0.16
  -1   8   1   -0.01    0.18
   1   8  -1   -0.17    0.17
  -1   8   1    0.03    0.13
  -1   8   1    0.12    0.15
   1   8  -1    0.02    0.11
   0  -8   1    1.63    0.21
   0  -8  -1    1.50    0.21
   0  -8   1    2.37    0.22
   0  -8   1    1.83    0.22
   0  -8  -1    1.90    0.21
   0  -8  -1    2.10    0.21
   0   8  -1    2.13    0.25
   0   8   1    1.51    0.20
   0   8  -1    2.47    0.21
   0   8   1    2.11    0.24
   0   8   1    1.69    0.19
  -1  -8  -1   77.57    2.09
   1  -8   1   78.78    2.12
  -1  -8  -1   79.64    2.12
  -1  -8  -1   81.35    2.12
   1  -8   1   77.61    2.15
   1  -8   1   79.73    2.10
  -1   8  -1   78.13    2.16
   1   8   1   80.05    2.11
   1   8   1   78.25    2.12
  -1   8  -1   81.42    2.12
  -1   8  -1   79.13    2.09
   1   8   1   76.93    2.10
  -2  -8  -1   58.74    1.60
  -2  -8  -1   56.86    1.63
  -2  -8  -1   59.98    1.61
   2  -8   1   59.45    1.63
   2  -8   1   56.49    1.66
   2  -8   1   61.03    1.64
   2   8   1   58.71    1.62
  -2   8  -1   59.59    1.62
  -2   8  -1   60.11    1.63
   2   8   1   59.57    1.61
  -2   8  -1   59.89    1.69
   2   8   1   58.04    1.60
   3  -8   1   10.54    0.44
  -3  -8  -1    9.65    0.40
   3  -8   1    9.97    0.46
  -3  -8  -1   10.30    0.47
   3   8   1   10.22    0.41
  -3   8  -1   10.75    0.44
   3   8   1    9.71    0.40
  -3   8  -1   10.28    0.54
  -4  -8  -1    5.22    0.37
   4  -8   1    4.94    0.32
  -4  -8  -1    5.13    0.28
   4  -8   1    5.15    0.41
  -4   8  -1    5.47    0.44
   5  -8   1    0.52    0.18
  -5  -8  -1    0.32    0.12
  -5  -8  -1    0.54    0.24
   5  -8   1    0.61    0.15
   5  -8   1    0.79    0.26
  -5   8  -1    0.90    0.26
  -6  -8  -1   33.32    1.12
   6  -8   1   31.74    0.94
   6  -8   1   33.29    0.96
  -6  -8  -1   32.15    0.92
   6  -8   1   32.83    1.12
  -6   8  -1   34.80    1.14
  -7  -8  -1    5.57    0.27
   7  -8   1    5.88    0.28
  -7  -8  -1    6.98    0.56
   7  -8   1    6.99    0.61
   7  -8   1    6.83    0.30
  -7   8  -1    6.89    0.56
  -8  -8  -1    0.56    0.36
   8  -8   1    0.52    0.39
  -8   8  -1    0.79    0.31
  -9  -8  -1    0.46    0.39
  -9   8  -1    0.47    0.31
  -9   8  -1    0.47    0.37
 -10  -8  -1    4.77    0.58
 -10   8  -1    3.13    0.43
 -10   8  -1    2.72    0.53
 -11  -8  -1    0.88    0.49
 -11   8  -1    0.11    0.42
 -12  -8  -1   -0.25    0.48
 -12   8  -1   -0.17    0.48
 -13  -9   1    0.45    0.49
 -13   9   1    0.55    0.47
 -12  -9   1    0.36    0.46
 -12   9   1    0.99    0.50
 -11  -9   1    5.86    0.60
 -11   9   1    6.03    0.59
 -10  -9   1    0.42    0.37
  10  -9  -1    0.12    0.42
 -10   9   1    0.58    0.36
  -9  -9   1   18.73    0.85
   9  -9  -1   16.59    0.87
  -9   9   1   16.77    0.88
   8  -9  -1    8.67    0.68
  -8  -9   1    7.86    0.58
  -8   9   1    8.19    0.64
  -7  -9   1    9.72    0.55
   7  -9  -1    7.85    0.27
  -7  -9   1    7.67    0.42
   7  -9  -1    8.09    0.28
   7  -9  -1    8.38    0.64
  -7   9   1    9.46    0.62
   6  -9  -1    1.08    0.14
  -6  -9   1    0.99    0.19
  -6  -9   1    1.48    0.28
   6  -9  -1    0.77    0.30
   6  -9  -1    1.21    0.17
  -6   9   1    1.32    0.30
   5  -9  -1   25.71    0.79
   5  -9  -1   24.59    0.91
   5  -9  -1   26.17    0.77
  -5  -9   1   28.30    0.87
  -5  -9   1   26.14    0.84
  -5   9   1   26.27    0.96
  -4  -9   1    1.64    0.21
   4  -9  -1    1.79    0.21
   4  -9  -1    1.11    0.25
   4  -9  -1    1.93    0.18
  -4  -9   1    1.73    0.23
   4   9  -1    1.77    0.21
  -4   9   1    1.69    0.28
   3  -9  -1   95.20    2.49
  -3  -9   1   94.50    2.54
  -3  -9   1   96.79    2.51
   3  -9  -1   92.10    2.51
   3  -9  -1   95.97    2.57
   3   9  -1   94.18    2.54
  -3   9   1   93.67    2.61
   3   9  -1   94.13    2.50
   2  -9  -1   16.16    0.56
   2  -9  -1   16.18    0.63
  -2  -9   1   17.90    0.57
   2  -9  -1   15.52    0.59
  -2  -9   1   16.31    0.56
  -2  -9   1   17.48    0.63
   2   9  -1   17.24    0.56
  -2   9   1   17.34    0.62
  -2   9   1   16.37    0.59
  -2   9   1   18.35    0.70
   2   9  -1   16.78    0.63
  -1  -9   1   18.13    0.59
   1  -9  -1   17.32    0.57
   1  -9  -1   17.28    0.61
   1  -9  -1   18.31    0.64
  -1  -9   1   17.11    0.64
   1   9  -1   16.89    0.66
  -1   9   1   17.94    0.68
   1   9  -1   16.77    0.56
  -1   9   1   17.06    0.59
   0  -9   1    0.28    0.20
   0  -9   1    0.36    0.20
   0  -9  -1    0.15    0.16
   0  -9  -1    0.18    0.17
   0  -9  -1    0.02    0.18
   0  -9  -1    0.23    0.18
   0  -9   1    0.66    0.17
   0   9  -1    0.54    0.22
   0   9  -1    0.20    0.13
   0   9   1    0.01    0.14
   0   9   1    0.39    0.21
   1  -9   1    0.10    0.18
   1  -9   1   -0.04    0.16
  -1  -9  -1    0.18    0.16
  -1  -9  -1    0.12    0.16
  -1  -9  -1    0.18    0.17
   1  -9   1   -0.15    0.17
   1   9   1    0.23    0.18
  -1   9  -1    0.29    0.21
   1   9   1    0.01    0.18
  -1   9  -1    0.01    0.13
   1   9   1    0.08    0.15
  -2  -9  -1   83.99    2.35
  -2  -9  -1   86.60    2.33
   2  -9   1   91.91    2.35
   2  -9   1   87.12    2.34
   2   9   1   86.12    2.31
   2   9   1   84.90    2.33
  -2   9  -1   87.46    2.41
   2   9   1   87.10    2.34
  -2   9  -1   89.09    2.33
   3  -9   1    5.86    0.40
  -3  -9  -1    5.09    0.36
  -3  -9  -1    5.41    0.31
   3  -9   1    4.97    0.33
   3   9   1    5.25    0.31
  -3   9  -1    5.09    0.45
   4  -9   1    1.30    0.28
  -4  -9  -1    1.04    0.16
   4  -9   1    1.44    0.21
   4  -9   1    1.08    0.18
  -4  -9  -1    1.48    0.24
  -4   9  -1    1.12    0.27
   5  -9   1    2.43    0.34
   5  -9   1    2.61    0.23
   5  -9   1    2.66    0.26
  -5  -9  -1    2.32    0.20
  -5  -9  -1    2.69    0.33
  -5   9  -1    2.13    0.31
   6  -9   1    4.26    0.32
  -6  -9  -1    3.53    0.26
  -6  -9  -1    2.75    0.35
   6  -9   1    4.21    0.41
   6  -9   1    4.19    0.26
  -6   9  -1    4.58    0.50
   7  -9   1    1.17    0.38
   7  -9   1    1.76    0.18
   7  -9   1    1.73    0.20
  -7  -9  -1    1.78    0.36
  -7   9  -1    1.64    0.35
   8  -9   1    4.82    0.51
  -8  -9  -1    4.76    0.51
   8  -9   1    4.95    0.23
  -8   9  -1    5.55    0.58
  -9  -9  -1    0.13    0.39
  -9   9  -1   -0.01    0.31
 -10  -9  -1    0.86    0.46
 -10   9  -1    0.73    0.45
 -10   9  -1    0.29    0.34
 -11  -9  -1    0.26    0.48
 -11   9  -1    0.49    0.44
 -12  -9  -1    5.13    0.72
 -12   9  -1    4.01    0.65
 -12 -10   1    0.43    0.47
 -12  10   1    0.76    0.48
 -11 -10   1    0.14    0.41
 -11  10   1   -0.35    0.36
  10 -10  -1    4.42    0.57
 -10 -10   1    4.51    0.53
 -10  10   1    4.03    0.50
   9 -10  -1    0.84    0.39
  -9 -10   1    0.12    0.33
  -9  10   1   -0.21    0.33
  -8 -10   1    2.25    0.38
   8 -10  -1    1.62    0.41
  -8  10   1    1.78    0.39
   7 -10  -1    0.94    0.35
  -7 -10   1    0.42    0.27
  -7 -10   1    0.48    0.20
   7 -10  -1    0.60    0.14
   7 -10  -1    0.42    0.12
  -7  10   1    0.66    0.33
   6 -10  -1    0.41    0.29
  -6 -10   1    0.03    0.17
   6 -10  -1    0.04    0.16
   6 -10  -1    0.00    0.13
  -6 -10   1    0.57    0.24
  -6  10   1    0.01    0.27
  -5 -10   1    0.02    0.16
  -5 -10   1    0.23    0.21
   5 -10  -1   -0.09    0.16
   5 -10  -1   -0.13    0.13
   5 -10  -1   -0.27    0.26
  -5  10   1    0.30    0.26
  -4 -10   1   15.23    0.59
   4 -10  -1   14.96    0.52
   4 -10  -1   16.53    0.57
  -4 -10   1   15.82    0.58
   4 -10  -1   14.38    0.66
  -4  10   1   14.60    0.69
   3 -10  -1   29.05    0.92
   3 -10  -1   29.82    0.97
   3 -10  -1   28.76    0.89
  -3 -10   1   30.67    0.92
  -3 -10   1   29.97    0.95
   3  10  -1   29.98    0.90
  -3  10   1   31.46    1.04
   3  10  -1   29.98    0.95
  -2 -10   1   14.89    0.60
   2 -10  -1   14.89    0.58
   2 -10  -1   14.84    0.59
   2 -10  -1   15.01    0.53
  -2 -10   1   15.10    0.54
  -2  10   1   15.88    0.65
   2  10  -1   15.53    0.53
   2  10  -1   14.57    0.59
  -2  10   1   17.35    0.79
   1 -10  -1    1.45    0.23
  -1 -10   1    1.22    0.20
   1 -10  -1    1.40    0.20
  -1 -10   1    1.06    0.21
  -1  10   1    1.66    0.22
  -1  10   1    1.63    0.26
   1  10  -1    1.63    0.18
   1  10  -1    1.46    0.26
   0 -10   1    8.85    0.40
   0 -10   1    8.60    0.42
   0 -10  -1    8.42    0.43
   0 -10  -1    8.21    0.44
   0 -10  -1    8.00    0.43
   0  10   1    7.58    0.38
   0  10  -1    8.63    0.37
   0  10  -1    8.26    0.47
   0  10   1    9.04    0.49
   1 -10   1   28.12    0.83
  -1 -10  -1   25.60    0.84
   1 -10   1   24.85    0.83
  -1 -10  -1   26.16    0.85
   1  10   1   26.56    0.87
   1  10   1   26.92    0.83
  -1  10  -1   26.30    0.80
  -1  10  -1   26.24    0.92
  -1  10  -1   26.49    0.82
   2 -10   1    3.10    0.28
  -2 -10  -1    3.32    0.32
  -2 -10  -1    3.19    0.30
   2 -10   1    3.50    0.33
   2  10   1    3.30    0.33
  -2  10  -1    3.34    0.25
  -2  10  -1    2.96    0.32
  -3 -10  -1   18.44    0.63
  -3 -10  -1   18.94    0.68
   3 -10   1   17.96    0.65
   3 -10   1   17.65    0.66
   3 -10   1   19.43    0.70
   3  10   1   18.98    0.64
  -3  10  -1   18.30    0.74
   4 -10   1    2.02    0.21
   4 -10   1    1.94    0.25
  -4 -10  -1    1.74    0.20
   4 -10   1    1.48    0.29
  -4 -10  -1    1.76    0.27
  -4  10  -1    1.84    0.31
   5 -10   1    0.73    0.21
  -5 -10  -1    0.29    0.15
   5 -10   1    0.45    0.27
   5 -10   1    0.84    0.17
  -5 -10  -1    0.56    0.25
  -5  10  -1    0.64    0.30
   6 -10   1    7.09    0.59
   6 -10   1    6.76    0.39
   6 -10   1    6.76    0.34
  -6 -10  -1    5.73    0.33
  -6 -10  -1    7.53    0.54
  -6  10  -1    7.31    0.58
   7 -10   1    2.68    0.41
  -7 -10  -1    2.58    0.42
   7 -10   1    3.21    0.29
  -7  10  -1    2.80    0.40
   8 -10   1    8.80    0.71
  -8 -10  -1    9.07    0.66
   8 -10   1    8.08    0.33
  -8  10  -1    6.87    0.65
  -9 -10  -1    1.19    0.42
  -9  10  -1    1.00    0.37
 -10 -10  -1    0.31    0.43
 -10  10  -1    0.54    0.37
 -10  10  -1    0.65    0.39
 -11 -10  -1    3.78    0.60
 -11  10  -1    4.52    0.65
 -12 -10  -1    0.15    0.50
 -12  10  -1    0.64    0.50
 -12 -11   1    0.60    0.47
 -12  11   1    0.36    0.43
  11 -11  -1    0.81    0.48
 -11 -11   1    0.99    0.45
 -11  11   1    0.26    0.40
 -10 -11   1   24.31    1.04
  10 -11  -1   22.48    1.08
 -10  11   1   21.84    1.07
  -9 -11   1    0.34    0.35
   9 -11  -1    0.20    0.41
  -9  11   1    0.13    0.36
   8 -11  -1    9.51    0.69
  -8 -11   1   10.87    0.65
  -8  11   1    9.45    0.75
   7 -11  -1    1.26    0.16
   7 -11  -1    1.16    0.39
  -7 -11   1    1.46    0.32
   7 -11  -1    1.45    0.19
  -7  11   1    0.93    0.36
  -6 -11   1   10.24    0.55
   6 -11  -1    7.80    0.61
   6 -11  -1    8.58    0.38
   6 -11  -1    8.88    0.41
  -6  11   1    9.58    0.66
   5 -11  -1   29.80    0.90
   5 -11  -1   31.04    1.06
   5 -11  -1   29.66    0.93
  -5 -11   1   30.73    1.00
  -5  11   1   30.49    1.12
   4 -11  -1   16.82    0.59
   4 -11  -1   17.28    0.70
  -4 -11   1   17.05    0.65
   4 -11  -1   17.34    0.63
  -4  11   1   17.78    0.75
   3 -11  -1   44.74    1.31
   3 -11  -1   44.38    1.35
   3 -11  -1   44.60    1.29
  -3 -11   1   46.95    1.31
   3  11  -1   45.05    1.35
  -3  11   1   45.20    1.43
   3  11  -1   45.64    1.29
   2 -11  -1   21.75    0.74
  -2 -11   1   21.85    0.72
   2 -11  -1   22.68    0.77
   2  11  -1   20.67    0.77
   2  11  -1   21.10    0.69
  -2  11   1   21.81    0.83
  -1 -11   1   30.23    0.91
   1 -11  -1   28.55    0.93
  -1 -11   1   30.31    0.89
   1 -11  -1   28.41    0.93
  -1  11   1   28.62    0.98
   1  11  -1   28.48    0.88
   1  11  -1   29.89    0.98
   0 -11  -1    5.00    0.37
   0 -11  -1    5.02    0.36
   0 -11   1    4.97    0.33
   0 -11   1    4.69    0.37
   0  11   1    5.78    0.42
   0  11  -1    4.97    0.44
   0  11  -1    4.20    0.29
  -1 -11  -1   10.98    0.50
   1 -11   1   11.30    0.48
   1 -11   1   10.33    0.50
  -1 -11  -1   10.79    0.55
   1  11   1   11.65    0.52
  -1  11  -1   10.80    0.43
  -1  11  -1   10.99    0.45
  -1  11  -1   10.67    0.57
  -2 -11  -1   79.69    2.21
   2 -11   1   78.81    2.21
  -2 -11  -1   81.85    2.22
   2 -11   1   83.93    2.21
  -2  11  -1   81.38    2.20
   2  11   1   82.57    2.22
  -2  11  -1   77.41    2.28
  -3 -11  -1    0.45    0.17
  -3 -11  -1    0.48    0.22
   3 -11   1    0.53    0.22
   3 -11   1    0.37    0.24
  -3  11  -1    0.19    0.25
   3  11   1    0.37    0.17
   4 -11   1    1.39    0.31
   4 -11   1    1.24    0.24
  -4 -11  -1    1.11    0.19
  -4 -11  -1    1.21    0.26
  -4  11  -1    1.44    0.32
  -5 -11  -1   29.65    1.03
  -5 -11  -1   28.24    0.90
   5 -11   1   30.65    1.04
   5 -11   1   30.78    0.95
  -5  11  -1   29.31    1.10
   6 -11   1    7.48    0.62
  -6 -11  -1    8.00    0.40
   6 -11   1    7.55    0.38
  -6 -11  -1   10.24    0.60
   6 -11   1    8.11    0.44
  -6  11  -1    9.31    0.66
   7 -11   1    5.79    0.55
  -7 -11  -1    5.82    0.53
   7 -11   1    5.61    0.36
  -7  11  -1    5.83    0.64
   8 -11   1    1.21    0.18
  -8 -11  -1    0.92    0.38
   8 -11   1    0.34    0.38
  -8  11  -1    1.12    0.37
  -9 -11  -1    1.67    0.43
   9 -11   1    0.99    0.43
  -9  11  -1    1.31    0.40
 -10 -11  -1   10.29    0.81
 -10  11  -1    7.42    0.75
 -11 -11  -1   -0.05    0.47
 -11  11  -1    0.39    0.48
 -12 -11  -1   -0.25    0.50
 -12  11  -1    0.92    0.51
 -12 -12   1    3.77    0.60
 -12  12   1    3.58    0.59
  11 -12  -1    2.00    0.54
 -11 -12   1    3.68    0.57
 -11  12   1    2.29    0.52
  10 -12  -1    6.73    0.68
 -10 -12   1    7.28    0.70
 -10  12   1    5.92    0.61
   9 -12  -1    4.94    0.58
  -9 -12   1    5.72    0.54
  -9  12   1    4.20    0.53
   8 -12  -1    6.95    0.63
  -8 -12   1    6.65    0.59
   8 -12  -1    6.39    0.27
  -8  12   1    7.54    0.70
   7 -12  -1    6.53    0.36
   7 -12  -1    6.99    0.59
  -7 -12   1    7.23    0.54
  -7  12   1    7.23    0.68
   6 -12  -1   12.00    0.47
  -6 -12   1   12.52    0.62
   6 -12  -1   12.33    0.71
   6 -12  -1   11.95    0.51
  -6  12   1   11.57    0.75
   5 -12  -1    0.40    0.29
   5 -12  -1    0.58    0.18
   5 -12  -1    0.68    0.22
  -5 -12   1    0.95    0.25
  -5  12   1    0.23    0.32
   4 -12  -1   71.56    1.99
   4 -12  -1   70.73    2.06
  -4 -12   1   75.65    2.02
  -4  12   1   70.11    2.13
  -3 -12   1    0.44    0.20
   3 -12  -1    0.20    0.25
   3 -12  -1    0.27    0.22
  -3  12   1   -0.04    0.26
   3  12  -1    0.23    0.20
   2 -12  -1   56.03    1.63
  -2 -12   1   59.02    1.61
   2 -12  -1   57.39    1.65
   2  12  -1   57.25    1.67
   2  12  -1   56.64    1.58
  -2  12   1   55.53    1.71
  -1 -12   1    0.37    0.18
   1 -12  -1   -0.03    0.21
   1 -12  -1    0.43    0.23
  -1 -12   1    0.65    0.21
   1  12  -1    0.52    0.16
  -1  12   1    0.51    0.24
   1  12  -1    0.40    0.22
   0 -12  -1    0.69    0.22
   0 -12   1    0.64    0.20
   0 -12   1    0.83    0.25
   0 -12  -1    0.63    0.22
   0  12   1    0.47    0.23
   0  12  -1    0.61    0.17
   0  12  -1    0.69    0.24
  -1 -12  -1    3.61    0.35
   1 -12   1    3.12    0.29
   1 -12   1    2.73    0.31
  -1  12  -1    3.32    0.36
   1  12   1    4.04    0.38
  -2 -12  -1    4.75    0.38
   2 -12   1    4.06    0.37
   2 -12   1    4.37    0.39
  -2  12  -1    4.60    0.43
   2  12   1    5.14    0.40
   3 -12   1   42.73    1.33
  -3 -12  -1   46.21    1.36
  -3 -12  -1   43.96    1.33
   3 -12   1   46.72    1.37
  -3  12  -1   42.91    1.43
   3  12   1   45.66    1.33
  -4 -12  -1    9.89    0.47
   4 -12   1    9.84    0.51
  -4 -12  -1   10.66    0.56
   4 -12   1   11.03    0.56
  -4  12  -1    9.91    0.60
  -5 -12  -1    3.23    0.28
   5 -12   1    3.98    0.38
  -5 -12  -1    3.72    0.40
   5 -12   1    3.33    0.42
  -5  12  -1    2.76    0.38
  -6 -12  -1   13.28    0.70
   6 -12   1   11.33    0.54
   6 -12   1   11.69    0.72
  -6  12  -1   12.29    0.75
  -7 -12  -1    4.98    0.50
   7 -12   1    5.02    0.53
   7 -12   1    4.87    0.37
  -7  12  -1    5.00    0.52
  -8 -12  -1    2.76    0.45
   8 -12   1    2.57    0.48
   8 -12   1    2.33    0.23
  -8  12  -1    1.45    0.41
   9 -12   1    0.82    0.45
  -9 -12  -1    0.70    0.42
  -9  12  -1    0.76    0.40
 -10 -12  -1    6.73    0.69
 -10  12  -1    5.04    0.59
 -11 -12  -1    1.09    0.54
 -11  12  -1    1.82    0.55
 -12 -13   1    2.29    0.55
  11 -13  -1    9.86    0.86
 -11 -13   1   11.49    0.84
 -11  13   1    8.85    0.89
 -10 -13   1    2.22    0.47
  10 -13  -1    1.63    0.52
 -10  13   1    1.91    0.50
  -9 -13   1    7.44    0.67
   9 -13  -1    6.74    0.66
  -9  13   1    6.96    0.74
   8 -13  -1   18.62    0.59
   8 -13  -1   17.84    0.96
  -8 -13   1   19.57    0.87
  -8  13   1   19.70    1.00
  -7 -13   1    0.66    0.31
   7 -13  -1   -0.31    0.32
   7 -13  -1    0.25    0.20
  -7  13   1    0.57    0.40
   6 -13  -1    9.66    0.48
  -6 -13   1   10.54    0.59
   6 -13  -1    9.90    0.44
   6 -13  -1   10.88    0.69
  -6  13   1   10.00    0.73
   5 -13  -1    0.77    0.32
   5 -13  -1    0.39    0.24
  -5 -13   1    0.28    0.25
  -5  13   1    0.77    0.35
   4 -13  -1    2.42    0.30
  -4 -13   1    1.48    0.27
   4 -13  -1    1.90    0.33
  -4  13   1    1.94    0.36
   3 -13  -1    0.12    0.24
   3 -13  -1   -0.04    0.23
  -3 -13   1    0.53    0.21
  -3  13   1    0.17    0.28
   3  13  -1   -0.03    0.21
   2 -13  -1    4.78    0.43
   2 -13  -1    3.95    0.37
  -2 -13   1    3.97    0.37
   2  13  -1    3.72    0.41
  -2  13   1    4.81    0.49
  -1 -13   1    0.61    0.21
   1 -13  -1    0.57    0.22
   1 -13  -1    0.66    0.25
  -1 -13   1    0.56    0.25
  -1  13   1    0.79    0.28
   1  13  -1    0.52    0.23
   0 -13   1   77.54    2.05
   0 -13  -1   76.25    2.08
   0 -13  -1   74.33    2.09
   0 -13   1   71.57    2.09
   0  13  -1   73.00    2.15
   0  13   1   74.43    2.13
   1 -13   1    0.08    0.21
  -1 -13  -1    0.01    0.23
   1 -13   1    0.06    0.21
  -1  13  -1    0.13    0.26
   1  13   1    0.21    0.23
   2 -13   1   14.61    0.61
   2 -13   1   13.60    0.60
  -2 -13  -1   13.63    0.61
  -2  13  -1   12.84    0.69
   2  13   1   14.03    0.62
  -3 -13  -1    0.02    0.24
   3 -13   1    0.22    0.25
   3 -13   1    0.29    0.24
   3  13   1    0.00    0.19
  -3  13  -1    0.15    0.26
  -4 -13  -1   18.22    0.76
   4 -13   1   18.00    0.77
   4 -13   1   17.24    0.70
   4  13   1   17.75    0.68
  -4  13  -1   17.72    0.84
  -5 -13  -1    0.09    0.28
  -5 -13  -1   -0.13    0.20
   5 -13   1    0.08    0.24
   5 -13   1    0.16    0.32
  -5  13  -1   -0.08    0.32
   6 -13   1    4.48    0.41
  -6 -13  -1    3.73    0.43
   6 -13   1    4.54    0.47
  -6  13  -1    3.56    0.46
   7 -13   1    3.84    0.33
  -7 -13  -1    3.28    0.44
   7 -13   1    3.83    0.48
  -7  13  -1    3.27    0.49
  -8 -13  -1   -0.26    0.36
   8 -13   1   -0.11    0.41
   8 -13   1    0.23    0.19
  -8  13  -1   -0.21    0.37
  -9 -13  -1    8.72    0.75
   9 -13   1    7.80    0.72
  -9  13  -1    7.08    0.77
 -10 -13  -1    0.09    0.44
 -10  13  -1   -0.22    0.40
 -11 -13  -1    2.31    0.57
 -11  13  -1    3.77    0.64
 -12 -14   1    5.07    0.68
  11 -14  -1    6.43    0.73
 -11 -14   1    8.89    0.79
 -11  14   1    5.57    0.67
  10 -14  -1    0.37    0.45
 -10 -14   1    0.38    0.41
 -10  14   1   -0.08    0.43
  -9 -14   1    3.08    0.47
   9 -14  -1    3.17    0.57
  -9  14   1    2.42    0.51
   8 -14  -1    0.80    0.19
   8 -14  -1    0.28    0.42
  -8 -14   1    1.04    0.35
  -8  14   1    0.55    0.40
   7 -14  -1    1.98    0.26
   7 -14  -1    1.89    0.42
  -7 -14   1    1.51    0.35
  -7  14   1    1.49    0.44
   6 -14  -1    6.14    0.43
   6 -14  -1    6.64    0.63
  -6 -14   1    7.71    0.54
  -6  14   1    6.17    0.62
   5 -14  -1    5.32    0.44
  -5 -14   1    5.32    0.47
   5 -14  -1    5.96    0.53
  -5  14   1    6.01    0.64
   4 -14  -1   31.23    1.10
   4 -14  -1   30.63    1.00
  -4 -14   1   30.05    1.01
  -4  14   1   29.38    1.13
  -3 -14   1    0.14    0.22
   3 -14  -1    0.61    0.30
   3 -14  -1    0.39    0.25
   3  14  -1    0.34    0.24
  -3  14   1    0.07    0.30
   2 -14  -1   21.15    0.81
   2 -14  -1   21.36    0.79
  -2 -14   1   20.75    0.76
   2  14  -1   21.07    0.83
  -2  14   1   20.28    0.86
  -1 -14   1    7.13    0.48
  -1 -14   1    8.44    0.44
   1 -14  -1    8.19    0.49
   1 -14  -1    8.27    0.49
  -1  14   1    8.31    0.56
   1  14  -1    7.76    0.54
   0 -14  -1    4.22    0.38
   0 -14   1    4.86    0.43
   0 -14   1    4.70    0.38
   0  14  -1    4.74    0.49
   0  14   1    4.48    0.47
  -1 -14  -1    2.00    0.30
   1 -14   1    2.21    0.30
   1 -14   1    2.32    0.32
   1  14   1    2.90    0.33
  -1  14  -1    2.43    0.37
   2 -14   1    0.92    0.27
   2 -14   1    0.44    0.26
  -2 -14  -1    0.54    0.26
   2  14   1    0.46    0.24
  -2  14  -1    0.53    0.31
  -3 -14  -1   19.88    0.79
   3 -14   1   20.35    0.78
   3 -14   1   21.08    0.81
  -3  14  -1   20.42    0.88
   3  14   1   19.71    0.78
   4 -14   1   10.56    0.56
  -4 -14  -1   12.19    0.63
   4 -14   1   10.99    0.64
  -4  14  -1   10.65    0.72
   4  14   1   12.16    0.57
   5 -14   1   17.71    0.74
  -5 -14  -1   18.90    0.82
   5 -14   1   18.76    0.81
  -5  14  -1   18.60    0.92
   6 -14   1    4.80    0.50
   6 -14   1    5.24    0.43
  -6 -14  -1    4.96    0.49
  -6  14  -1    5.19    0.56
   7 -14   1   -0.23    0.36
   7 -14   1    0.04    0.23
  -7 -14  -1    0.12    0.35
  -7  14  -1    0.08    0.37
   8 -14   1    2.07    0.26
  -8 -14  -1    0.97    0.41
   8 -14   1    2.18    0.50
  -8  14  -1    0.99    0.44
  -9 -14  -1   -0.03    0.43
   9 -14   1    0.03    0.43
  -9  14  -1   -0.11    0.41
 -10 -14  -1    0.63    0.48
  10 -14   1    0.47    0.48
 -10  14  -1    0.77    0.47
 -11 -14  -1    5.38    0.71
 -11  14  -1    6.50    0.76
  11 -15  -1    0.28    0.57
 -11 -15   1    0.31    0.45
 -11  15   1   -0.22    0.46
  10 -15  -1    1.37    0.51
 -10 -15   1    0.84    0.43
 -10  15   1    0.89    0.49
  -9 -15   1    3.19    0.49
   9 -15  -1    2.24    0.55
  -9  15   1    2.44    0.53
  -8 -15   1    5.02    0.52
   8 -15  -1    3.49    0.55
   8 -15  -1    4.55    0.32
  -8  15   1    4.30    0.58
  -7 -15   1    5.23    0.49
   7 -15  -1    5.75    0.59
   7 -15  -1    4.81    0.39
  -7  15   1    4.46    0.54
   6 -15  -1    3.31    0.35
   6 -15  -1    2.45    0.46
  -6 -15   1    3.30    0.40
  -6  15   1    2.91    0.48
  -5 -15   1    0.20    0.28
   5 -15  -1    0.18    0.35
   5 -15  -1    0.24    0.27
  -5  15   1    0.13    0.33
   4 -15  -1   -0.38    0.25
  -4 -15   1    0.14    0.25
   4 -15  -1   -0.21    0.29
  -4  15   1   -0.03    0.31
   3 -15  -1    4.02    0.43
  -3 -15   1    3.85    0.36
   3 -15  -1    3.51    0.37
  -3  15   1    4.93    0.50
   3  15  -1    3.32    0.36
  -2 -15   1   15.47    0.66
   2 -15  -1   16.24    0.71
   2 -15  -1   15.33    0.68
   2  15  -1   15.56    0.73
  -2  15   1   15.35    0.75
  -1 -15   1    2.40    0.33
   1 -15  -1    2.85    0.34
   1 -15  -1    3.44    0.38
  -1 -15   1    2.44    0.30
  -1  15   1    2.12    0.34
   1  15  -1    2.31    0.33
   0 -15   1   18.45    0.69
   0 -15   1   17.14    0.74
   0 -15  -1   18.60    0.74
   0  15  -1   16.87    0.81
   0  15   1   17.17    0.79
  -1 -15  -1   10.27    0.58
   1 -15   1   10.73    0.59
   1 -15   1   12.48    0.57
  -1 -15  -1   11.24    0.58
  -1  15  -1   11.12    0.68
   1  15   1   11.86    0.64
  -2 -15  -1   -0.01    0.26
   2 -15   1    0.07    0.25
   2 -15   1   -0.17    0.27
   2  15   1    0.27    0.26
  -2  15  -1   -0.01    0.31
   3 -15   1    0.18    0.28
   3 -15   1    0.30    0.30
  -3 -15  -1    0.14    0.29
  -3  15  -1    0.41    0.33
   3  15   1    0.02    0.24
   4 -15   1    0.24    0.32
   4 -15   1    0.12    0.29
  -4 -15  -1    0.01    0.30
  -4  15  -1    0.09    0.34
   4  15   1    0.25    0.23
   5 -15   1    0.50    0.36
  -5 -15  -1    0.30    0.33
   5 -15   1    0.42    0.29
  -5  15  -1    0.00    0.33
  -6 -15  -1    2.39    0.43
   6 -15   1    2.73    0.43
   6 -15   1    2.29    0.34
  -6  15  -1    2.45    0.48
  -7 -15  -1    3.28    0.48
   7 -15   1    3.51    0.35
   7 -15   1    2.98    0.48
  -7  15  -1    2.62    0.48
   8 -15   1    0.34    0.22
   8 -15   1    0.31    0.44
  -8 -15  -1    0.42    0.39
  -8  15  -1   -0.60    0.40
   9 -15   1   13.84    0.87
  -9 -15  -1   13.52    0.89
  -9  15  -1   12.73    0.96
 -10 -15  -1    0.42    0.49
  10 -15   1    0.00    0.47
 -10  15  -1    0.37    0.49
 -11 -15  -1    4.09    0.64
  11 -16  -1    0.10    0.53
 -11 -16   1    0.32    0.46
 -11  16   1   -0.57    0.48
 -10 -16   1    0.85    0.43
  10 -16  -1    0.40    0.52
 -10  16   1    0.26    0.49
  -9 -16   1    0.60    0.39
   9 -16  -1    0.32    0.47
  -9  16   1   -0.36    0.44
  -8 -16   1    4.69    0.51
   8 -16  -1    5.95    0.38
   8 -16  -1    6.06    0.62
  -8  16   1    4.67    0.60
   7 -16  -1    2.92    0.49
   7 -16  -1    4.60    0.40
  -7 -16   1    4.56    0.46
  -7  16   1    3.80    0.57
   6 -16  -1    3.88    0.38
   6 -16  -1    3.27    0.47
  -6 -16   1    3.84    0.42
  -6  16   1    3.67    0.54
  -5 -16   1    1.36    0.32
   5 -16  -1    1.14    0.38
   5 -16  -1    1.25    0.32
  -5  16   1    1.19    0.42
   4 -16  -1   12.84    0.64
   4 -16  -1   13.59    0.71
  -4 -16   1   13.33    0.63
  -4  16   1   12.33    0.81
  -3 -16   1    0.10    0.26
   3 -16  -1    0.46    0.30
   3 -16  -1    0.17    0.33
  -3  16   1    0.14    0.35
   3  16  -1   -0.02    0.26
   2 -16  -1   16.97    0.77
  -2 -16   1   17.69    0.71
   2 -16  -1   16.72    0.75
  -2 -16   1   16.99    0.70
   2  16  -1   18.41    0.81
  -2  16   1   17.66    0.86
  -1 -16   1   -0.04    0.26
  -1 -16   1    0.31    0.25
   1 -16  -1    0.09    0.30
   1 -16  -1    0.13    0.29
   1  16  -1    0.20    0.30
  -1  16   1   -0.04    0.31
   0 -16  -1    7.02    0.52
   0 -16   1    6.59    0.52
   0 -16   1    7.22    0.47
   0  16   1    5.76    0.57
   0  16  -1    6.66    0.55
   1 -16   1    5.98    0.47
  -1 -16  -1    5.76    0.50
  -1 -16  -1    6.06    0.50
   1 -16   1    5.52    0.51
  -1  16  -1    6.36    0.61
   1  16   1    6.59    0.56
   2 -16   1    3.14    0.40
   2 -16   1    2.20    0.34
  -2 -16  -1    2.76    0.39
  -2  16  -1    2.48    0.42
   2  16   1    2.83    0.38
  -3 -16  -1   11.74    0.66
   3 -16   1   12.33    0.65
   3 -16   1   11.83    0.66
   3  16   1   13.28    0.66
  -3  16  -1   13.00    0.80
  -4 -16  -1    2.57    0.41
   4 -16   1    2.31    0.37
   4 -16   1    1.82    0.39
  -4  16  -1    2.06    0.41
   4  16   1    1.82    0.31
   5 -16   1    0.21    0.37
   5 -16   1    0.49    0.30
  -5 -16  -1    0.16    0.34
  -5  16  -1    0.26    0.38
   6 -16   1    1.37    0.33
  -6 -16  -1    1.98    0.42
   6 -16   1    1.73    0.43
  -6  16  -1    1.34    0.43
   7 -16   1    1.19    0.46
   7 -16   1    1.76    0.32
  -7 -16  -1    2.01    0.45
  -7  16  -1    1.52    0.45
   8 -16   1    0.25    0.42
  -8 -16  -1    0.58    0.41
   8 -16   1    0.46    0.25
  -8  16  -1   -0.26    0.42
  -9 -16  -1    0.34    0.45
   9 -16   1   -0.45    0.48
  -9  16  -1   -0.73    0.43
 -10 -16  -1    1.51    0.53
  10 -16   1    1.47    0.59
 -10  16  -1    1.40    0.55
 -11 -17   1    0.14    0.44
  11 -17  -1    0.07    0.51
 -11  17   1   -0.72    0.50
 -10 -17   1   -0.14    0.41
  10 -17  -1    0.09    0.48
 -10  17   1   -0.35    0.48
  -9 -17   1    1.30    0.42
   9 -17  -1   -0.71    0.49
  -9  17   1    0.33    0.49
  -8 -17   1    4.90    0.52
   8 -17  -1    5.09    0.39
   8 -17  -1    5.24    0.65
  -8  17   1    4.56    0.63
   7 -17  -1    0.10    0.26
   7 -17  -1    0.25    0.42
  -7 -17   1    0.23    0.33
  -7  17   1    0.17    0.42
   6 -17  -1    1.25    0.31
  -6 -17   1    0.96    0.35
   6 -17  -1    0.90    0.43
  -6  17   1    0.76    0.41
  -5 -17   1    4.55    0.45
   5 -17  -1    4.46    0.53
   5 -17  -1    4.39    0.43
  -5  17   1    4.67    0.57
   4 -17  -1    0.80    0.32
   4 -17  -1    0.60    0.37
  -4 -17   1    1.13    0.33
   4  17  -1    0.61    0.32
  -4  17   1    0.62    0.40
   3 -17  -1   -0.05    0.35
   3 -17  -1    0.32    0.33
  -3 -17   1    0.46    0.29
   3  17  -1    0.29    0.29
  -3  17   1    0.13    0.34
  -2 -17   1   10.75    0.59
  -2 -17   1    8.81    0.57
   2 -17  -1    9.64    0.60
   2 -17  -1   10.86    0.65
  -2 -17   1   10.19    0.58
  -2  17   1   10.57    0.69
   2  17  -1   11.00    0.67
   1 -17  -1    1.77    0.36
   1 -17  -1    2.01    0.40
  -1 -17   1    1.98    0.38
  -1 -17   1    1.40    0.30
  -1  17   1    1.61    0.36
   1  17  -1    1.40    0.35
   0 -17  -1    0.29    0.32
   0 -17   1    0.61    0.32
   0 -17   1    0.40    0.28
   0 -17  -1    0.86    0.32
   0  17  -1    0.80    0.33
   0  17   1    0.69    0.34
   1 -17   1   -0.05    0.27
  -1 -17  -1    0.49    0.30
  -1 -17  -1    0.24    0.31
   1 -17   1    0.57    0.30
  -1  17  -1   -0.34    0.33
   1  17   1    0.15    0.32
  -2 -17  -1    1.56    0.37
   2 -17   1    1.23    0.36
   2 -17   1    1.66    0.34
   2  17   1    1.36    0.34
  -2  17  -1    1.50    0.40
   3 -17   1    0.88    0.34
   3 -17   1    1.04    0.35
  -3 -17  -1    0.63    0.34
  -3  17  -1    0.40    0.40
   3  17   1    0.83    0.30
   4 -17   1    0.02    0.35
  -4 -17  -1    0.17    0.33
   4 -17   1   -0.17    0.31
  -4  17  -1    0.37    0.40
   4  17   1    0.54    0.27
  -5 -17  -1    1.19    0.39
   5 -17   1    0.82    0.33
   5 -17   1    1.22    0.38
  -5  17  -1    0.60    0.43
  -6 -17  -1    3.92    0.50
   6 -17   1    3.32    0.51
   6 -17   1    3.77    0.42
  -6  17  -1    2.52    0.50
  -7 -17  -1    0.29    0.40
   7 -17   1   -0.29    0.27
   7 -17   1   -0.19    0.43
  -7  17  -1    0.32    0.46
  -8 -17  -1   -0.26    0.39
   8 -17   1    0.12    0.26
   8 -17   1   -0.32    0.45
  -8  17  -1   -0.29    0.43
  -9 -17  -1   -0.09    0.43
   9 -17   1    0.56    0.50
  -9  17  -1   -0.20    0.47
 -10 -17  -1   -0.08    0.45
  10 -17   1   -0.48    0.50
 -10  17  -1   -0.52    0.48
  10 -18  -1    3.74    0.66
 -10 -18   1    3.51    0.55
 -10  18   1    2.63    0.65
   9 -18  -1   -0.23    0.47
  -9 -18   1    0.15    0.40
  -9  18   1   -0.38    0.47
   8 -18  -1    4.30    0.59
   8 -18  -1    4.07    0.38
  -8 -18   1    4.53    0.53
  -8  18   1    2.76    0.59
   7 -18  -1    0.41    0.42
  -7 -18   1    0.76    0.38
   7 -18  -1    0.80    0.30
  -7  18   1    0.84    0.48
  -6 -18   1    0.25    0.33
   6 -18  -1    0.85    0.44
   6 -18  -1    0.40    0.29
  -6  18   1    0.24    0.43
  -5 -18   1    0.59    0.32
   5 -18  -1    0.38    0.31
   5 -18  -1   -0.12    0.38
  -5  18   1   -0.13    0.36
  -4 -18   1   23.51    0.88
   4 -18  -1   21.36    0.88
   4 -18  -1   20.56    0.96
   4  18  -1   22.74    0.95
  -4  18   1   19.08    0.99
   3 -18  -1    0.13    0.33
   3 -18  -1    0.67    0.37
  -3 -18   1    0.61    0.31
  -3  18   1    0.53    0.40
   3  18  -1    0.43    0.32
   2 -18  -1    5.82    0.54
  -2 -18   1    5.23    0.48
   2 -18  -1    5.18    0.50
  -2 -18   1    5.71    0.53
   2  18  -1    5.28    0.52
  -2  18   1    6.40    0.67
  -1 -18   1    0.89    0.31
   1 -18  -1    1.00    0.38
  -1 -18   1    1.61    0.40
   1 -18  -1    1.05    0.36
   1  18  -1    1.17    0.38
  -1  18   1    1.05    0.40
   0 -18  -1    0.50    0.35
   0 -18  -1    0.44    0.33
   0 -18   1    0.03    0.29
   0 -18   1    0.10    0.34
   0  18  -1    0.29    0.35
   0  18   1    0.50    0.35
   1 -18   1    3.43    0.40
  -1 -18  -1    3.52    0.40
  -1 -18  -1    3.60    0.45
   1 -18   1    4.30    0.48
   1  18   1    3.27    0.46
  -1  18  -1    3.73    0.51
  -2 -18  -1    3.41    0.43
   2 -18   1    2.88    0.40
   2 -18   1    3.25    0.44
   2  18   1    2.60    0.40
  -2  18  -1    2.32    0.43
   3 -18   1    9.45    0.63
  -3 -18  -1    9.39    0.65
   3 -18   1   10.29    0.65
  -3  18  -1    8.26    0.71
   3  18   1   10.37    0.65
  -4 -18  -1   10.80    0.70
   4 -18   1    8.70    0.62
   4 -18   1    9.81    0.69
  -4  18  -1    9.05    0.80
   4  18   1   11.25    0.66
   5 -18   1    4.64    0.46
   5 -18   1    5.67    0.56
  -5 -18  -1    5.11    0.52
  -5  18  -1    3.93    0.57
   6 -18   1    0.38    0.38
   6 -18   1    0.87    0.33
  -6 -18  -1    0.45    0.39
  -6  18  -1    0.14    0.44
   7 -18   1    6.72    0.51
   7 -18   1    6.40    0.63
  -7 -18  -1    7.66    0.73
  -7  18  -1    6.24    0.71
   8 -18   1   -0.57    0.43
  -8 -18  -1   -0.06    0.42
   8 -18   1    0.20    0.28
  -8  18  -1   -0.34    0.46
   9 -18   1    0.39    0.50
  -9 -18  -1    0.38    0.46
  -9  18  -1    0.20    0.51
 -10 -18  -1    0.17    0.50
  10 -18   1    0.15    0.56
 -10  18  -1    0.10    0.53
 -10 -19   1    1.71    0.49
  10 -19  -1    0.39    0.51
 -10  19   1   -0.56    0.51
   9 -19  -1    6.37    0.75
  -9 -19   1    5.35    0.61
  -9  19   1    5.38    0.76
   8 -19  -1    4.50    0.64
  -8 -19   1    4.32    0.54
   8 -19  -1    4.56    0.54
  -8  19   1    3.01    0.64
   7 -19  -1    0.74    0.31
  -7 -19   1    0.43    0.37
   7 -19  -1   -0.01    0.46
  -7  19   1   -0.15    0.46
  -6 -19   1    7.56    0.62
   6 -19  -1    8.80    0.57
   6 -19  -1    8.20    0.69
  -6  19   1    7.57    0.83
   5 -19  -1    0.31    0.41
   5 -19  -1   -0.01    0.32
  -5 -19   1    0.29    0.34
  -5  19   1   -0.69    0.40
   4 -19  -1    0.82    0.38
  -4 -19   1    0.72    0.33
   4 -19  -1    0.61    0.35
  -4  19   1    0.43    0.42
   4  19  -1    0.83    0.35
   3 -19  -1    0.71    0.37
  -3 -19   1    0.86    0.33
  -3 -19   1    0.40    0.33
   3 -19  -1    0.99    0.38
  -3  19   1    0.37    0.37
   3  19  -1    0.83    0.35
   2 -19  -1   19.35    0.85
  -2 -19   1   18.30    0.87
  -2 -19   1   19.28    0.80
   2 -19  -1   19.33    0.86
  -2  19   1   19.76    1.00
   2  19  -1   18.33    0.91
   1 -19  -1    0.67    0.38
   1 -19  -1   -0.05    0.36
  -1 -19   1    0.33    0.31
  -1 -19   1    0.45    0.38
   1  19  -1   -0.06    0.37
  -1  19   1    0.66    0.36
   0 -19  -1    3.36    0.44
   0 -19   1    3.86    0.49
   0 -19   1    2.92    0.40
   0 -19  -1    2.74    0.43
   0  19  -1    2.98    0.48
   0  19   1    3.66    0.49
   1 -19   1    7.23    0.61
  -1 -19  -1    7.75    0.61
   1 -19   1    7.38    0.57
   1  19   1    7.78    0.68
  -1  19  -1    7.60    0.73
  -2 -19  -1    6.52    0.63
   2 -19   1    7.69    0.60
  -2 -19  -1    7.21    0.57
   2 -19   1    7.79    0.61
   2  19   1    7.37    0.67
  -2  19  -1    7.89    0.68
   3 -19   1    0.10    0.36
   3 -19   1    0.16    0.36
  -3 -19  -1   -0.08    0.35
  -3  19  -1    0.11    0.37
   3  19   1    0.35    0.32
   4 -19   1    0.47    0.38
   4 -19   1    0.28    0.36
  -4 -19  -1    0.85    0.39
  -4  19  -1    0.13    0.41
   4  19   1    0.44    0.30
  -5 -19  -1    5.11    0.55
   5 -19   1    7.44    0.56
   5 -19   1    6.74    0.59
  -5  19  -1    5.03    0.60
   6 -19   1    5.18    0.49
  -6 -19  -1    4.06    0.53
   6 -19   1    4.64    0.56
  -6  19  -1    4.26    0.64
   7 -19   1    0.92    0.34
  -7 -19  -1    0.57    0.43
   7 -19   1    0.18    0.45
  -7  19  -1   -0.21    0.49
   8 -19   1    1.62    0.42
   8 -19   1    1.25    0.54
  -8 -19  -1    1.51    0.50
  -8  19  -1    1.05    0.55
   9 -19   1    4.85    0.67
  -9 -19  -1    7.25    0.73
  -9  19  -1    5.17    0.71
   9 -20  -1    0.41    0.53
  -9 -20   1    0.90    0.46
  -9  20   1   -0.36    0.52
   8 -20  -1    0.79    0.54
  -8 -20   1    0.93    0.43
  -8  20   1    0.66    0.54
  -7 -20   1    2.26    0.47
   7 -20  -1    2.49    0.38
   7 -20  -1    1.66    0.53
  -7  20   1    1.17    0.54
   6 -20  -1   13.68    0.71
  -6 -20   1   14.31    0.77
   6 -20  -1   12.87    0.82
  -6  20   1   12.55    0.97
  -5 -20   1    1.27    0.38
   5 -20  -1    0.58    0.36
   5 -20  -1    1.17    0.45
  -5  20   1    0.74    0.47
   4 -20  -1   16.60    0.85
  -4 -20   1   17.43    0.82
   4 -20  -1   16.88    0.81
   4  20  -1   16.38    0.87
  -4  20   1   16.19    1.00
   3 -20  -1    0.93    0.42
  -3 -20   1    0.67    0.39
  -3 -20   1    0.94    0.34
   3 -20  -1    0.72    0.38
  -3 -20   1    0.77    0.34
  -3  20   1    0.51    0.44
   3  20  -1    0.78    0.37
  -2 -20   1    3.58    0.48
  -2 -20   1    2.78    0.40
   2 -20  -1    3.28    0.48
   2 -20  -1    2.65    0.45
   2  20  -1    2.70    0.47
  -2  20   1    2.06    0.48
   1 -20  -1   -0.23    0.36
  -1 -20   1   -0.23    0.36
   1 -20  -1   -0.17    0.36
  -1 -20   1   -0.24    0.30
   1  20  -1    0.08    0.37
  -1  20   1    0.21    0.40
   0 -20  -1    4.31    0.53
   0 -20  -1    4.46    0.49
   0 -20   1    4.41    0.53
   0 -20   1    4.47    0.44
   0  20  -1    4.64    0.56
   0  20   1    3.36    0.50
   1 -20   1    4.21    0.46
   1 -20   1    3.77    0.49
  -1 -20  -1    3.40    0.47
   1  20   1    3.11    0.47
  -1  20  -1    3.00    0.52
   2 -20   1    1.34    0.42
  -2 -20  -1    0.78    0.39
   2 -20   1    1.08    0.36
  -2 -20  -1    0.79    0.37
  -2  20  -1    0.62    0.41
   2  20   1    1.27    0.39
  -3 -20  -1    0.10    0.37
   3 -20   1   -0.47    0.35
   3 -20   1   -0.23    0.35
   3  20   1    0.15    0.32
  -3  20  -1   -0.08    0.42
  -4 -20  -1    7.68    0.68
   4 -20   1    5.39    0.54
   4 -20   1    6.23    0.58
  -4  20  -1    6.58    0.71
   4  20   1    7.34    0.62
   5 -20   1    3.03    0.47
   5 -20   1    3.46    0.45
  -5 -20  -1    3.17    0.51
  -5  20  -1    2.92    0.56
   6 -20   1   -0.21    0.43
   6 -20   1   -0.14    0.33
  -6 -20  -1    0.06    0.42
  -6  20  -1    0.10    0.48
   7 -20   1    0.76    0.50
   7 -20   1    1.03    0.35
  -7 -20  -1    1.08    0.47
  -7  20  -1    0.18    0.48
   8 -20   1   -0.29    0.44
  -8 -20  -1    0.52    0.48
  -8  20  -1   -0.29    0.52
   9 -20   1    0.95    0.54
  -9 -20  -1    1.18    0.53
  -9  20  -1    0.44    0.57
   9 -21  -1   -0.17    0.48
  -9 -21   1    1.80    0.53
  -9  21   1   -0.36    0.57
  -8 -21   1    1.88    0.48
   8 -21  -1    1.96    0.58
  -8  21   1    0.66    0.58
   7 -21  -1    1.16    0.51
   7 -21  -1    1.37    0.35
  -7 -21   1    1.16    0.44
  -7  21   1    0.26    0.53
   6 -21  -1    2.16    0.41
  -6 -21   1    1.94    0.44
   6 -21  -1    1.74    0.48
  -6  21   1    1.74    0.56
   5 -21  -1    3.12    0.46
   5 -21  -1    3.21    0.55
  -5 -21   1    2.54    0.45
  -5  21   1    1.96    0.54
   4 -21  -1    3.62    0.49
   4 -21  -1    3.51    0.53
  -4 -21   1    3.29    0.46
   4  21  -1    3.32    0.48
  -4  21   1    3.04    0.56
   3 -21  -1    0.12    0.38
   3 -21  -1    0.40    0.40
  -3 -21   1   -0.34    0.41
  -3 -21   1    0.60    0.36
  -3  21   1   -0.35    0.42
   3  21  -1    0.46    0.36
  -2 -21   1    4.11    0.55
  -2 -21   1    3.51    0.45
   2 -21  -1    3.90    0.52
   2 -21  -1    3.79    0.52
  -2  21   1    3.35    0.54
   2  21  -1    3.64    0.50
  -1 -21   1    3.89    0.53
   1 -21  -1    3.33    0.47
  -1 -21   1    3.05    0.42
   1 -21  -1    3.93    0.50
   1  21  -1    2.83    0.47
  -1  21   1    3.20    0.51
   0 -21  -1    6.35    0.60
   0 -21   1    7.47    0.61
   0 -21   1    6.72    0.62
   0 -21  -1    7.42    0.63
   0  21  -1    7.41    0.74
   0  21   1    4.95    0.56
  -1 -21  -1    0.55    0.40
   1 -21   1    0.28    0.35
  -1 -21  -1    0.08    0.38
   1 -21   1   -0.13    0.38
   1  21   1    0.24    0.38
  -1  21  -1   -0.54    0.38
  -2 -21  -1   13.46    0.77
  -2 -21  -1   13.58    0.77
   2 -21   1   11.30    0.74
   2 -21   1   11.39    0.72
   2  21   1   12.26    0.79
  -2  21  -1   11.43    0.89
   3 -21   1    5.52    0.58
   3 -21   1    5.32    0.53
  -3 -21  -1    5.71    0.57
  -3 -21  -1    6.42    0.63
  -3  21  -1    5.67    0.66
   3  21   1    6.72    0.65
   4 -21   1    3.47    0.49
   4 -21   1    2.82    0.50
  -4 -21  -1    3.13    0.51
   4  21   1    3.02    0.44
  -4  21  -1    2.54    0.54
  -5 -21  -1    1.11    0.46
   5 -21   1    1.04    0.39
   5 -21   1    1.06    0.43
  -5  21  -1    0.67    0.53
   6 -21   1    0.74    0.38
   6 -21   1    0.58    0.46
  -6 -21  -1    0.43    0.44
  -6  21  -1   -0.02    0.47
   7 -21   1    6.22    0.67
  -7 -21  -1    7.19    0.70
   7 -21   1    6.58    0.57
  -7  21  -1    4.70    0.69
  -8 -21  -1   -0.08    0.47
   8 -21   1   -0.16    0.48
  -8  21  -1   -0.26    0.55
  -8 -22   1    0.18    0.44
   8 -22  -1    0.58    0.53
  -8  22   1   -0.93    0.51
   7 -22  -1    4.32    0.64
  -7 -22   1    3.65    0.54
   7 -22  -1    4.63    0.48
  -7  22   1    1.98    0.63
   6 -22  -1   11.50    0.87
   6 -22  -1   11.92    0.72
  -6 -22   1   11.48    0.78
  -6  22   1   10.62    0.99
   5 -22  -1    4.58    0.52
  -5 -22   1    5.26    0.54
   5 -22  -1    4.65    0.61
  -5  22   1    3.39    0.64
   4 -22  -1    2.76    0.51
   4 -22  -1    2.77    0.48
  -4 -22   1    2.43    0.45
  -4 -22   1    2.26    0.44
  -4  22   1    2.17    0.57
  -3 -22   1   -0.12    0.42
  -3 -22   1   -0.38    0.35
   3 -22  -1   -0.44    0.38
   3 -22  -1   -0.71    0.39
  -3  22   1    0.18    0.46
   3  22  -1    0.24    0.37
   2 -22  -1    7.26    0.68
   2 -22  -1    6.32    0.62
  -2 -22   1    6.58    0.59
  -2 -22   1    5.57    0.61
  -2  22   1    5.29    0.64
   2  22  -1    6.63    0.69
  -1 -22   1    2.57    0.43
   1 -22  -1    2.95    0.48
   1 -22  -1    2.35    0.43
  -1 -22   1    2.92    0.49
   1  22  -1    1.54    0.44
  -1  22   1    1.92    0.49
   0 -22   1    0.89    0.38
   0 -22  -1    1.16    0.44
   0 -22   1    1.17    0.46
   0 -22  -1    1.85    0.44
   0  22   1    1.11    0.46
   0  22  -1    0.76    0.45
  -1 -22  -1    8.97    0.70
   1 -22   1    8.70    0.65
  -1 -22  -1    8.44    0.71
   1 -22   1   10.47    0.73
   1  22   1    8.69    0.75
  -1  22  -1    9.43    0.83
   2 -22   1   -0.03    0.36
   2 -22   1   -0.16    0.40
  -2 -22  -1    0.27    0.40
  -2  22  -1    0.06    0.44
   2  22   1   -0.03    0.37
   3 -22   1    1.79    0.45
   3 -22   1    2.13    0.47
  -3 -22  -1    2.34    0.48
  -3 -22  -1    2.04    0.48
   3  22   1    1.92    0.42
  -3  22  -1    1.59    0.52
   4 -22   1    0.31    0.43
  -4 -22  -1    0.47    0.43
   4 -22   1    0.82    0.43
   4  22   1    0.76    0.35
  -4  22  -1    1.12    0.53
   5 -22   1    3.30    0.50
  -5 -22  -1    2.67    0.53
   5 -22   1    2.60    0.50
  -5  22  -1    2.68    0.61
  -6 -22  -1    2.24    0.53
   6 -22   1    2.39    0.54
   6 -22   1    3.54    0.49
  -6  22  -1    1.11    0.56
   7 -22   1    0.07    0.46
  -7 -22  -1    0.75    0.49
   7 -22   1    1.28    0.39
  -7  22  -1   -0.04    0.55
  -8 -22  -1    0.19    0.49
   8 -22   1   -0.93    0.48
  -8  22  -1    0.49    0.57
   8 -23  -1    0.46    0.53
  -8  23   1    0.36    0.64
   7 -23  -1    2.52    0.43
   7 -23  -1    0.90    0.55
  -7 -23   1    2.49    0.52
  -7  23   1    0.58    0.61
   6 -23  -1    1.00    0.52
   6 -23  -1    0.95    0.40
  -6 -23   1   -0.08    0.42
  -6  23   1   -0.01    0.55
  -5 -23   1   10.22    0.75
   5 -23  -1   10.99    0.76
   5 -23  -1   11.46    0.80
  -5  23   1    9.50    0.97
   4 -23  -1    0.01    0.46
  -4 -23   1    0.60    0.39
  -4 -23   1    0.49    0.48
   4 -23  -1    0.19    0.41
  -4 -23   1    0.03    0.38
  -4  23   1   -0.18    0.49
  -3 -23   1    5.64    0.55
  -3 -23   1    7.46    0.71
   3 -23  -1    6.71    0.63
   3 -23  -1    6.11    0.64
  -3  23   1    5.72    0.68
   3  23  -1    7.45    0.72
   2 -23  -1    0.49    0.43
  -2 -23   1   -0.07    0.36
   2 -23  -1    0.27    0.43
  -2 -23   1    0.35    0.45
   2  23  -1    0.42    0.41
  -2  23   1    0.12    0.44
  -1 -23   1    3.24    0.47
  -1 -23   1    3.78    0.54
   1 -23  -1    3.02    0.52
   1 -23  -1    3.10    0.50
  -1  23   1    3.59    0.60
   1  23  -1    4.15    0.56
   0 -23   1    3.69    0.49
   0 -23  -1    4.39    0.51
   0 -23   1    4.16    0.58
   0 -23  -1    4.77    0.61
   0  23  -1    3.95    0.60
   0  23   1    4.01    0.59
   1 -23   1    0.83    0.39
   1 -23   1    1.29    0.47
  -1 -23  -1    1.76    0.51
  -1 -23  -1    1.41    0.44
  -1  23  -1    1.26    0.48
   1  23   1    1.86    0.48
  -2 -23  -1    0.70    0.48
   2 -23   1    0.13    0.39
   2 -23   1    0.98    0.45
  -2 -23  -1    1.30    0.45
  -2  23  -1    0.64    0.50
   2  23   1    0.37    0.41
  -3 -23  -1    0.51    0.44
   3 -23   1    1.18    0.48
   3 -23   1    0.76    0.43
  -3 -23  -1    1.06    0.46
  -3  23  -1    1.07    0.47
   3  23   1    0.71    0.40
   4 -23   1    0.02    0.42
  -4 -23  -1    0.50    0.43
   4 -23   1    0.65    0.44
  -4 -23  -1    0.87    0.47
  -4  23  -1    0.89    0.53
   4  23   1    1.15    0.37
   5 -23   1    6.34    0.62
   5 -23   1    5.91    0.62
  -5 -23  -1    5.92    0.66
  -5  23  -1    4.57    0.69
  -6 -23  -1    3.07    0.59
   6 -23   1    2.68    0.49
   6 -23   1    1.70    0.54
  -6  23  -1    1.75    0.64
   7 -23   1    1.68    0.54
   7 -23   1    3.21    0.46
  -7 -23  -1    3.44    0.60
  -7  23  -1    2.11    0.67
   7 -24  -1    1.98    0.60
   7 -24  -1    2.38    0.44
  -7  24   1   -0.09    0.60
   6 -24  -1   -0.25    0.49
  -6 -24   1    0.42    0.45
   6 -24  -1    0.62    0.40
  -6  24   1   -0.79    0.53
  -5 -24   1    1.10    0.44
   5 -24  -1    1.28    0.46
  -5 -24   1    0.60    0.52
  -5 -24   1    0.13    0.43
   5 -24  -1   -0.30    0.48
  -5  24   1    0.05    0.54
  -4 -24   1    0.72    0.43
  -4 -24   1    0.04    0.49
   4 -24  -1    0.86    0.48
   4 -24  -1    0.30    0.44
  -4  24   1    0.02    0.51
  -3 -24   1    0.54    0.40
   3 -24  -1    0.67    0.47
   3 -24  -1    0.53    0.46
  -3 -24   1    0.03    0.47
   3  24  -1    0.35    0.40
  -3  24   1    0.05    0.50
  -2 -24   1    1.17    0.42
  -2 -24   1    0.91    0.52
   2 -24  -1    1.41    0.48
   2 -24  -1    1.52    0.49
  -2  24   1    0.55    0.52
   2  24  -1    0.97    0.46
  -1 -24   1    6.19    0.67
   1 -24  -1    7.90    0.71
   1 -24  -1    6.97    0.65
  -1 -24   1    6.73    0.63
   1  24  -1    7.69    0.80
  -1  24   1    5.33    0.65
   0 -24   1   -0.10    0.38
   0 -24  -1    0.45    0.46
   0 -24   1    1.42    0.50
   0 -24  -1    0.06    0.44
   0  24  -1    0.18    0.46
   0  24   1    0.46    0.45
   1 -24   1    8.25    0.75
  -1 -24  -1    9.19    0.75
   1 -24   1    7.78    0.68
  -1 -24  -1    7.29    0.71
   1  24   1    9.46    0.82
  -1  24  -1    7.34    0.77
  -2 -24  -1    5.98    0.67
   2 -24   1    7.08    0.69
   2 -24   1    6.40    0.61
  -2 -24  -1    5.71    0.60
   2  24   1    6.00    0.64
  -2  24  -1    5.84    0.69
  -3 -24  -1    2.02    0.51
   3 -24   1    1.16    0.46
   3 -24   1    2.26    0.52
  -3  24  -1    1.24    0.51
   3  24   1    1.46    0.44
   4 -24   1    0.81    0.46
   4 -24   1    0.76    0.46
  -4 -24  -1    0.31    0.47
  -4 -24  -1    0.60    0.49
  -4  24  -1    0.94    0.53
   4  24   1    1.06    0.40
   5 -24   1    1.07    0.50
  -5 -24  -1    1.39    0.52
   5 -24   1    1.22    0.46
  -5  24  -1    0.35    0.54
   6 -24   1    2.18    0.56
  -6 -24  -1    2.98    0.60
   6 -24   1    3.08    0.51
  -6  24  -1    2.45    0.66
   7 -24   1    0.14    0.51
  -7 -24  -1    1.00    0.54
   7 -24   1    0.05    0.38
  -7  24  -1    0.33    0.61
  -7  25   1   -0.01    0.56
  -6 -25   1    0.22    0.52
   6 -25  -1   -0.26    0.45
   6 -25  -1    0.40    0.40
  -6  25   1   -0.54    0.56
   5 -25  -1    1.24    0.47
  -5 -25   1    1.22    0.47
   5 -25  -1    1.29    0.53
  -5 -25   1    0.48    0.55
  -5  25   1    1.35    0.60
   4 -25  -1    1.16    0.48
  -4 -25   1    1.47    0.57
   4 -25  -1    0.56    0.51
  -4 -25   1    1.11    0.46
  -4  25   1   -0.45    0.52
   3 -25  -1    5.12    0.63
   3 -25  -1    6.64    0.67
  -3 -25   1    7.51    0.67
  -3 -25   1    7.21    0.75
   3  25  -1    7.41    0.78
  -3  25   1    5.35    0.70
  -2 -25   1    0.36    0.49
   2 -25  -1    0.37    0.47
   2 -25  -1    0.54    0.47
  -2 -25   1   -0.49    0.38
  -2  25   1    0.19    0.48
   2  25  -1    0.00    0.43
  -1 -25   1   -0.19    0.40
   1 -25  -1    0.80    0.49
   1 -25  -1   -0.01    0.46
  -1 -25   1    0.30    0.48
  -1  25   1    0.14    0.48
   1  25  -1    0.15    0.47
   0 -25  -1    2.17    0.54
   0 -25   1    3.02    0.58
   0 -25  -1    1.73    0.50
   0 -25   1    1.76    0.46
   0  25   1    2.41    0.54
   0  25  -1    3.03    0.61
  -1 -25  -1    3.08    0.59
   1 -25   1    1.83    0.47
  -1 -25  -1    2.52    0.53
   1 -25   1    2.61    0.56
   1  25   1    2.98    0.57
  -1  25  -1    1.98    0.53
   2 -25   1   -0.27    0.41
  -2 -25  -1    0.43    0.45
  -2 -25  -1    1.43    0.53
   2 -25   1    1.17    0.51
  -2  25  -1    0.03    0.46
   2  25   1    1.18    0.48
  -3 -25  -1    8.18    0.78
  -3 -25  -1    6.03    0.65
   3 -25   1    8.40    0.76
   3 -25   1    6.70    0.64
   3  25   1    7.32    0.75
  -3  25  -1    6.49    0.78
  -4 -25  -1    2.31    0.54
   4 -25   1    1.46    0.50
   4 -25   1    2.04    0.52
  -4 -25  -1    1.56    0.55
  -4  25  -1    1.54    0.58
   4  25   1    2.58    0.47
  -5 -25  -1   -0.45    0.47
   5 -25   1    0.38    0.43
  -5 -25  -1    0.88    0.52
   5 -25   1    0.05    0.46
  -5  25  -1   -0.12    0.56
  -6 -25  -1    2.66    0.60
   6 -25   1    2.21    0.55
   6 -25   1    2.41    0.50
  -6  25  -1    1.25    0.60
   6 -26  -1    1.99    0.59
  -6 -26   1    0.68    0.57
   6 -26  -1    1.21    0.43
  -6  26   1   -0.01    0.60
  -5 -26   1   -0.21    0.55
   5 -26  -1    0.27    0.53
   5 -26  -1   -0.27    0.41
  -5  26   1    0.35    0.58
   4 -26  -1   -0.34    0.49
   4 -26  -1   -0.17    0.45
  -4 -26   1   -0.32    0.52
  -4  26   1   -0.32    0.54
   3 -26  -1    0.44    0.47
   3 -26  -1    1.09    0.49
  -3 -26   1    0.83    0.44
  -3 -26   1    0.37    0.50
   3  26  -1    0.53    0.43
  -3  26   1   -0.10    0.55
   2 -26  -1    2.29    0.56
  -2 -26   1    1.90    0.48
  -2 -26   1    1.98    0.58
   2 -26  -1    1.27    0.53
   2  26  -1    1.97    0.53
  -2  26   1    1.67    0.60
  -1 -26   1    2.47    0.50
   1 -26  -1    3.66    0.62
   1 -26  -1    2.22    0.53
  -1 -26   1    3.43    0.63
   1  26  -1    3.40    0.62
  -1  26   1    2.75    0.62
   0 -26   1    2.00    0.57
   0 -26  -1    1.03    0.50
   0 -26   1    1.60    0.47
   0 -26  -1    1.86    0.57
   0  26   1    2.02    0.57
   0  26  -1    0.67    0.53
  -1 -26  -1    1.89    0.57
  -1 -26  -1    1.98    0.51
   1 -26   1    1.61    0.47
   1 -26   1    1.61    0.55
   1  26   1    1.74    0.53
  -1  26  -1    2.13    0.57
   2 -26   1    1.64    0.53
  -2 -26  -1    1.17    0.59
  -2 -26  -1    1.98    0.53
   2 -26   1    1.20    0.47
  -2  26  -1    1.75    0.58
   2  26   1    1.67    0.51
   3 -26   1    1.17    0.48
  -3 -26  -1    0.99    0.56
  -3 -26  -1    1.12    0.51
   3 -26   1    0.67    0.51
   3  26   1    1.18    0.45
  -3  26  -1    1.58    0.61
   4 -26   1    0.58    0.47
  -4 -26  -1    0.25    0.49
   4 -26   1    0.74    0.50
  -4  26  -1   -0.50    0.53
   5 -26   1   -0.11    0.47
   5 -26   1    0.73    0.44
  -5 -26  -1    0.70    0.50
  -5 -26  -1   -0.21    0.49
  -5  26  -1   -0.55    0.54
  -5 -27   1    1.29    0.61
   5 -27  -1    0.38    0.46
   5 -27  -1    0.40    0.51
  -5  27   1    0.06    0.60
   4 -27  -1   -0.13    0.49
  -4 -27   1    0.30    0.57
   4 -27  -1    0.47    0.48
  -4  27   1   -0.26    0.57
  -3 -27   1    2.21    0.62
   3 -27  -1    1.46    0.53
   3 -27  -1    1.12    0.53
   3  27  -1    1.46    0.47
  -3  27   1    1.11    0.57
  -2 -27   1    0.43    0.54
   2 -27  -1    1.07    0.54
   2 -27  -1    0.29    0.50
   2  27  -1    0.51    0.46
  -2  27   1    0.55    0.55
   1 -27  -1   -0.42    0.49
  -1 -27   1    0.02    0.52
   1 -27  -1    0.06    0.48
   1  27  -1    0.43    0.51
  -1  27   1   -0.12    0.49
   0 -27  -1    0.25    0.51
   0 -27  -1    0.54    0.48
   0 -27   1    0.78    0.70
   0 -27   1    0.19    0.51
   0  27  -1   -0.21    0.49
   0  27   1    0.16    0.51
  -1 -27  -1   -0.11    0.46
  -1 -27  -1    0.40    0.53
   1 -27   1    0.59    0.59
   1 -27   1    0.30    0.53
  -1  27  -1    0.31    0.54
   1  27   1    0.40    0.49
  -2 -27  -1    0.84    0.50
   2 -27   1    1.11    0.55
  -2 -27  -1    1.02    0.54
   2 -27   1    0.96    0.54
  -2  27  -1    1.06    0.58
   2  27   1    0.87    0.48
  -3 -27  -1    0.82    0.51
  -3 -27  -1    0.13    0.55
   3 -27   1    1.14    0.56
   3 -27   1    1.12    0.53
  -3  27  -1    0.78    0.58
   3  27   1    0.56    0.43
  -4 -27  -1    2.12    0.56
  -4 -27  -1    2.48    0.64
   4 -27   1    2.23    0.56
  -4  27  -1    1.60    0.65
  -3 -28   1    1.20    0.59
   3 -28  -1    1.24    0.55
   3 -28  -1    0.91    0.52
  -3  28   1    0.51    0.59
   2 -28  -1    0.00    0.52
   2 -28  -1    0.93    0.50
  -2 -28   1    0.56    0.54
   2  28  -1    0.00    0.45
  -2  28   1   -0.47    0.51
  -1 -28   1    0.45    0.54
   1 -28  -1    0.52    0.50
   1 -28  -1    0.68    0.55
  -1  28   1    0.32    0.55
   1  28  -1    0.35    0.50
   0 -28   1    0.26    0.54
   0 -28  -1    0.05    0.53
   0 -28  -1   -0.23    0.48
   0  28  -1   -0.05    0.50
   0  28   1    0.51    0.52
  -1 -28  -1    1.46    0.57
   1 -28   1    1.98    0.61
  -1 -28  -1    0.45    0.51
   1  28   1    0.90    0.51
  -1  28  -1    0.19    0.57
   2 -28   1    0.26    0.52
  -2 -28  -1    0.37    0.56
  -2 -28  -1    1.74    0.54
   2  28   1    0.99    0.47
  -2  28  -1    1.22    0.62
  -3 -28  -1    0.28    0.51
   3  28   1    0.70    0.43
  -3  28  -1    0.38    0.53
 -13   0   2    2.33    0.51
 -12   0   2    2.70    0.52
 -11   0   2    1.90    0.44
 -11   0   2    1.58    0.34
 -10   0   2   -0.44    0.20
 -10   0   2   -0.03    0.33
  -9   0   2    6.00    0.45
  -9   0   2    5.95    0.55
  -8   0   2   75.87    2.00
  -8   0   2   77.21    2.16
  -8   0   2   77.57    2.21
  -7   0   2    0.46    0.19
  -7   0   2    0.53    0.24
  -7   0   2    0.56    0.09
  -6   0   2  121.29    3.08
  -6   0   2  123.93    3.23
   6   0  -2  120.29    3.26
   5   0  -2   90.90    2.44
  -5   0   2   89.74    2.43
   4   0  -2   56.47    1.54
  -4   0   2   55.42    1.53
   3   0  -2   24.39    0.71
  -3   0   2   23.93    0.71
  -2   0   2   10.02    0.34
   2   0  -2   10.05    0.35
   1   0  -2   25.66    0.68
   1   0  -2   26.85    0.68
  -1   0   2   26.53    0.68
  -1   0   2   24.91    0.68
  -1   0   2   23.71    0.67
   0   0  -2  179.56    4.48
   0   0  -2  176.98    4.47
   0   0   2  176.56    4.48
   0   0   2  174.66    4.47
   1   0   2   58.68    1.52
   1   0   2   56.80    1.51
  -1   0  -2   57.74    1.51
  -1   0  -2   57.91    1.52
   1   0   2   57.48    1.49
  -2   0  -2   36.01    0.91
  -2   0  -2   34.82    0.96
   2   0   2   34.25    0.95
   2   0   2   33.88    0.98
  -2   0  -2   34.75    0.99
   2   0   2   34.34    0.91
  -3   0  -2   19.72    0.53
  -3   0  -2   18.25    0.62
   3   0   2   18.12    0.53
  -3   0  -2   18.95    0.57
   3   0   2   18.32    0.56
  -4   0  -2   30.42    0.89
  -4   0  -2   30.15    0.96
   4   0   2   29.86    0.86
  -4   0  -2   31.86    0.84
  -5   0  -2    0.23    0.20
   5   0   2    0.45    0.13
  -5   0  -2    0.47    0.11
   6   0   2    0.53    0.12
  -6   0  -2    0.66    0.25
  -6   0  -2    0.70    0.13
  -7   0  -2   36.39    1.03
  -7   0  -2   36.08    1.24
  -8   0  -2    4.33    0.46
  -8   0  -2    4.71    0.30
  -9   0  -2   29.68    1.17
 -10   0  -2    0.14    0.39
 -11   0  -2   12.20    0.87
 -12   0  -2   -0.04    0.48
 -13  -1   2   11.41    0.89
 -13   1   2    9.75    0.88
 -12  -1   2    5.93    0.63
 -12   1   2    4.51    0.56
 -11  -1   2    3.05    0.48
 -11   1   2    2.26    0.35
 -11   1   2    3.09    0.47
 -10  -1   2    1.94    0.29
 -10  -1   2    2.11    0.40
 -10   1   2    1.92    0.38
 -10   1   2    2.21    0.32
  -9  -1   2    1.21    0.35
  -9  -1   2    0.78    0.23
  -9   1   2    1.11    0.25
  -9   1   2    0.52    0.32
  -8  -1   2    4.78    0.39
  -8  -1   2    4.25    0.22
  -8  -1   2    4.49    0.42
  -8   1   2    5.13    0.45
  -8   1   2    3.73    0.23
  -8   1   2    4.32    0.41
  -7  -1   2    7.27    0.41
  -7  -1   2    6.84    0.25
   7  -1  -2    8.06    0.51
  -7  -1   2    6.96    0.45
  -7   1   2    7.52    0.26
  -7   1   2    7.36    0.43
   6  -1  -2   12.77    0.58
  -6  -1   2   12.57    0.53
  -6  -1   2   12.31    0.35
  -6   1   2   12.58    0.36
  -6   1   2   13.11    0.54
  -5  -1   2    0.52    0.18
   5  -1  -2    0.71    0.21
  -5   1   2    0.62    0.22
  -5   1   2    0.44    0.18
  -4  -1   2    0.42    0.15
   4  -1  -2    0.83    0.20
  -4   1   2    0.41    0.15
  -4   1   2    0.53    0.16
   4   1  -2    0.54    0.17
  -3  -1   2   39.36    1.08
   3  -1  -2   39.75    1.11
  -3   1   2   40.07    1.10
   3   1  -2   38.60    1.08
  -2  -1   2  484.85   12.47
   2  -1  -2  509.26   12.49
  -2   1   2  496.68   12.49
   2   1  -2  489.48   12.47
  -2   1   2  498.71   12.47
   1  -1  -2    1.68    0.16
  -1  -1   2    1.91    0.10
   1  -1  -2    1.72    0.16
   1  -1  -2    1.97    0.13
  -1  -1   2    1.74    0.14
  -1  -1   2    1.59    0.08
  -1   1   2    1.76    0.14
   1   1  -2    1.86    0.11
   1   1  -2    1.77    0.13
  -1   1   2    1.39    0.13
  -1   1   2    1.27    0.11
   0  -1  -2   57.11    1.45
   0  -1   2   56.30    1.43
   0  -1   2   55.99    1.45
   0  -1  -2   54.15    1.44
   0   1   2   55.38    1.44
   0   1  -2   55.41    1.45
   0   1  -2   55.70    1.43
   0   1   2   54.49    1.44
  -1  -1  -2   20.25    0.58
   1  -1   2   19.70    0.57
  -1  -1  -2   20.29    0.60
   1  -1   2   19.74    0.58
   1  -1   2   19.58    0.58
   1   1   2   20.70    0.59
  -1   1  -2   19.65    0.59
   1   1   2   19.64    0.58
  -1   1  -2   20.01    0.58
  -1   1  -2   19.49    0.57
  -2  -1  -2    1.06    0.14
  -2  -1  -2    0.92    0.17
   2  -1   2    1.10    0.11
   2  -1   2    1.33    0.15
   2   1   2    0.84    0.15
  -2   1  -2    0.89    0.16
  -2   1  -2    0.99    0.12
   2   1   2    1.01    0.14
   2   1   2    1.06    0.07
  -2   1  -2    0.84    0.13
  -2   1  -2    0.69    0.14
   3  -1   2    5.91    0.28
  -3  -1  -2    6.47    0.34
  -3  -1  -2    6.45    0.28
   3  -1   2    5.82    0.26
  -3  -1  -2    6.81    0.20
   3   1   2    6.34    0.28
  -3   1  -2    5.74    0.33
  -3   1  -2    5.99    0.29
  -3   1  -2    5.62    0.35
  -3   1  -2    6.43    0.26
   3   1   2    6.80    0.34
   4  -1   2    0.14    0.10
  -4  -1  -2    0.22    0.20
  -4  -1  -2    0.03    0.14
   4  -1   2    0.11    0.13
  -4  -1  -2    0.14    0.08
  -4   1  -2    0.16    0.12
  -4   1  -2    0.17    0.19
   4   1   2    0.19    0.13
  -4   1  -2    0.02    0.14
   5  -1   2   16.77    0.52
  -5  -1  -2   16.59    0.48
  -5  -1  -2   15.82    0.64
  -5   1  -2   16.28    0.66
  -5   1  -2   17.28    0.54
   5   1   2   16.73    0.51
   6  -1   2    9.62    0.33
  -6  -1  -2    8.78    0.32
  -6  -1  -2    8.59    0.52
  -6   1  -2    9.12    0.53
  -6   1  -2    9.16    0.38
   6   1   2    9.24    0.32
  -7  -1  -2    2.66    0.38
  -7  -1  -2    2.21    0.21
   7  -1   2    2.00    0.13
  -7   1  -2    2.25    0.38
  -7   1  -2    2.07    0.21
  -8  -1  -2    3.00    0.24
  -8  -1  -2    3.19    0.46
  -8   1  -2    3.55    0.45
  -8   1  -2    3.19    0.31
  -9  -1  -2   15.34    0.80
  -9   1  -2   15.83    0.84
 -10  -1  -2    0.34    0.40
 -10   1  -2    1.20    0.44
 -11  -1  -2    1.21    0.48
 -11   1  -2    0.72    0.46
 -12  -1  -2   -0.20    0.48
 -12   1  -2    0.09    0.45
 -13  -2   2    0.79    0.46
 -13   2   2    0.29    0.44
 -12  -2   2    1.68    0.48
 -12   2   2    1.61    0.43
 -11  -2   2    0.54    0.38
 -11   2   2    0.18    0.37
 -11   2   2   -0.43    0.26
 -10  -2   2    3.06    0.43
 -10  -2   2    3.74    0.40
 -10   2   2    3.21    0.47
 -10   2   2    3.46    0.38
  -9  -2   2    0.87    0.33
  -9  -2   2    1.10    0.24
  -9   2   2    1.22    0.26
  -9   2   2    1.03    0.34
  -8  -2   2    9.86    0.57
  -8  -2   2    9.62    0.49
  -8  -2   2    9.10    0.34
  -8   2   2    9.86    0.54
  -8   2   2   10.21    0.36
   7  -2  -2    3.03    0.37
  -7  -2   2    2.13    0.15
  -7  -2   2    2.83    0.31
  -7  -2   2    2.17    0.24
  -7   2   2    2.35    0.17
  -7   2   2    1.92    0.26
  -6  -2   2    5.46    0.20
   6  -2  -2    6.01    0.41
  -6  -2   2    5.98    0.38
  -6   2   2    6.55    0.23
  -6   2   2    6.35    0.40
  -5  -2   2    0.09    0.17
  -5  -2   2   -0.08    0.16
   5  -2  -2    0.51    0.23
  -5   2   2    0.04    0.07
  -5   2   2    0.01    0.16
  -4  -2   2    6.22    0.33
  -4  -2   2    5.85    0.31
   4  -2  -2    7.04    0.37
  -4   2   2    7.23    0.22
  -4   2   2    7.26    0.37
  -4   2   2    7.01    0.36
  -4   2   2    7.46    0.22
  -3  -2   2    0.38    0.13
  -3  -2   2    0.34    0.12
   3  -2  -2    0.09    0.15
  -3   2   2    0.18    0.06
  -3   2   2    0.22    0.06
  -3   2   2    0.08    0.15
  -3   2   2    0.16    0.14
  -2  -2   2    0.12    0.09
   2  -2  -2    0.15    0.07
  -2  -2   2    0.24    0.10
  -2   2   2    0.26    0.09
  -2   2   2    0.02    0.12
  -2   2   2   -0.05    0.14
   1  -2  -2   -0.06    0.10
  -1  -2   2    0.02    0.10
  -1  -2   2   -0.01    0.05
   1  -2  -2    0.02    0.12
   1  -2  -2   -0.01    0.12
  -1   2   2   -0.02    0.11
  -1   2   2    0.08    0.11
  -1   2   2   -0.17    0.13
   1   2  -2   -0.11    0.09
  -1   2   2    0.06    0.10
   0  -2   2   23.98    0.68
   0  -2   2   24.04    0.69
   0  -2  -2   24.56    0.67
   0  -2  -2   23.53    0.68
   0   2   2   24.31    0.68
   0   2  -2   23.79    0.63
   0   2  -2   24.15    0.68
   0   2   2   24.26    0.68
   0   2  -2   23.67    0.64
   0   2   2   23.50    0.68
   1  -2   2    6.03    0.27
   1  -2   2    6.14    0.28
  -1  -2  -2    6.53    0.28
  -1  -2  -2    6.28    0.26
  -1   2  -2    6.19    0.26
  -1   2  -2    5.95    0.27
  -1   2  -2    6.09    0.27
   1   2   2    5.63    0.26
   1   2   2    6.53    0.27
  -1   2  -2    6.11    0.25
   1   2   2    6.28    0.21
  -2  -2  -2    8.17    0.35
   2  -2   2    8.41    0.31
   2  -2   2    7.81    0.32
  -2  -2  -2    8.22    0.31
   2   2   2    7.92    0.33
  -2   2  -2    8.31    0.34
  -2   2  -2    7.86    0.32
   2   2   2    8.56    0.32
  -2   2  -2    8.59    0.32
  -2   2  -2    8.35    0.35
   3  -2   2    1.73    0.15
  -3  -2  -2    1.49    0.17
   3  -2   2    1.51    0.17
  -3  -2  -2    1.84    0.23
  -3   2  -2    1.60    0.17
  -3   2  -2    2.10    0.21
  -3   2  -2    1.79    0.21
  -3   2  -2    1.54    0.21
   3   2   2    1.71    0.21
   4  -2   2   22.87    0.69
  -4  -2  -2   21.60    0.76
  -4  -2  -2   21.94    0.69
   4  -2   2   22.59    0.67
   4   2   2   23.45    0.66
  -4   2  -2   21.84    0.69
  -4   2  -2   22.44    0.77
  -4   2  -2   23.78    0.70
   5  -2   2   17.23    0.56
   5  -2   2   17.20    0.53
  -5  -2  -2   16.11    0.65
   5   2   2   16.57    0.52
  -5   2  -2   16.72    0.67
  -5   2  -2   17.72    0.57
  -6  -2  -2    3.64    0.36
  -6  -2  -2    2.81    0.16
   6  -2   2    3.34    0.21
   6   2   2    3.02    0.20
  -6   2  -2    3.33    0.28
  -6   2  -2    3.66    0.37
  -7  -2  -2   10.81    0.64
  -7  -2  -2   10.84    0.36
   7  -2   2   12.04    0.36
  -7   2  -2   12.85    0.50
  -7   2  -2   11.93    0.65
  -8  -2  -2    7.35    0.60
  -8   2  -2    6.51    0.41
  -8   2  -2    6.40    0.54
  -9  -2  -2    6.02    0.59
  -9   2  -2    5.43    0.54
 -10  -2  -2    1.38    0.42
 -10   2  -2    1.88    0.47
 -11  -2  -2    3.87    0.60
 -11   2  -2    3.41    0.57
 -12  -2  -2   -0.11    0.47
 -12   2  -2    0.11    0.44
 -13  -3   2    3.69    0.61
 -13   3   2    2.58    0.57
 -12  -3   2    2.62    0.49
 -12   3   2    3.35    0.52
 -11  -3   2    0.80    0.38
 -11   3   2    1.47    0.43
 -11   3   2    0.83    0.31
 -10  -3   2    0.52    0.34
 -10  -3   2    0.13    0.21
 -10   3   2    0.28    0.35
 -10   3   2    0.04    0.25
  -9  -3   2    5.42    0.41
  -9  -3   2    5.00    0.46
  -9   3   2    5.05    0.48
  -8  -3   2    1.59    0.23
  -8  -3   2    1.71    0.16
   8  -3  -2    1.28    0.34
  -8  -3   2    1.39    0.30
  -8   3   2    1.79    0.18
  -8   3   2    1.46    0.26
   7  -3  -2   -0.21    0.26
  -7  -3   2   -0.04    0.21
  -7  -3   2   -0.14    0.09
  -7   3   2    0.13    0.19
  -7   3   2   -0.06    0.10
  -6  -3   2    0.06    0.08
  -6  -3   2   -0.17    0.17
   6  -3  -2   -0.03    0.23
  -6   3   2    0.05    0.09
  -6   3   2    0.12    0.18
  -5  -3   2    4.72    0.31
   5  -3  -2    5.99    0.42
  -5  -3   2    5.34    0.33
  -5   3   2    5.56    0.22
  -5   3   2    5.70    0.38
   4  -3  -2  112.12    2.98
  -4  -3   2  112.47    2.94
  -4  -3   2  114.00    2.93
  -4   3   2  112.65    2.87
  -4   3   2  115.21    2.98
  -4   3   2  109.29    2.98
  -4   3   2  112.99    2.87
  -3  -3   2    6.01    0.27
  -3  -3   2    5.64    0.26
   3  -3  -2    5.82    0.34
  -3   3   2    6.38    0.23
  -3   3   2    6.29    0.35
  -3   3   2    6.47    0.31
  -3   3   2    6.08    0.23
   2  -3  -2   98.43    2.54
  -2  -3   2  101.48    2.53
  -2  -3   2  101.03    2.54
   2  -3  -2   98.27    2.59
   2  -3  -2   99.70    2.61
   2  -3  -2   98.43    2.53
  -2   3   2  100.40    2.59
  -2   3   2   98.82    2.54
  -2   3   2   99.35    2.61
  -1  -3   2   -0.19    0.13
   1  -3  -2    0.12    0.13
  -1  -3   2    0.04    0.12
   1  -3  -2   -0.01    0.12
   1  -3  -2   -0.12    0.14
   1  -3  -2   -0.18    0.11
  -1   3   2    0.07    0.15
   1   3  -2    0.06    0.11
  -1   3   2   -0.05    0.12
   1   3  -2    0.08    0.04
  -1   3   2    0.15    0.12
  -1   3   2   -0.10    0.12
   0  -3  -2  123.59    3.12
   0  -3  -2  121.88    3.12
   0  -3  -2  123.39    3.13
   0  -3   2  121.50    3.14
   0  -3   2  120.49    3.08
   0  -3   2  121.78    3.13
   0   3   2  124.09    3.13
   0   3   2  121.74    3.12
   0   3  -2  123.17    3.13
   0   3  -2  121.62    3.08
   0   3  -2  117.11    3.14
   0   3   2  122.82    3.12
   1  -3   2   39.76    1.06
   1  -3   2   39.90    1.09
   1  -3   2   39.36    1.08
  -1  -3  -2   40.68    1.04
  -1  -3  -2   37.81    1.09
  -1  -3  -2   38.97    1.07
  -1   3  -2   41.11    1.06
   1   3   2   38.08    1.07
   1   3   2   39.54    1.04
  -1   3  -2   39.48    1.09
   1   3   2   39.88    1.09
  -1   3  -2   40.27    1.08
   2  -3   2    7.61    0.31
   2  -3   2    6.91    0.33
  -2  -3  -2    7.31    0.35
  -2  -3  -2    6.36    0.29
   2  -3   2    7.26    0.30
  -2   3  -2    7.45    0.33
   2   3   2    6.99    0.32
  -2   3  -2    7.10    0.30
   2   3   2    7.10    0.30
  -2   3  -2    6.88    0.30
  -3  -3  -2   24.24    0.72
   3  -3   2   24.39    0.72
  -3  -3  -2   24.10    0.77
   3  -3   2   23.41    0.73
   3   3   2   23.36    0.71
  -3   3  -2   25.97    0.75
   3   3   2   24.63    0.77
  -3   3  -2   24.20    0.73
  -3   3  -2   25.06    0.76
  -4  -3  -2    3.58    0.35
   4  -3   2    3.21    0.26
   4  -3   2    3.32    0.25
  -4  -3  -2    3.23    0.25
   4   3   2    3.37    0.23
  -4   3  -2    3.26    0.25
  -4   3  -2    4.22    0.29
  -4   3  -2    3.67    0.32
   5  -3   2    0.23    0.13
  -5  -3  -2    0.06    0.20
   5  -3   2    0.24    0.14
  -5   3  -2    0.10    0.15
   5   3   2    0.14    0.12
  -5   3  -2    0.27    0.22
   6  -3   2    0.77    0.14
  -6  -3  -2    0.71    0.27
   6  -3   2    0.72    0.16
   6   3   2    0.71    0.13
  -6   3  -2    0.61    0.27
  -6   3  -2    0.74    0.19
  -7  -3  -2   42.41    1.40
   7  -3   2   43.00    1.13
  -7   3  -2   42.74    1.39
  -7   3  -2   42.82    1.26
  -8  -3  -2   14.12    0.74
  -8   3  -2   15.71    0.63
  -8   3  -2   15.48    0.79
  -9  -3  -2    0.33    0.33
  -9   3  -2    0.32    0.33
  -9   3  -2    0.04    0.20
 -10  -3  -2    0.31    0.39
 -10   3  -2    0.91    0.42
 -11  -3  -2   -0.05    0.43
 -11   3  -2   -0.30    0.38
 -12  -3  -2    1.11    0.52
 -12   3  -2    1.12    0.52
 -13  -4   2    0.05    0.46
 -13   4   2    0.42    0.48
 -12  -4   2    0.51    0.42
 -12   4   2    0.24    0.44
 -11  -4   2    3.39    0.49
 -11   4   2    2.81    0.40
 -11   4   2    2.55    0.48
 -10  -4   2    6.47    0.46
 -10  -4   2    5.86    0.54
 -10   4   2    5.26    0.53
 -10   4   2    7.50    0.63
   9  -4  -2   17.96    0.88
  -9  -4   2   17.65    0.70
  -9  -4   2   18.76    0.81
  -9   4   2   17.70    0.79
   8  -4  -2   22.15    0.94
  -8  -4   2   25.30    0.89
  -8  -4   2   22.83    0.68
  -8   4   2   22.79    0.89
  -7  -4   2    0.09    0.21
   7  -4  -2    0.16    0.26
  -7  -4   2    0.06    0.10
  -7   4   2    0.17    0.21
  -7   4   2    0.36    0.13
  -6  -4   2    2.43    0.16
  -6  -4   2    2.95    0.28
   6  -4  -2    2.67    0.33
  -6   4   2    2.14    0.18
  -6   4   2    2.76    0.29
   5  -4  -2   14.53    0.60
  -5  -4   2   15.16    0.54
  -5  -4   2   15.01    0.53
  -5   4   2   13.85    0.60
  -5   4   2   15.25    0.46
  -4  -4   2    5.54    0.30
  -4  -4   2    5.18    0.27
   4  -4  -2    5.08    0.34
  -4   4   2    5.03    0.23
  -4   4   2    4.91    0.32
  -4   4   2    5.72    0.38
  -3  -4   2   34.86    0.96
   3  -4  -2   35.56    0.93
   3  -4  -2   35.31    1.04
   3  -4  -2   34.19    1.02
   3  -4  -2   34.93    0.92
   3   4  -2   33.68    0.96
  -3   4   2   36.12    0.95
  -3   4   2   35.32    1.02
  -3   4   2   34.88    1.05
  -3   4   2   36.45    0.95
   2  -4  -2  300.59    7.67
  -2  -4   2  303.92    7.65
   2  -4  -2  303.93    7.66
   2  -4  -2  304.37    7.73
   2  -4  -2  300.44    7.72
  -2   4   2  300.77    7.74
  -2   4   2  304.28    7.67
  -2   4   2  311.14    7.72
   2   4  -2  305.66    7.65
   1  -4  -2   42.95    1.20
   1  -4  -2   44.52    1.17
   1  -4  -2   44.53    1.20
  -1  -4   2   42.34    1.20
  -1  -4   2   42.20    1.18
   1  -4  -2   45.22    1.20
   1   4  -2   43.64    1.12
   1   4  -2   41.87    1.21
  -1   4   2   45.16    1.20
  -1   4   2   44.21    1.17
  -1   4   2   44.77    1.22
   0  -4   2    6.83    0.33
   0  -4  -2    7.87    0.31
   0  -4  -2    8.21    0.30
   0  -4   2    7.11    0.30
   0  -4  -2    7.09    0.31
   0  -4   2    7.36    0.25
   0   4   2    8.07    0.31
   0   4  -2    6.62    0.34
   0   4   2    8.13    0.31
   0   4   2    7.97    0.32
   0   4  -2    7.16    0.24
   0   4  -2    7.03    0.30
  -1  -4  -2    4.96    0.26
   1  -4   2    5.53    0.29
   1  -4   2    5.64    0.28
   1  -4   2    5.27    0.25
  -1  -4  -2    5.07    0.23
  -1  -4  -2    5.32    0.28
  -1   4  -2    5.40    0.27
  -1   4  -2    5.50    0.24
  -1   4  -2    4.89    0.31
   1   4   2    4.56    0.26
   1   4   2    5.39    0.26
   1   4   2    5.41    0.23
  -2  -4  -2   12.43    0.48
   2  -4   2   12.26    0.45
  -2  -4  -2   12.54    0.43
  -2  -4  -2   13.25    0.36
   2  -4   2   12.29    0.44
   2  -4   2   12.03    0.45
   2   4   2   11.99    0.45
  -2   4  -2   13.29    0.47
  -2   4  -2   12.75    0.44
  -2   4  -2   11.80    0.43
   2   4   2   12.46    0.43
   2   4   2   12.69    0.36
   3  -4   2    0.50    0.20
   3  -4   2    0.33    0.14
  -3  -4  -2    0.48    0.15
  -3  -4  -2    0.53    0.21
   3  -4   2    0.42    0.15
  -3   4  -2    0.14    0.15
  -3   4  -2    0.46    0.18
   3   4   2    0.19    0.16
   3   4   2    0.16    0.15
  -3   4  -2    0.64    0.18
  -4  -4  -2    2.54    0.22
   4  -4   2    2.37    0.23
  -4  -4  -2    2.14    0.26
   4  -4   2    2.59    0.22
   4  -4   2    1.77    0.24
   4   4   2    2.36    0.22
  -4   4  -2    2.70    0.30
  -4   4  -2    2.56    0.23
   5  -4   2   17.92    0.65
   5  -4   2   19.41    0.59
  -5  -4  -2   18.70    0.71
  -5   4  -2   17.92    0.70
  -5   4  -2   19.69    0.67
   5   4   2   19.25    0.58
  -6  -4  -2    9.62    0.55
   6  -4   2    9.70    0.37
   6  -4   2    9.35    0.43
  -6   4  -2    8.70    0.54
  -6   4  -2   10.13    0.47
   6   4   2    9.25    0.34
   7  -4   2   27.72    0.78
  -7  -4  -2   28.94    1.05
  -7   4  -2   27.37    0.93
  -7   4  -2   28.54    1.05
  -8  -4  -2    0.14    0.33
  -8   4  -2    0.17    0.34
  -8   4  -2    0.00    0.21
  -9  -4  -2    0.96    0.39
  -9   4  -2    0.82    0.35
  -9   4  -2    0.66    0.24
 -10  -4  -2    0.54    0.41
 -10   4  -2   -0.29    0.37
 -11  -4  -2    0.50    0.44
 -11   4  -2    0.39    0.45
 -12  -4  -2    0.18    0.48
 -12   4  -2    0.33    0.46
 -13  -5   2    1.39    0.49
 -13   5   2    1.94    0.51
 -12  -5   2    1.03    0.44
 -12   5   2    1.12    0.48
 -11  -5   2    2.79    0.48
 -11   5   2    2.56    0.40
 -11   5   2    2.30    0.45
 -10  -5   2    6.89    0.46
 -10  -5   2    8.10    0.62
 -10   5   2    7.27    0.60
   9  -5  -2    7.76    0.67
  -9  -5   2    7.11    0.56
  -9  -5   2    6.46    0.43
  -9   5   2    6.64    0.56
  -8  -5   2    1.31    0.30
   8  -5  -2    1.09    0.33
  -8   5   2    0.45    0.26
  -7  -5   2   13.25    0.58
  -7  -5   2   11.55    0.42
   7  -5  -2   13.00    0.63
  -7   5   2   12.31    0.45
  -7   5   2   13.68    0.62
  -6  -5   2    6.84    0.38
  -6  -5   2    6.18    0.25
   6  -5  -2    6.28    0.47
  -6   5   2    6.07    0.28
  -6   5   2    5.79    0.43
   5  -5  -2    3.14    0.31
  -5  -5   2    2.71    0.26
  -5  -5   2    3.17    0.29
  -5   5   2    3.74    0.37
  -5   5   2    3.20    0.21
   4  -5  -2   16.32    0.47
   4  -5  -2   16.81    0.62
   4  -5  -2   16.14    0.62
   4  -5  -2   16.29    0.47
  -4  -5   2   17.48    0.56
  -4   5   2   16.21    0.52
  -4   5   2   16.85    0.61
  -4   5   2   16.74    0.65
  -4   5   2   16.80    0.51
   4   5  -2   17.37    0.55
   3  -5  -2    5.63    0.34
   3  -5  -2    5.33    0.22
   3  -5  -2    5.66    0.24
  -3  -5   2    4.86    0.25
   3  -5  -2    5.34    0.33
  -3   5   2    5.81    0.31
  -3   5   2    5.52    0.25
   3   5  -2    4.54    0.24
  -3   5   2    5.66    0.37
  -2  -5   2  162.10    4.10
   2  -5  -2  155.14    4.08
   2  -5  -2  155.29    4.05
   2  -5  -2  159.08    4.11
  -2  -5   2  158.46    4.02
   2  -5  -2  159.45    4.04
   2   5  -2  158.19    4.02
  -2   5   2  156.65    4.11
  -2   5   2  159.01    4.04
  -2   5   2  161.55    4.09
   1  -5  -2   30.22    0.88
  -1  -5   2   30.91    0.89
  -1  -5   2   29.36    0.85
   1  -5  -2   30.15    0.83
   1  -5  -2   28.37    0.86
   1  -5  -2   30.79    0.87
  -1   5   2   29.74    0.84
   1   5  -2   30.38    0.79
  -1   5   2   30.04    0.87
   1   5  -2   29.27    0.89
  -1   5   2   28.90    0.88
   0  -5   2   32.73    0.94
   0  -5   2   31.90    0.85
   0  -5  -2   32.37    0.89
   0  -5  -2   31.46    0.92
   0  -5   2   32.03    0.91
   0  -5  -2   32.58    0.91
   0   5   2   31.39    0.89
   0   5   2   32.10    0.91
   0   5  -2   31.39    0.94
   0   5   2   30.08    0.90
   0   5  -2   31.51    0.90
   0   5  -2   32.17    0.85
  -1  -5  -2  188.32    4.86
   1  -5   2  192.80    4.87
  -1  -5  -2  192.28    4.84
   1  -5   2  187.96    4.89
   1  -5   2  189.59    4.84
  -1  -5  -2  188.50    4.88
  -1   5  -2  194.75    4.85
   1   5   2  187.81    4.86
   1   5   2  187.90    4.87
  -1   5  -2  192.63    4.87
   1   5   2  189.40    4.84
  -1   5  -2  192.15    4.90
  -2  -5  -2    2.32    0.17
   2  -5   2    2.24    0.21
   2  -5   2    2.47    0.22
   2  -5   2    1.82    0.20
  -2  -5  -2    2.41    0.20
  -2  -5  -2    2.51    0.24
   2   5   2    1.88    0.19
  -2   5  -2    2.00    0.19
   2   5   2    1.86    0.19
  -2   5  -2    2.42    0.21
   2   5   2    2.04    0.16
  -2   5  -2    1.75    0.21
  -3  -5  -2   32.19    0.92
   3  -5   2   31.95    0.96
   3  -5   2   32.42    0.96
  -3  -5  -2   32.46    0.84
  -3  -5  -2   31.71    0.99
   3  -5   2   33.11    0.93
   3   5   2   29.25    0.95
  -3   5  -2   33.65    0.98
  -3   5  -2   31.65    0.94
  -3   5  -2   32.53    0.96
   3   5   2   30.52    0.91
   4  -5   2    1.57    0.26
   4  -5   2    1.48    0.19
   4  -5   2    1.66    0.19
  -4  -5  -2    1.69    0.26
   4   5   2    1.55    0.18
  -4   5  -2    1.51    0.22
   5  -5   2    4.87    0.39
  -5  -5  -2    5.11    0.38
   5  -5   2    4.73    0.29
   5  -5   2    5.14    0.34
   5   5   2    4.81    0.27
  -5   5  -2    5.94    0.38
  -6  -5  -2   10.67    0.58
   6  -5   2   10.75    0.41
  -6   5  -2   11.53    0.60
  -6   5  -2   11.65    0.54
   6   5   2   11.02    0.39
  -7  -5  -2   41.31    1.36
   7  -5   2   40.29    1.11
  -7   5  -2   40.66    1.26
  -7   5  -2   40.35    1.36
  -8  -5  -2    3.94    0.48
  -8   5  -2    3.88    0.36
  -8   5  -2    3.16    0.45
  -9  -5  -2    0.75    0.37
  -9   5  -2    0.92    0.27
  -9   5  -2    1.04    0.37
 -10  -5  -2    4.97    0.56
 -10   5  -2    5.56    0.60
 -11  -5  -2    0.89    0.46
 -11   5  -2    0.46    0.46
 -12  -5  -2    0.15    0.51
 -12   5  -2    0.42    0.49
 -13  -6   2    0.30    0.45
 -13   6   2   -0.26    0.47
 -12  -6   2    2.46    0.51
 -12   6   2    2.70    0.51
 -11  -6   2    0.83    0.39
 -11   6   2    1.25    0.36
 -11   6   2    1.58    0.44
 -10  -6   2    0.60    0.21
  10  -6  -2    0.46    0.40
 -10  -6   2    0.19    0.32
 -10   6   2    0.32    0.30
   9  -6  -2    3.31    0.48
  -9  -6   2    3.10    0.39
  -9   6   2    2.75    0.40
  -8  -6   2    3.71    0.39
   8  -6  -2    2.83    0.40
  -8   6   2    3.16    0.38
  -7  -6   2    1.95    0.29
  -7  -6   2    2.43    0.20
   7  -6  -2    2.16    0.35
  -7   6   2    2.21    0.33
  -6  -6   2   26.68    0.88
   6  -6  -2   27.79    0.95
  -6  -6   2   26.95    0.77
  -6   6   2   27.70    0.96
  -6   6   2   26.45    0.80
   5  -6  -2   80.16    1.99
   5  -6  -2   67.73    1.98
  -5  -6   2   84.50    2.20
   5  -6  -2   77.70    2.17
  -5  -6   2   78.48    2.04
  -5  -6   2   80.52    2.11
  -5   6   2   77.98    2.06
  -5   6   2   78.52    2.19
  -4  -6   2   18.27    0.62
   4  -6  -2   18.20    0.54
  -4  -6   2   19.02    0.60
   4  -6  -2   17.71    0.68
   4  -6  -2   18.23    0.53
   4  -6  -2   17.39    0.66
  -4   6   2   18.70    0.58
   4   6  -2   18.01    0.59
  -4   6   2   18.55    0.58
  -4   6   2   17.72    0.70
   3  -6  -2    1.83    0.23
   3  -6  -2    1.65    0.15
   3  -6  -2    1.28    0.16
  -3  -6   2    1.47    0.15
  -3  -6   2    0.80    0.17
   3  -6  -2    1.36    0.20
  -3   6   2    1.29    0.20
  -3   6   2    1.76    0.23
   3   6  -2    1.62    0.15
  -3   6   2    1.72    0.17
   2  -6  -2   21.68    0.67
   2  -6  -2   22.71    0.72
   2  -6  -2   22.11    0.74
  -2  -6   2   23.57    0.72
  -2  -6   2   24.71    0.64
   2  -6  -2   21.72    0.66
  -2   6   2   21.90    0.70
   2   6  -2   23.53    0.64
  -2   6   2   21.47    0.67
  -2   6   2   22.06    0.74
  -2   6   2   22.10    0.70
   1  -6  -2  210.10    5.34
  -1  -6   2  205.11    5.30
   1  -6  -2  205.27    5.32
   1  -6  -2  205.78    5.29
   1  -6  -2  211.60    5.32
  -1  -6   2  210.16    5.34
   1   6  -2  211.43    5.26
  -1   6   2  205.97    5.34
  -1   6   2  205.99    5.29
   1   6  -2  203.56    5.34
  -1   6   2  209.90    5.32
   0  -6   2   14.56    0.53
   0  -6   2   14.15    0.50
   0  -6  -2   14.32    0.47
   0  -6  -2   13.98    0.50
   0  -6   2   14.29    0.44
   0  -6  -2   15.33    0.50
   0   6  -2   14.58    0.43
   0   6  -2   14.74    0.50
   0   6   2   14.89    0.49
   0   6  -2   14.01    0.54
   0   6   2   14.27    0.49
   0   6   2   15.13    0.51
  -1  -6  -2   19.67    0.66
  -1  -6  -2   20.29    0.63
   1  -6   2   20.70    0.62
  -1  -6  -2   22.01    0.63
   1  -6   2   19.67    0.65
   1  -6   2   19.79    0.66
   1   6   2   20.73    0.62
  -1   6  -2   20.19    0.61
   1   6   2   20.65    0.63
   1   6   2   20.30    0.64
  -1   6  -2   19.56    0.69
  -1   6  -2   19.93    0.64
   2  -6   2   64.58    1.69
   2  -6   2   61.66    1.72
  -2  -6  -2   62.45    1.68
  -2  -6  -2   62.10    1.72
  -2  -6  -2   63.70    1.64
   2  -6   2   58.99    1.68
   2   6   2   62.87    1.64
  -2   6  -2   63.20    1.70
   2   6   2   60.39    1.67
  -2   6  -2   60.82    1.73
  -2   6  -2   63.84    1.69
   2   6   2   63.16    1.71
  -3  -6  -2   45.98    1.29
   3  -6   2   46.75    1.33
   3  -6   2   46.61    1.34
  -3  -6  -2   47.07    1.35
  -3  -6  -2   47.33    1.23
   3  -6   2   45.96    1.30
  -3   6  -2   47.07    1.36
  -3   6  -2   47.32    1.33
   3   6   2   44.89    1.27
  -3   6  -2   45.35    1.31
  -4  -6  -2    1.15    0.12
   4  -6   2    1.00    0.19
   4  -6   2    0.98    0.22
  -4  -6  -2    1.01    0.23
   4  -6   2    0.92    0.19
   4   6   2    1.09    0.17
  -4   6  -2    1.00    0.22
   5  -6   2    7.37    0.46
  -5  -6  -2    7.76    0.48
   5  -6   2    7.25    0.36
  -5   6  -2    8.05    0.46
   5   6   2    8.13    0.35
   6  -6   2   16.58    0.55
  -6  -6  -2   15.40    0.71
   6   6   2   15.79    0.52
  -6   6  -2   16.74    0.68
   7  -6   2    3.29    0.25
   7  -6   2    2.80    0.21
  -7  -6  -2    2.24    0.38
  -7   6  -2    3.13    0.39
  -7   6  -2    3.12    0.33
  -8  -6  -2    9.94    0.69
  -8   6  -2   10.57    0.61
  -8   6  -2   11.98    0.72
  -9  -6  -2    4.82    0.55
  -9   6  -2    4.23    0.53
  -9   6  -2    3.92    0.39
 -10  -6  -2    1.19    0.46
 -10   6  -2   -0.18    0.38
 -11  -6  -2    5.74    0.68
 -11   6  -2    4.95    0.61
 -12  -6  -2    0.11    0.51
 -12   6  -2    0.23    0.47
 -13  -7   2    0.47    0.46
 -13   7   2    0.19    0.43
 -12  -7   2    4.24    0.57
 -12   7   2    4.12    0.62
 -11  -7   2   -0.08    0.35
 -11   7   2   -0.41    0.30
  10  -7  -2    1.21    0.42
 -10  -7   2    1.57    0.38
 -10   7   2    1.64    0.38
   9  -7  -2    3.52    0.48
  -9  -7   2    4.26    0.45
  -9   7   2    3.59    0.44
  -8  -7   2    5.06    0.47
   8  -7  -2    4.50    0.47
  -8   7   2    4.98    0.53
   7  -7  -2    5.48    0.49
  -7  -7   2    4.99    0.40
  -7  -7   2    5.31    0.34
  -7   7   2    5.58    0.50
  -6  -7   2    9.93    0.47
   6  -7  -2   10.54    0.55
  -6  -7   2    8.72    0.42
  -6  -7   2    8.64    0.36
  -6   7   2    9.80    0.56
   5  -7  -2   27.12    0.94
  -5  -7   2   29.07    0.87
   5  -7  -2   27.74    0.76
  -5  -7   2   26.35    0.86
  -5  -7   2   27.81    0.79
   5  -7  -2   28.05    0.75
   5   7  -2   27.55    0.84
  -5   7   2   27.36    0.96
  -5   7   2   25.55    0.81
   4  -7  -2   55.97    1.49
  -4  -7   2   59.92    1.55
   4  -7  -2   57.27    1.51
   4  -7  -2   54.61    1.61
  -4  -7   2   55.92    1.58
  -4   7   2   57.36    1.53
  -4   7   2   56.53    1.65
  -4   7   2   54.57    1.54
   4   7  -2   55.94    1.53
  -3  -7   2  103.11    2.65
  -3  -7   2  100.73    2.71
   3  -7  -2  102.30    2.74
   3  -7  -2  101.84    2.64
   3  -7  -2   99.15    2.72
   3  -7  -2  102.22    2.66
  -3   7   2  101.64    2.66
  -3   7   2  103.34    2.76
  -3   7   2  102.64    2.71
   3   7  -2  101.25    2.64
   2  -7  -2    8.46    0.40
   2  -7  -2    7.47    0.33
   2  -7  -2    7.74    0.36
   2  -7  -2    7.60    0.41
  -2  -7   2    8.62    0.31
  -2  -7   2    8.67    0.40
  -2   7   2    8.42    0.46
   2   7  -2    8.88    0.31
  -2   7   2    7.87    0.36
   2   7  -2    7.68    0.40
  -2   7   2    8.34    0.35
  -2   7   2    8.40    0.39
   1  -7  -2   28.04    0.82
   1  -7  -2   28.68    0.88
  -1  -7   2   29.56    0.86
  -1  -7   2   30.22    0.89
   1  -7  -2   27.68    0.86
  -1  -7   2   30.09    0.79
   1  -7  -2   28.08    0.88
  -1   7   2   26.52    0.83
  -1   7   2   27.62    0.85
  -1   7   2   28.65    0.90
   1   7  -2   30.47    0.80
   0  -7  -2   50.73    1.34
   0  -7   2   48.41    1.28
   0  -7   2   47.14    1.33
   0  -7  -2   48.02    1.34
   0  -7  -2   50.22    1.31
   0  -7   2   48.00    1.36
   0   7   2   47.72    1.31
   0   7  -2   45.72    1.36
   0   7   2   46.81    1.32
   0   7  -2   45.55    1.26
   0   7   2   48.26    1.34
   0   7  -2   47.22    1.32
  -1  -7  -2    1.32    0.21
  -1  -7  -2    1.28    0.18
  -1  -7  -2    1.20    0.16
   1  -7   2    1.04    0.16
   1  -7   2    1.12    0.20
   1  -7   2    1.09    0.19
   1   7   2    1.29    0.19
   1   7   2    1.65    0.18
  -1   7  -2    1.05    0.15
  -1   7  -2    1.36    0.20
   1   7   2    1.18    0.18
  -1   7  -2    0.99    0.21
  -2  -7  -2   55.97    1.51
  -2  -7  -2   54.70    1.53
  -2  -7  -2   54.23    1.57
   2  -7   2   57.75    1.59
   2  -7   2   56.10    1.55
   2  -7   2   55.92    1.54
  -2   7  -2   53.96    1.54
   2   7   2   55.81    1.53
   2   7   2   56.35    1.51
  -2   7  -2   58.83    1.54
   2   7   2   57.77    1.57
  -2   7  -2   55.81    1.60
  -3  -7  -2    0.59    0.20
  -3  -7  -2    0.60    0.12
   3  -7   2    0.47    0.17
   3  -7   2    0.73    0.18
   3  -7   2    0.41    0.19
   3   7   2    0.49    0.17
  -3   7  -2    0.64    0.18
  -3   7  -2    0.83    0.23
   3   7   2    0.39    0.11
   4  -7   2   17.15    0.60
   4  -7   2   17.76    0.67
  -4  -7  -2   17.44    0.68
  -4  -7  -2   17.21    0.51
   4   7   2   18.19    0.58
  -4   7  -2   17.80    0.69
   5  -7   2   45.64    1.38
  -5  -7  -2   43.78    1.38
   5  -7   2   44.53    1.27
   5   7   2   44.63    1.24
  -5   7  -2   44.40    1.36
   6  -7   2    8.30    0.40
   6  -7   2    9.50    0.59
  -6  -7  -2    8.39    0.57
  -6   7  -2    8.95    0.54
  -7  -7  -2   28.83    1.10
   7  -7   2   31.50    0.89
   7  -7   2   29.84    0.88
  -7   7  -2   31.78    1.08
   8  -7   2    0.08    0.11
  -8  -7  -2    0.18    0.36
  -8   7  -2    0.53    0.28
  -8   7  -2    0.49    0.36
  -9  -7  -2    1.49    0.44
  -9   7  -2    2.24    0.47
  -9   7  -2    1.44    0.33
 -10  -7  -2   -0.09    0.41
 -10   7  -2    0.89    0.46
 -11  -7  -2   -0.21    0.47
 -11   7  -2   -0.08    0.44
 -12  -7  -2   -0.46    0.50
 -12   7  -2   -0.55    0.48
 -13  -8   2    2.82    0.58
 -13   8   2    3.65    0.62
 -12  -8   2    0.91    0.44
 -12   8   2    0.85    0.52
 -12   8   2    1.14    0.46
 -11  -8   2    0.32    0.37
 -11   8   2    0.18    0.36
  10  -8  -2   13.11    0.86
 -10  -8   2   13.87    0.76
 -10   8   2   12.79    0.80
  -9  -8   2    1.34    0.33
   9  -8  -2    1.06    0.39
  -9   8   2    1.30    0.35
  -8  -8   2    5.17    0.45
   8  -8  -2    4.16    0.48
  -8   8   2    4.63    0.47
   7  -8  -2    0.49    0.30
  -7  -8   2    0.25    0.24
  -7   8   2    0.56    0.29
   6  -8  -2    0.73    0.28
   6  -8  -2    0.53    0.11
  -6  -8   2    0.49    0.17
  -6  -8   2    0.58    0.21
   6  -8  -2    0.59    0.10
  -6   8   2    0.81    0.29
  -5  -8   2    4.62    0.31
   5  -8  -2    4.30    0.22
  -5  -8   2    4.25    0.27
   5  -8  -2    4.54    0.39
   5  -8  -2    4.36    0.24
  -5  -8   2    4.33    0.32
   5   8  -2    3.99    0.29
  -5   8   2    4.15    0.40
  -4  -8   2    6.14    0.33
   4  -8  -2    7.03    0.43
  -4  -8   2    6.37    0.37
   4  -8  -2    6.81    0.32
   4  -8  -2    6.87    0.29
  -4   8   2    6.96    0.46
   4   8  -2    6.42    0.32
   3  -8  -2    2.80    0.28
  -3  -8   2    1.88    0.24
   3  -8  -2    1.83    0.21
   3  -8  -2    2.68    0.22
  -3  -8   2    2.48    0.23
   3   8  -2    2.24    0.21
  -3   8   2    2.13    0.28
  -3   8   2    1.83    0.22
   2  -8  -2   10.08    0.42
   2  -8  -2   10.56    0.46
   2  -8  -2   11.11    0.48
  -2  -8   2    9.93    0.47
  -2  -8   2   10.18    0.37
   2  -8  -2    9.96    0.40
  -2   8   2   10.00    0.43
   2   8  -2    9.47    0.36
  -2   8   2   10.11    0.42
  -2   8   2   10.42    0.43
  -2   8   2   11.01    0.53
   2   8  -2    9.38    0.46
   1  -8  -2   16.06    0.59
   1  -8  -2   16.55    0.60
   1  -8  -2   15.92    0.60
  -1  -8   2   16.74    0.58
  -1  -8   2   17.19    0.51
   1  -8  -2   15.65    0.53
  -1  -8   2   16.87    0.60
  -1   8   2   15.38    0.56
  -1   8   2   15.84    0.62
  -1   8   2   15.23    0.55
   1   8  -2   16.96    0.51
   1   8  -2   16.40    0.61
   0  -8   2   17.84    0.62
   0  -8  -2   18.41    0.64
   0  -8   2   18.75    0.58
   0  -8  -2   18.75    0.64
   0  -8  -2   18.91    0.60
   0  -8   2   19.06    0.67
   0   8  -2   18.13    0.67
   0   8  -2   18.25    0.58
   0   8   2   18.81    0.62
   0   8   2   19.79    0.66
   0   8   2   18.58    0.62
  -1  -8  -2    9.53    0.40
  -1  -8  -2    9.50    0.39
  -1  -8  -2    8.90    0.42
   1  -8   2    8.57    0.40
   1  -8   2    9.42    0.40
   1  -8   2    9.15    0.46
  -1   8  -2    9.17    0.37
  -1   8  -2    9.00    0.41
   1   8   2   10.09    0.43
   1   8   2    9.60    0.41
  -1   8  -2    9.21    0.47
   1   8   2    9.44    0.41
  -2  -8  -2   29.87    0.93
   2  -8   2   28.39    0.97
   2  -8   2   30.03    0.90
  -2  -8  -2   29.90    0.87
   2  -8   2   27.67    0.90
  -2   8  -2   28.64    0.97
   2   8   2   30.33    0.87
   2   8   2   30.25    0.95
   2   8   2   29.52    0.88
  -2   8  -2   29.51    0.88
   3  -8   2    0.40    0.21
  -3  -8  -2    0.18    0.19
   3  -8   2    0.31    0.18
  -3  -8  -2    0.35    0.13
   3   8   2    0.51    0.18
  -3   8  -2    0.35    0.21
  -3   8  -2    0.22    0.17
   3   8   2    0.21    0.12
   4  -8   2    0.21    0.21
  -4  -8  -2    0.13    0.11
   4  -8   2    0.12    0.18
  -4  -8  -2    0.29    0.23
   4   8   2    0.38    0.17
  -4   8  -2    0.28    0.22
   5  -8   2    0.33    0.24
   5  -8   2    0.15    0.18
  -5  -8  -2    0.55    0.26
  -5  -8  -2    0.06    0.09
   5   8   2    0.29    0.17
  -5   8  -2    0.48    0.24
   6  -8   2    4.63    0.34
  -6  -8  -2    5.17    0.46
   6  -8   2    4.85    0.46
  -6   8  -2    4.82    0.50
   7  -8   2    9.86    0.42
   7  -8   2    9.63    0.40
  -7  -8  -2    9.52    0.65
  -7   8  -2   10.02    0.61
  -8  -8  -2   -0.02    0.36
   8  -8   2    0.11    0.12
  -8   8  -2   -0.04    0.34
  -8   8  -2    0.38    0.29
  -9  -8  -2    1.29    0.41
  -9   8  -2    0.70    0.31
  -9   8  -2    0.63    0.38
 -10  -8  -2   -0.41    0.41
 -10   8  -2    0.21    0.40
 -11  -8  -2    0.50    0.47
 -11   8  -2    0.21    0.45
 -12  -8  -2   -0.29    0.49
 -12   8  -2   -0.13    0.48
 -13  -9   2    1.01    0.49
 -13   9   2    1.37    0.54
 -12  -9   2    0.54    0.43
 -12   9   2   -0.51    0.37
 -12   9   2    0.41    0.46
 -11  -9   2    0.19    0.37
  11  -9  -2   -0.08    0.41
 -11   9   2   -0.26    0.35
  10  -9  -2    5.03    0.58
 -10  -9   2    5.69    0.55
 -10   9   2    4.61    0.52
   9  -9  -2    2.97    0.50
  -9  -9   2    3.18    0.42
  -9   9   2    2.80    0.43
   8  -9  -2    0.73    0.39
  -8  -9   2    0.99    0.31
  -8   9   2    0.72    0.33
  -7  -9   2   10.06    0.55
   7  -9  -2    9.36    0.60
  -7   9   2    9.28    0.65
   6  -9  -2   10.33    0.36
  -6  -9   2   11.31    0.52
   6  -9  -2   11.03    0.38
   6  -9  -2    9.66    0.58
  -6   9   2   10.81    0.64
  -5  -9   2   16.05    0.60
   5  -9  -2   15.39    0.50
  -5  -9   2   16.14    0.58
   5  -9  -2   15.61    0.52
   5  -9  -2   13.90    0.65
  -5   9   2   14.67    0.68
  -4  -9   2    3.29    0.31
   4  -9  -2    2.86    0.31
   4  -9  -2    2.98    0.22
  -4  -9   2    3.17    0.27
   4  -9  -2    2.83    0.24
   4   9  -2    3.58    0.25
  -4   9   2    2.62    0.32
   3  -9  -2   26.37    0.81
   3  -9  -2   27.02    0.85
  -3  -9   2   28.27    0.90
  -3  -9   2   29.56    0.83
   3  -9  -2   26.32    0.89
  -3   9   2   27.49    0.96
   3   9  -2   27.85    0.81
  -3   9   2   27.60    0.85
   2  -9  -2  172.35    4.48
   2  -9  -2  172.73    4.43
  -2  -9   2  174.77    4.42
   2  -9  -2  170.11    4.46
  -2  -9   2  174.45    4.50
  -2   9   2  172.91    4.54
  -2   9   2  175.15    4.48
  -2   9   2  168.15    4.52
   2   9  -2  171.82    4.41
  -2   9   2  174.60    4.45
   2   9  -2  166.87    4.50
  -1  -9   2   69.30    1.78
   1  -9  -2   66.92    1.87
   1  -9  -2   67.49    1.81
   1  -9  -2   66.78    1.85
  -1  -9   2   67.85    1.88
  -1  -9   2   66.81    1.84
   1   9  -2   68.47    1.78
  -1   9   2   67.26    1.88
  -1   9   2   66.87    1.84
  -1   9   2   63.92    1.81
   1   9  -2   65.38    1.88
   0  -9   2   34.05    1.07
   0  -9   2   34.09    1.04
   0  -9  -2   33.84    1.05
   0  -9   2   36.08    0.98
   0  -9  -2   32.24    0.99
   0  -9  -2   34.27    1.04
   0   9  -2   34.53    1.10
   0   9  -2   34.83    0.98
   0   9   2   35.94    1.02
   0   9   2   34.63    1.03
   0   9   2   35.01    1.06
  -1  -9  -2    9.12    0.45
   1  -9   2    9.21    0.42
   1  -9   2   10.02    0.42
  -1  -9  -2    9.81    0.42
   1   9   2    9.09    0.42
  -1   9  -2    9.00    0.37
   1   9   2    9.30    0.41
  -1   9  -2    8.98    0.49
   1   9   2    9.34    0.45
   2  -9   2    6.19    0.38
  -2  -9  -2    5.95    0.37
  -2  -9  -2    6.22    0.34
   2  -9   2    6.58    0.37
   2   9   2    6.63    0.35
   2   9   2    5.73    0.34
  -2   9  -2    5.81    0.32
  -2   9  -2    7.01    0.47
   3  -9   2   34.16    1.03
  -3  -9  -2   34.04    0.98
   3  -9   2   34.38    1.05
  -3  -9  -2   32.98    1.06
   3   9   2   34.74    0.98
  -3   9  -2   33.66    1.11
   3   9   2   33.17    1.00
  -4  -9  -2    6.54    0.31
  -4  -9  -2    7.06    0.45
   4  -9   2    6.51    0.38
   4  -9   2    5.72    0.46
   4   9   2    6.87    0.37
  -4   9  -2    7.17    0.49
   5  -9   2    4.42    0.42
   5  -9   2    4.27    0.34
  -5  -9  -2    3.62    0.23
  -5  -9  -2    4.31    0.40
  -5   9  -2    4.37    0.48
   5   9   2    3.95    0.31
   6  -9   2    3.48    0.27
   6  -9   2    3.93    0.44
  -6  -9  -2    2.70    0.38
   6  -9   2    3.54    0.33
  -6  -9  -2    2.89    0.17
  -6   9  -2    3.28    0.38
   7  -9   2    5.21    0.34
   7  -9   2    5.64    0.52
  -7  -9  -2    4.37    0.49
  -7   9  -2    5.47    0.56
  -8  -9  -2    2.58    0.45
   8  -9   2    2.80    0.22
  -8   9  -2    3.00    0.41
  -9  -9  -2   -0.02    0.38
  -9   9  -2   -0.18    0.30
  -9   9  -2    0.42    0.40
 -10  -9  -2   14.12    0.91
 -10   9  -2   13.78    0.90
 -11  -9  -2    0.21    0.49
 -11   9  -2    0.08    0.44
 -12  -9  -2   -0.34    0.50
 -12   9  -2    0.02    0.47
 -13 -10   2    1.34    0.53
 -13  10   2    1.69    0.55
 -12 -10   2    8.35    0.75
 -12  10   2    7.40    0.70
 -11 -10   2    0.26    0.38
  11 -10  -2   -0.01    0.43
 -11  10   2    0.20    0.39
  10 -10  -2    0.55    0.45
 -10 -10   2    0.31    0.34
 -10  10   2    0.23    0.36
  -9 -10   2    0.52    0.32
   9 -10  -2   -0.02    0.36
  -9  10   2    0.28    0.35
  -8 -10   2    0.65    0.31
   8 -10  -2    0.44    0.36
  -8  10   2    0.81    0.36
  -7 -10   2    0.16    0.25
   7 -10  -2    0.19    0.33
   7 -10  -2   -0.05    0.10
   7 -10  -2    0.02    0.08
  -7  10   2    0.51    0.33
   6 -10  -2    3.87    0.43
   6 -10  -2    3.81    0.26
  -6 -10   2    4.41    0.38
   6 -10  -2    4.15    0.23
  -6  10   2    2.87    0.38
   5 -10  -2   20.41    0.82
   5 -10  -2   22.43    0.70
  -5 -10   2   22.32    0.75
   5 -10  -2   22.54    0.68
  -5  10   2   22.75    0.89
  -4 -10   2    6.26    0.35
   4 -10  -2    6.29    0.36
   4 -10  -2    6.19    0.44
   4 -10  -2    6.65    0.31
  -4  10   2    5.91    0.45
   4  10  -2    5.82    0.32
   3 -10  -2   56.98    1.67
  -3 -10   2   59.94    1.60
   3 -10  -2   57.97    1.62
   3 -10  -2   57.46    1.59
   3  10  -2   58.68    1.58
  -3  10   2   58.27    1.73
   2 -10  -2  189.94    4.93
   2 -10  -2  191.99    4.88
   2 -10  -2  185.47    4.90
  -2 -10   2  194.02    4.86
  -2  10   2  191.06    4.90
   2  10  -2  191.28    4.85
   2  10  -2  186.18    4.95
  -2  10   2  184.57    4.97
   1 -10  -2    9.96    0.48
  -1 -10   2   11.08    0.50
   1 -10  -2   11.72    0.50
  -1 -10   2   11.99    0.42
   1  10  -2   11.43    0.54
  -1  10   2   10.65    0.45
  -1  10   2   10.63    0.55
   1  10  -2   11.82    0.41
   0 -10  -2   68.64    1.91
   0 -10  -2   66.74    1.90
   0 -10   2   72.25    1.84
   0 -10   2   65.48    1.88
   0  10  -2   67.93    1.84
   0  10   2   68.58    1.87
   0  10   2   68.16    1.91
   0  10  -2   69.10    1.94
   1 -10   2    0.03    0.21
  -1 -10  -2   -0.06    0.19
   1 -10   2   -0.10    0.17
  -1 -10  -2    0.44    0.17
   1  10   2    0.53    0.19
   1  10   2    0.51    0.19
  -1  10  -2    0.02    0.22
  -1  10  -2    0.14    0.13
   2 -10   2    0.22    0.20
  -2 -10  -2    0.29    0.16
  -2 -10  -2    0.41    0.22
   2 -10   2    0.53    0.21
   2  10   2    0.36    0.17
  -2  10  -2    0.21    0.24
  -2  10  -2    0.39    0.15
   2  10   2    0.52    0.19
   3 -10   2    0.21    0.20
   3 -10   2    0.18    0.22
  -3 -10  -2   -0.05    0.13
  -3 -10  -2    0.26    0.22
   3  10   2   -0.03    0.18
   3  10   2    0.08    0.14
  -3  10  -2    0.17    0.24
   4 -10   2   34.55    1.08
   4 -10   2   35.59    1.14
  -4 -10  -2   34.86    1.02
  -4 -10  -2   35.27    1.15
  -4  10  -2   35.73    1.19
   4  10   2   36.66    1.06
   5 -10   2    1.46    0.26
  -5 -10  -2    1.00    0.31
   5 -10   2    0.73    0.31
  -5 -10  -2    1.05    0.16
  -5  10  -2    1.43    0.32
   6 -10   2   14.62    0.55
   6 -10   2   15.89    0.78
  -6 -10  -2   16.35    0.77
   6 -10   2   15.65    0.61
  -6 -10  -2   14.64    0.48
  -6  10  -2   16.81    0.79
   7 -10   2   11.82    0.69
   7 -10   2   10.58    0.48
  -7 -10  -2   11.03    0.70
  -7  10  -2   10.83    0.71
   8 -10   2   12.70    0.47
  -8 -10  -2   11.38    0.75
  -8  10  -2   12.10    0.75
  -9 -10  -2    0.77    0.44
  -9  10  -2    0.72    0.36
  -9  10  -2    0.96    0.39
 -10 -10  -2   -0.26    0.45
 -10  10  -2    0.00    0.49
 -10  10  -2   -0.26    0.44
 -11 -10  -2    0.69    0.52
 -11  10  -2    0.37    0.49
 -12 -11   2    0.19    0.44
 -12  11   2   -0.41    0.42
 -11 -11   2    4.85    0.56
  11 -11  -2    6.37    0.68
 -11  11   2    7.12    0.79
  10 -11  -2    2.72    0.55
 -10 -11   2    2.61    0.44
 -10  11   2    1.65    0.46
   9 -11  -2   15.61    0.87
  -9 -11   2   16.97    0.81
  -9  11   2   16.72    0.91
   8 -11  -2    4.58    0.52
  -8 -11   2    6.48    0.51
  -8  11   2    4.52    0.50
   7 -11  -2   28.05    1.07
  -7 -11   2   29.36    1.00
   7 -11  -2   27.87    0.81
   7 -11  -2   27.47    0.79
  -7  11   2   28.43    1.14
   6 -11  -2   10.73    0.62
   6 -11  -2   10.22    0.43
   6 -11  -2   10.36    0.40
  -6 -11   2   10.99    0.54
  -6  11   2   10.85    0.69
   5 -11  -2   21.24    0.71
   5 -11  -2   21.52    0.68
  -5 -11   2   21.12    0.75
   5 -11  -2   21.20    0.83
  -5  11   2   21.56    0.88
   4 -11  -2    2.93    0.28
  -4 -11   2    3.87    0.31
   4 -11  -2    2.42    0.32
   4 -11  -2    3.00    0.26
   4  11  -2    3.16    0.26
  -4  11   2    2.50    0.34
   3 -11  -2    1.03    0.19
   3 -11  -2    1.08    0.22
   3 -11  -2    1.20    0.27
  -3 -11   2    0.94    0.18
   3  11  -2    0.53    0.15
   3  11  -2    0.81    0.23
  -3  11   2    1.14    0.27
   2 -11  -2   36.57    1.14
   2 -11  -2   36.67    1.16
  -2 -11   2   39.60    1.11
   2  11  -2   39.18    1.20
   2  11  -2   39.56    1.09
  -2  11   2   36.71    1.22
  -2  11   2   37.70    1.13
   1 -11  -2    3.66    0.33
  -1 -11   2    3.69    0.32
  -1 -11   2    3.76    0.28
  -1  11   2    3.85    0.33
  -1  11   2    4.79    0.42
   1  11  -2    3.13    0.33
   1  11  -2    3.46    0.25
   0 -11   2   20.90    0.75
   0 -11  -2   21.69    0.77
   0 -11  -2   22.68    0.76
   0 -11   2   21.80    0.70
   0  11   2   21.40    0.78
   0  11  -2   20.97    0.68
   0  11  -2   21.60    0.80
   0  11   2   21.86    0.73
  -1 -11  -2   35.82    1.10
  -1 -11  -2   33.83    1.10
   1 -11   2   37.39    1.07
   1 -11   2   35.81    1.10
   1  11   2   35.88    1.08
  -1  11  -2   34.67    1.03
  -1  11  -2   35.32    1.17
   1  11   2   37.02    1.11
  -2 -11  -2   16.70    0.67
   2 -11   2   17.30    0.67
  -2 -11  -2   18.28    0.64
   2 -11   2   18.22    0.65
   2  11   2   18.11    0.64
  -2  11  -2   16.96    0.72
   2  11   2   17.86    0.65
  -2  11  -2   17.72    0.61
   3 -11   2    6.39    0.44
   3 -11   2    6.76    0.42
  -3 -11  -2    6.40    0.45
  -3 -11  -2    6.31    0.37
   3  11   2    6.45    0.38
  -3  11  -2    6.97    0.53
   3  11   2    7.19    0.39
   4 -11   2    0.23    0.26
   4 -11   2   -0.01    0.21
  -4 -11  -2    0.14    0.26
  -4 -11  -2   -0.12    0.14
  -4  11  -2    0.33    0.28
  -5 -11  -2    3.89    0.40
  -5 -11  -2    4.16    0.30
   5 -11   2    3.81    0.34
   5 -11   2    4.34    0.41
  -5  11  -2    4.24    0.44
  -6 -11  -2    2.49    0.40
   6 -11   2    1.17    0.35
   6 -11   2    1.50    0.27
  -6  11  -2    2.31    0.40
  -7 -11  -2    1.06    0.40
   7 -11   2    0.97    0.23
   7 -11   2    0.94    0.40
  -7  11  -2    0.63    0.34
   8 -11   2   12.54    0.49
  -8 -11  -2   12.69    0.78
   8 -11   2   12.23    0.81
  -8  11  -2   13.42    0.82
  -9 -11  -2    4.18    0.55
  -9  11  -2    3.92    0.50
 -10 -11  -2    5.43    0.65
 -10  11  -2    7.25    0.73
 -10  11  -2    6.52    0.71
 -11 -11  -2    0.38    0.50
 -11  11  -2    1.08    0.53
  12 -12  -2    0.23    0.49
 -12 -12   2    0.88    0.46
 -12  12   2   -0.39    0.43
  11 -12  -2   10.43    0.90
 -11 -12   2   11.79    0.81
 -11  12   2    9.93    0.86
  10 -12  -2   -0.11    0.45
 -10 -12   2    0.57    0.38
 -10  12   2   -0.14    0.40
   9 -12  -2    0.32    0.41
  -9 -12   2    0.87    0.34
  -9  12   2    0.48    0.41
   8 -12  -2    0.88    0.41
  -8 -12   2    1.11    0.32
  -8  12   2    0.05    0.35
   7 -12  -2    1.56    0.39
   7 -12  -2    2.48    0.22
  -7 -12   2    2.13    0.33
  -7  12   2    1.83    0.39
  -6 -12   2    0.64    0.25
   6 -12  -2    0.52    0.20
   6 -12  -2    0.83    0.33
   6 -12  -2    0.64    0.17
  -6  12   2    0.31    0.34
  -5 -12   2   26.03    0.85
   5 -12  -2   24.41    0.94
   5 -12  -2   25.57    0.82
   5 -12  -2   24.22    0.78
  -5  12   2   25.67    1.02
   4 -12  -2   -0.01    0.25
   4 -12  -2   -0.08    0.24
  -4 -12   2    0.28    0.19
   4 -12  -2    0.18    0.21
  -4  12   2    0.15    0.27
  -3 -12   2  134.75    3.47
   3 -12  -2  130.87    3.55
   3 -12  -2  133.35    3.50
   3  12  -2  131.69    3.46
  -3  12   2  135.31    3.62
   3  12  -2  127.36    3.55
  -2 -12   2    5.93    0.37
  -2 -12   2    5.73    0.34
   2 -12  -2    5.03    0.40
   2 -12  -2    5.47    0.39
   2  12  -2    5.68    0.30
   2  12  -2    6.08    0.44
  -2  12   2    5.34    0.48
   1 -12  -2   12.07    0.56
  -1 -12   2   12.19    0.48
  -1 -12   2   11.84    0.55
   1  12  -2   12.12    0.45
   1  12  -2   12.33    0.60
  -1  12   2   11.96    0.51
  -1  12   2   11.04    0.59
   0 -12   2   13.55    0.59
   0 -12   2   14.67    0.54
   0 -12  -2   14.08    0.58
   0 -12  -2   14.20    0.61
   0  12   2   13.89    0.56
   0  12   2   14.74    0.63
   0  12  -2   13.14    0.51
   0  12  -2   14.41    0.66
   1 -12   2    0.52    0.25
  -1 -12  -2    0.63    0.24
   1 -12   2    0.44    0.20
   1  12   2    0.49    0.21
  -1  12  -2    0.62    0.19
  -1  12  -2    0.55    0.15
   1  12   2    0.54    0.22
  -1  12  -2    0.32    0.24
   2 -12   2   11.90    0.53
   2 -12   2   11.71    0.55
  -2 -12  -2   11.69    0.55
  -2 -12  -2   11.64    0.58
  -2  12  -2   12.03    0.64
   2  12   2   11.91    0.51
   2  12   2   12.29    0.55
  -3 -12  -2   15.98    0.69
   3 -12   2   15.79    0.66
  -3 -12  -2   15.51    0.61
   3 -12   2   17.00    0.68
   3  12   2   18.15    0.65
  -3  12  -2   16.87    0.77
   4 -12   2   12.35    0.56
  -4 -12  -2   12.30    0.63
   4 -12   2   12.96    0.63
  -4 -12  -2   11.36    0.50
  -4  12  -2   12.43    0.70
   4  12   2   12.37    0.51
  -5 -12  -2   -0.15    0.15
  -5 -12  -2   -0.08    0.30
   5 -12   2   -0.12    0.23
   5 -12   2   -0.26    0.31
  -5  12  -2    0.07    0.32
   6 -12   2    7.21    0.61
  -6 -12  -2    4.97    0.49
   6 -12   2    6.23    0.44
  -6  12  -2    6.83    0.64
  -7 -12  -2   -0.13    0.36
   7 -12   2    0.11    0.34
   7 -12   2    0.30    0.22
  -7  12  -2    0.34    0.35
   8 -12   2    5.09    0.34
  -8 -12  -2    4.02    0.53
   8 -12   2    4.87    0.54
  -8  12  -2    3.99    0.51
  -9 -12  -2   -0.55    0.40
  -9  12  -2   -0.22    0.37
 -10 -12  -2   -0.06    0.48
 -10  12  -2    0.51    0.42
 -10  12  -2    1.10    0.48
 -11 -12  -2    1.43    0.57
 -11  12  -2    1.53    0.56
 -12 -13   2    1.33    0.48
  12 -13  -2    0.68    0.53
 -12  13   2    0.62    0.50
 -11 -13   2    0.94    0.43
  11 -13  -2    0.15    0.46
 -11  13   2   -0.36    0.42
 -10 -13   2    6.75    0.65
  10 -13  -2    5.15    0.66
 -10  13   2    4.18    0.58
   9 -13  -2   -0.29    0.41
  -9 -13   2    0.59    0.34
  -9  13   2   -0.34    0.39
  -8 -13   2    0.11    0.29
   8 -13  -2    0.08    0.12
   8 -13  -2    0.28    0.40
  -8  13   2    0.18    0.38
   7 -13  -2   -0.02    0.18
  -7 -13   2    0.19    0.26
   7 -13  -2   -0.07    0.34
  -7  13   2   -0.13    0.33
   6 -13  -2    0.14    0.16
  -6 -13   2    0.39    0.25
   6 -13  -2   -0.14    0.32
   6 -13  -2   -0.19    0.20
  -6  13   2   -0.25    0.34
  -5 -13   2    5.81    0.41
   5 -13  -2    4.78    0.38
   5 -13  -2    4.53    0.44
  -5  13   2    4.87    0.50
  -4 -13   2    4.00    0.35
   4 -13  -2    3.35    0.33
   4 -13  -2    3.57    0.41
  -4  13   2    3.68    0.44
  -3 -13   2    0.64    0.20
   3 -13  -2    0.49    0.26
   3 -13  -2    0.80    0.25
   3  13  -2    0.67    0.23
   3  13  -2    0.44    0.17
  -3  13   2    0.63    0.28
   2 -13  -2   10.35    0.56
  -2 -13   2   10.93    0.48
   2 -13  -2   10.57    0.53
  -2 -13   2   10.51    0.53
   2  13  -2   10.75    0.58
   2  13  -2   10.63    0.44
  -2  13   2   11.15    0.63
  -1 -13   2   14.61    0.54
   1 -13  -2   14.62    0.63
  -1 -13   2   13.36    0.59
   1  13  -2   14.47    0.67
   1  13  -2   14.04    0.52
  -1  13   2   14.50    0.65
   0 -13   2    1.31    0.28
   0 -13  -2    0.90    0.26
   0 -13   2    1.31    0.22
   0 -13  -2    1.21    0.26
   0  13   2    1.39    0.28
   0  13  -2    1.68    0.31
   0  13  -2    1.47    0.20
   1 -13   2    3.64    0.31
  -1 -13  -2    3.09    0.32
   1 -13   2    3.73    0.35
  -1  13  -2    3.81    0.40
   1  13   2    3.15    0.32
   2 -13   2    6.55    0.45
   2 -13   2    6.70    0.44
  -2 -13  -2    6.03    0.46
   2  13   2    6.61    0.45
  -2  13  -2    5.74    0.54
  -3 -13  -2    1.22    0.30
   3 -13   2    1.46    0.28
   3 -13   2    1.05    0.28
   3  13   2    1.35    0.24
  -3  13  -2    1.45    0.32
  -4 -13  -2    0.08    0.26
   4 -13   2   -0.23    0.26
   4 -13   2    0.29    0.26
  -4 -13  -2   -0.14    0.17
   4  13   2    0.07    0.18
  -4  13  -2   -0.02    0.32
   5 -13   2    0.55    0.28
  -5 -13  -2    0.78    0.35
  -5 -13  -2    0.82    0.21
   5 -13   2    0.51    0.31
  -5  13  -2    1.27    0.39
   6 -13   2    0.57    0.27
   6 -13   2    0.03    0.33
  -6 -13  -2   -0.11    0.32
  -6  13  -2    0.62    0.38
   7 -13   2    7.00    0.66
   7 -13   2    6.16    0.44
  -7 -13  -2    7.80    0.67
  -7  13  -2    6.07    0.68
   8 -13   2    0.75    0.41
  -8 -13  -2    0.95    0.45
   8 -13   2    1.55    0.25
  -8  13  -2    0.79    0.41
  -9 -13  -2    1.70    0.53
  -9  13  -2    1.47    0.46
 -10 -13  -2    0.37    0.48
 -10  13  -2    0.00    0.42
 -10  13  -2    0.59    0.46
 -11 -13  -2   -0.17    0.49
 -11  13  -2    0.73    0.53
  12 -14  -2    1.40    0.58
 -12 -14   2    1.66    0.50
 -12  14   2    0.62    0.52
  11 -14  -2    1.64    0.54
 -11 -14   2    3.21    0.53
 -11  14   2    0.96    0.52
 -10 -14   2    0.33    0.38
  10 -14  -2    0.64    0.50
 -10  14   2   -0.29    0.44
   9 -14  -2    0.30    0.42
  -9 -14   2    0.66    0.36
  -9  14   2    0.26    0.42
   8 -14  -2    0.17    0.15
   8 -14  -2   -0.16    0.37
  -8 -14   2    0.13    0.31
  -8  14   2    0.27    0.41
   7 -14  -2    2.04    0.25
  -7 -14   2    1.62    0.32
   7 -14  -2    1.65    0.41
  -7  14   2    0.97    0.39
   6 -14  -2    0.01    0.33
  -6 -14   2    0.41    0.26
   6 -14  -2    0.14    0.22
  -6  14   2    0.33    0.38
   5 -14  -2    0.87    0.26
  -5 -14   2    0.89    0.25
   5 -14  -2    0.68    0.36
  -5  14   2    0.78    0.34
  -4 -14   2    0.78    0.24
   4 -14  -2    1.50    0.29
   4 -14  -2    0.44    0.31
  -4  14   2    1.16    0.36
  -3 -14   2    4.09    0.36
   3 -14  -2    3.89    0.40
   3 -14  -2    3.82    0.36
  -3  14   2    4.62    0.46
   3  14  -2    4.05    0.44
  -2 -14   2    2.87    0.35
  -2 -14   2    3.16    0.28
   2 -14  -2    3.67    0.36
   2 -14  -2    2.72    0.34
  -2 -14   2    2.73    0.29
   2  14  -2    2.19    0.30
  -2  14   2    2.72    0.38
   1 -14  -2    1.53    0.31
  -1 -14   2    2.24    0.33
  -1 -14   2    1.49    0.23
  -1  14   2    2.24    0.32
   1  14  -2    1.92    0.33
   0 -14  -2   11.76    0.60
   0 -14   2   13.34    0.54
   0 -14   2   12.81    0.61
   0 -14  -2   12.40    0.61
   0  14   2   12.84    0.64
   0  14  -2   12.94    0.65
   1 -14   2    5.32    0.45
  -1 -14  -2    5.80    0.47
   1 -14   2    5.34    0.42
   1  14   2    6.06    0.48
  -1  14  -2    5.61    0.50
   2 -14   2    0.45    0.24
  -2 -14  -2    0.66    0.29
   2 -14   2    0.21    0.25
  -2  14  -2    0.44    0.30
   2  14   2    0.71    0.25
  -3 -14  -2    5.24    0.48
   3 -14   2    4.02    0.39
   3 -14   2    4.42    0.42
   3  14   2    5.06    0.44
  -3  14  -2    5.30    0.53
   4 -14   2    0.18    0.30
  -4 -14  -2    0.38    0.30
   4 -14   2   -0.03    0.27
   4  14   2    0.39    0.20
  -4  14  -2    0.90    0.38
   5 -14   2    1.83    0.33
   5 -14   2    2.05    0.39
  -5 -14  -2    2.50    0.42
  -5  14  -2    1.85    0.43
  -6 -14  -2   -0.05    0.34
   6 -14   2   -0.29    0.32
   6 -14   2   -0.08    0.27
  -6  14  -2    0.06    0.38
   7 -14   2    0.11    0.26
  -7 -14  -2   -0.05    0.39
   7 -14   2    0.56    0.41
  -7  14  -2    0.49    0.40
   8 -14   2    1.94    0.46
  -8 -14  -2    1.91    0.50
   8 -14   2    1.78    0.27
  -8  14  -2    1.89    0.48
   9 -14   2    0.14    0.43
  -9 -14  -2    0.03    0.44
  -9  14  -2   -0.06    0.41
 -10 -14  -2    0.70    0.52
 -10  14  -2    0.86    0.50
 -10  14  -2    0.43    0.45
 -11 -14  -2   -0.26    0.52
 -11  14  -2    0.23    0.51
  11 -15  -2    0.43    0.52
 -11 -15   2    0.05    0.41
 -11  15   2   -0.17    0.47
 -10 -15   2    3.04    0.48
  10 -15  -2    1.74    0.52
 -10  15   2    1.31    0.50
   9 -15  -2    5.23    0.61
  -9 -15   2    5.67    0.53
  -9  15   2    5.31    0.66
  -8 -15   2    0.72    0.32
   8 -15  -2    0.62    0.40
   8 -15  -2    0.83    0.19
  -8  15   2    0.36    0.44
  -7 -15   2   12.99    0.68
   7 -15  -2   12.93    0.55
   7 -15  -2   13.85    0.82
  -7  15   2   12.09    0.86
  -6 -15   2    1.17    0.30
   6 -15  -2    0.99    0.42
   6 -15  -2    1.18    0.27
  -6  15   2    0.90    0.43
  -5 -15   2   10.75    0.55
   5 -15  -2   10.51    0.56
   5 -15  -2    9.19    0.63
  -5  15   2    9.77    0.70
  -4 -15   2    2.37    0.30
   4 -15  -2    1.97    0.38
   4 -15  -2    1.97    0.32
  -4  15   2    1.37    0.39
   3 -15  -2    4.64    0.44
   3 -15  -2    5.28    0.48
  -3 -15   2    4.77    0.40
  -3  15   2    5.55    0.52
   3  15  -2    4.65    0.48
   2 -15  -2    0.43    0.29
   2 -15  -2    0.22    0.30
  -2 -15   2    0.48    0.29
  -2 -15   2    0.30    0.21
  -2  15   2    0.24    0.31
   2  15  -2    0.17    0.26
   1 -15  -2    2.52    0.36
  -1 -15   2    1.89    0.34
  -1 -15   2    2.12    0.27
   1  15  -2    1.81    0.35
  -1  15   2    2.01    0.33
   0 -15  -2    2.32    0.33
   0 -15   2    2.54    0.29
   0 -15  -2    2.61    0.38
   0 -15   2    2.28    0.37
   0  15  -2    2.17    0.38
   0  15   2    2.50    0.35
   1 -15   2   12.38    0.64
  -1 -15  -2   12.10    0.64
   1 -15   2   13.50    0.59
  -1  15  -2   13.31    0.70
   1  15   2   12.94    0.66
  -2 -15  -2   -0.03    0.27
   2 -15   2    0.08    0.26
   2 -15   2   -0.02    0.28
  -2  15  -2   -0.35    0.28
   2  15   2   -0.21    0.25
   3 -15   2    0.82    0.29
  -3 -15  -2    1.46    0.35
   3 -15   2    1.28    0.32
   3  15   2    1.39    0.28
  -3  15  -2    1.01    0.35
   4 -15   2    0.74    0.31
  -4 -15  -2    0.34    0.32
   4 -15   2    0.69    0.33
   4  15   2    0.55    0.23
  -4  15  -2    0.47    0.37
   5 -15   2    9.91    0.67
  -5 -15  -2   10.00    0.68
   5 -15   2   10.19    0.59
  -5  15  -2    9.93    0.77
  -6 -15  -2    0.92    0.38
   6 -15   2    0.44    0.36
   6 -15   2    1.11    0.31
  -6  15  -2    0.97    0.44
   7 -15   2    8.17    0.52
   7 -15   2    7.02    0.63
  -7 -15  -2    7.99    0.70
  -7  15  -2    7.88    0.77
   8 -15   2    9.59    0.52
  -8 -15  -2   10.75    0.80
   8 -15   2    9.57    0.74
  -8  15  -2    9.38    0.82
   9 -15   2    1.06    0.47
  -9 -15  -2    0.75    0.46
  -9  15  -2    0.09    0.43
 -10 -15  -2    1.39    0.54
 -10  15  -2    0.92    0.50
  11 -16  -2   12.48    1.01
 -11 -16   2   14.06    0.88
 -11  16   2   11.11    1.01
  10 -16  -2    2.82    0.58
 -10 -16   2    3.35    0.50
 -10  16   2    2.31    0.59
  -9 -16   2    4.13    0.49
   9 -16  -2    2.70    0.58
  -9  16   2    2.42    0.56
   8 -16  -2    4.03    0.33
   8 -16  -2    4.04    0.58
  -8 -16   2    3.90    0.45
  -8  16   2    4.05    0.59
   7 -16  -2   -0.40    0.36
   7 -16  -2    0.56    0.24
  -7 -16   2    0.59    0.31
  -7  16   2    0.50    0.44
   6 -16  -2    2.00    0.43
  -6 -16   2    1.64    0.33
   6 -16  -2    2.25    0.33
  -6  16   2    1.53    0.47
   5 -16  -2   12.59    0.75
   5 -16  -2   11.72    0.60
  -5 -16   2   11.50    0.60
  -5  16   2   10.48    0.75
   4 -16  -2    2.05    0.42
  -4 -16   2    2.77    0.34
   4 -16  -2    2.06    0.35
  -4  16   2    1.99    0.43
  -3 -16   2   30.59    1.02
   3 -16  -2   31.52    1.07
   3 -16  -2   30.41    1.10
  -3  16   2   30.85    1.21
   3  16  -2   32.28    1.15
  -2 -16   2   19.89    0.82
   2 -16  -2   18.38    0.80
  -2 -16   2   20.02    0.73
   2 -16  -2   20.07    0.82
   2  16  -2   19.42    0.84
  -2  16   2   19.87    0.92
   1 -16  -2    8.94    0.55
  -1 -16   2    8.57    0.53
  -1 -16   2    8.42    0.49
   1 -16  -2    8.71    0.59
  -1  16   2    8.52    0.63
   1  16  -2    7.94    0.57
   0 -16   2   23.97    0.93
   0 -16  -2   27.15    0.97
   0 -16   2   25.64    0.88
   0  16   2   26.30    1.01
   0  16  -2   25.83    1.02
   1 -16   2    4.74    0.46
  -1 -16  -2    5.62    0.49
  -1 -16  -2    4.69    0.44
   1 -16   2    4.67    0.43
   1  16   2    4.02    0.42
  -1  16  -2    5.22    0.52
   2 -16   2   -0.15    0.27
   2 -16   2    0.04    0.28
  -2 -16  -2    0.73    0.34
  -2  16  -2    0.18    0.32
   2  16   2    0.09    0.28
   3 -16   2    6.44    0.54
   3 -16   2    6.41    0.53
  -3 -16  -2    7.50    0.59
  -3  16  -2    6.99    0.62
   3  16   2    8.77    0.55
   4 -16   2    5.99    0.54
  -4 -16  -2    6.03    0.57
   4 -16   2    5.22    0.50
   4  16   2    5.59    0.48
  -4  16  -2    5.02    0.55
   5 -16   2    2.83    0.39
   5 -16   2    2.41    0.42
  -5 -16  -2    2.98    0.47
  -5  16  -2    2.56    0.50
  -6 -16  -2    9.26    0.70
   6 -16   2    8.19    0.69
   6 -16   2    8.23    0.55
  -6  16  -2    8.23    0.78
   7 -16   2   -0.27    0.38
   7 -16   2   -0.45    0.27
  -7 -16  -2    0.28    0.40
  -7  16  -2   -0.24    0.41
   8 -16   2    0.46    0.46
  -8 -16  -2    0.33    0.43
   8 -16   2    0.97    0.28
  -8  16  -2   -0.04    0.45
  -9 -16  -2    1.55    0.53
   9 -16   2    0.85    0.52
  -9  16  -2    1.20    0.52
 -10 -16  -2    1.02    0.54
 -10  16  -2    0.76    0.50
  11 -17  -2    0.42    0.51
 -11 -17   2    0.67    0.44
 -11  17   2   -0.10    0.51
 -10 -17   2    0.82    0.42
  10 -17  -2   -0.16    0.52
 -10  17   2   -0.50    0.48
  -9 -17   2    6.20    0.58
   9 -17  -2    4.08    0.61
  -9  17   2    3.75    0.61
   8 -17  -2   -0.26    0.40
  -8 -17   2    0.28    0.33
   8 -17  -2    0.09    0.21
  -8  17   2   -0.47    0.41
   7 -17  -2   28.14    1.18
  -7 -17   2   25.90    1.01
   7 -17  -2   25.48    0.90
  -7  17   2   25.93    1.24
  -6 -17   2   12.15    0.65
   6 -17  -2   10.63    0.79
   6 -17  -2   12.59    0.62
  -6  17   2   12.01    0.88
   5 -17  -2    0.91    0.32
   5 -17  -2    0.94    0.41
  -5 -17   2    0.97    0.30
  -5  17   2    0.04    0.39
   4 -17  -2    1.72    0.35
  -4 -17   2    1.99    0.33
   4 -17  -2    1.65    0.43
  -4  17   2    1.12    0.42
  -3 -17   2    4.36    0.40
   3 -17  -2    3.85    0.47
   3 -17  -2    3.57    0.43
  -3 -17   2    4.01    0.46
  -3  17   2    3.92    0.51
   3  17  -2    4.03    0.46
  -2 -17   2    4.56    0.48
  -2 -17   2    4.16    0.36
   2 -17  -2    3.88    0.46
   2 -17  -2    3.29    0.41
   2  17  -2    3.47    0.42
  -2  17   2    4.33    0.51
   1 -17  -2    9.30    0.59
   1 -17  -2    9.50    0.58
  -1 -17   2    8.37    0.49
  -1 -17   2    8.32    0.59
  -1  17   2    8.47    0.67
   1  17  -2    7.64    0.64
   0 -17   2    0.46    0.26
   0 -17  -2    0.14    0.29
   0 -17   2    0.29    0.33
   0  17   2    0.32    0.33
   0  17  -2   -0.13    0.33
  -1 -17  -2    3.16    0.43
   1 -17   2    2.08    0.34
  -1 -17  -2    3.50    0.46
   1 -17   2    3.37    0.44
  -1  17  -2    2.54    0.44
   1  17   2    2.75    0.41
   2 -17   2   22.71    0.87
   2 -17   2   22.15    0.91
  -2 -17  -2   22.33    0.93
  -2  17  -2   21.26    1.03
   2  17   2   23.70    0.93
   3 -17   2    5.68    0.52
  -3 -17  -2    4.61    0.49
   3 -17   2    5.58    0.53
  -3  17  -2    4.37    0.52
   3  17   2    5.04    0.52
  -4 -17  -2   18.84    0.88
   4 -17   2   18.23    0.84
   4 -17   2   16.97    0.79
   4  17   2   18.89    0.79
  -4  17  -2   18.59    0.98
   5 -17   2    3.60    0.43
  -5 -17  -2    3.21    0.48
   5 -17   2    2.69    0.44
  -5  17  -2    2.73    0.51
   6 -17   2   -0.19    0.30
   6 -17   2    0.11    0.40
  -6 -17  -2    0.56    0.41
  -6  17  -2    0.05    0.44
   7 -17   2   -0.08    0.28
  -7 -17  -2    0.09    0.40
   7 -17   2   -0.44    0.39
  -7  17  -2    0.22    0.45
  -8 -17  -2    3.10    0.56
   8 -17   2    3.43    0.39
   8 -17   2    2.75    0.55
  -8  17  -2    2.07    0.55
   9 -17   2    0.29    0.52
  -9 -17  -2    0.98    0.52
  -9  17  -2    1.10    0.53
 -10 -17  -2    5.88    0.71
 -10  17  -2    4.14    0.66
  10 -18  -2   -0.68    0.48
 -10 -18   2    0.13    0.39
 -10  18   2   -1.33    0.47
   9 -18  -2    4.52    0.67
  -9 -18   2    4.92    0.54
  -9  18   2    3.99    0.69
  -8 -18   2    2.40    0.43
   8 -18  -2    2.49    0.35
   8 -18  -2    1.56    0.53
  -8  18   2    1.37    0.55
   7 -18  -2    0.63    0.43
   7 -18  -2    0.76    0.28
  -7 -18   2    0.70    0.34
  -7  18   2   -0.23    0.43
  -6 -18   2    0.30    0.31
   6 -18  -2    0.86    0.46
   6 -18  -2    1.41    0.33
  -6  18   2    1.00    0.45
   5 -18  -2   11.06    0.63
  -5 -18   2   10.51    0.61
   5 -18  -2   10.95    0.77
  -5  18   2   10.56    0.85
   4 -18  -2    5.15    0.49
   4 -18  -2    4.28    0.52
  -4 -18   2    4.41    0.42
  -4  18   2    4.25    0.56
  -3 -18   2    7.57    0.60
   3 -18  -2    7.15    0.63
   3 -18  -2    6.31    0.60
  -3 -18   2    6.65    0.51
  -3 -18   2    6.67    0.51
   3  18  -2    7.39    0.63
  -3  18   2    6.53    0.65
  -2 -18   2    4.25    0.50
  -2 -18   2    3.67    0.38
   2 -18  -2    3.85    0.44
   2 -18  -2    3.90    0.48
   2  18  -2    4.04    0.48
  -2  18   2    3.46    0.50
  -1 -18   2   32.54    1.08
  -1 -18   2   32.35    1.17
   1 -18  -2   32.75    1.15
   1 -18  -2   31.67    1.15
   1  18  -2   30.56    1.20
  -1  18   2   33.30    1.26
   0 -18   2    6.93    0.50
   0 -18  -2    7.52    0.62
   0 -18   2    6.27    0.57
   0  18  -2    7.11    0.67
   0  18   2    7.12    0.64
   1 -18   2    0.44    0.36
  -1 -18  -2    0.10    0.35
   1 -18   2   -0.11    0.28
  -1 -18  -2   -0.13    0.36
  -1  18  -2    0.18    0.34
   1  18   2    0.29    0.33
   2 -18   2    1.97    0.36
   2 -18   2    2.02    0.40
  -2 -18  -2    1.84    0.40
  -2  18  -2    1.90    0.45
   2  18   2    2.36    0.40
   3 -18   2    4.34    0.48
  -3 -18  -2    3.68    0.49
   3 -18   2    3.88    0.45
   3  18   2    3.60    0.41
  -3  18  -2    2.67    0.49
   4 -18   2   15.01    0.76
   4 -18   2   14.16    0.76
  -4 -18  -2   14.16    0.81
   4  18   2   14.65    0.72
  -4  18  -2   13.35    0.90
  -5 -18  -2    0.50    0.39
   5 -18   2    0.10    0.33
   5 -18   2    0.01    0.37
  -5  18  -2    0.20    0.43
   6 -18   2    2.33    0.40
   6 -18   2    1.73    0.45
  -6 -18  -2    2.45    0.50
  -6  18  -2    2.02    0.53
  -7 -18  -2    0.11    0.44
   7 -18   2    0.40    0.45
   7 -18   2    0.76    0.34
  -7  18  -2    0.46    0.49
  -8 -18  -2    1.93    0.53
   8 -18   2    1.69    0.48
   8 -18   2    0.84    0.33
  -8  18  -2    0.03    0.49
   9 -18   2    2.09    0.56
  -9 -18  -2    1.96    0.55
  -9  18  -2    2.55    0.62
  10 -19  -2    1.13    0.59
 -10  19   2    0.66    0.57
   9 -19  -2    0.15    0.48
  -9 -19   2    0.53    0.39
  -9  19   2   -0.20    0.49
  -8 -19   2    0.53    0.36
   8 -19  -2   -0.22    0.44
  -8  19   2   -0.15    0.49
   7 -19  -2    0.29    0.43
   7 -19  -2    0.45    0.29
  -7 -19   2    0.98    0.36
  -7  19   2    0.84    0.49
   6 -19  -2    2.98    0.55
   6 -19  -2    3.41    0.42
  -6 -19   2    3.91    0.44
  -6  19   2    3.20    0.55
   5 -19  -2    2.20    0.49
  -5 -19   2    1.86    0.36
   5 -19  -2    2.89    0.41
  -5  19   2    1.96    0.51
  -4 -19   2    0.55    0.30
   4 -19  -2    0.65    0.39
   4 -19  -2    0.97    0.37
  -4  19   2    0.75    0.44
   3 -19  -2    2.25    0.44
  -3 -19   2    2.69    0.48
   3 -19  -2    3.01    0.46
  -3 -19   2    2.93    0.37
  -3  19   2    2.66    0.47
   3  19  -2    2.53    0.44
   2 -19  -2    0.10    0.33
  -2 -19   2    0.20    0.28
   2 -19  -2    0.02    0.37
  -2 -19   2    0.16    0.38
  -2  19   2   -0.10    0.35
   2  19  -2    0.31    0.35
  -1 -19   2    1.26    0.31
   1 -19  -2    1.43    0.38
   1 -19  -2    0.86    0.37
  -1 -19   2    1.33    0.41
  -1  19   2    1.04    0.38
   1  19  -2    1.13    0.40
   0 -19  -2    2.04    0.40
   0 -19   2    0.84    0.32
   0 -19   2    1.48    0.41
   0  19   2    1.79    0.43
   0  19  -2    1.69    0.40
   1 -19   2    1.71    0.38
   1 -19   2    1.87    0.36
  -1 -19  -2    2.20    0.45
  -1 -19  -2    2.41    0.42
  -1  19  -2    1.26    0.40
   1  19   2    1.97    0.40
  -2 -19  -2    5.80    0.56
  -2 -19  -2    5.87    0.56
   2 -19   2    5.44    0.53
   2 -19   2    5.74    0.54
  -2  19  -2    5.38    0.60
   2  19   2    5.45    0.59
   3 -19   2    1.06    0.39
   3 -19   2    1.21    0.37
  -3 -19  -2    1.35    0.43
  -3  19  -2    0.92    0.43
   3  19   2    1.37    0.35
  -4 -19  -2    0.34    0.39
   4 -19   2    0.43    0.37
   4 -19   2    0.33    0.36
   4  19   2    0.35    0.29
  -4  19  -2    0.37    0.44
   5 -19   2    0.37    0.39
   5 -19   2   -0.12    0.34
  -5 -19  -2    0.34    0.41
  -5  19  -2   -0.19    0.42
   6 -19   2    2.14    0.41
  -6 -19  -2    2.78    0.52
   6 -19   2    2.68    0.51
  -6  19  -2    2.47    0.58
  -7 -19  -2    0.46    0.46
   7 -19   2    0.02    0.33
   7 -19   2   -0.12    0.43
  -7  19  -2    0.32    0.48
   8 -19   2    1.56    0.49
  -8 -19  -2    1.16    0.50
   8 -19   2    1.54    0.53
  -8  19  -2    0.93    0.54
  -9 -19  -2    0.94    0.54
   9 -19   2    0.41    0.54
  -9  19  -2    1.01    0.56
  10 -20  -2    1.92    0.65
 -10  20   2    1.41    0.65
  -9 -20   2    5.12    0.71
   9 -20  -2    3.75    0.63
  -9  20   2    2.98    0.68
  -8 -20   2    4.14    0.52
   8 -20  -2    3.77    0.61
  -8  20   2    3.30    0.64
   7 -20  -2    0.38    0.46
   7 -20  -2    0.01    0.28
  -7 -20   2    0.54    0.35
  -7  20   2   -0.35    0.48
   6 -20  -2    1.83    0.38
  -6 -20   2    2.36    0.41
   6 -20  -2    1.85    0.52
  -6  20   2    0.95    0.52
  -5 -20   2    1.24    0.35
   5 -20  -2    0.93    0.48
   5 -20  -2    1.13    0.37
  -5  20   2    0.54    0.43
  -4 -20   2   -0.32    0.37
   4 -20  -2    0.33    0.35
   4 -20  -2    0.44    0.42
  -4 -20   2    0.98    0.33
  -4  20   2   -0.16    0.39
   3 -20  -2    0.48    0.38
  -3 -20   2    0.68    0.42
  -3 -20   2    1.00    0.32
   3 -20  -2    0.88    0.41
  -3  20   2    0.50    0.44
   3  20  -2    0.61    0.36
   2 -20  -2    0.27    0.36
   2 -20  -2    0.55    0.37
  -2 -20   2    0.44    0.39
  -2 -20   2    0.42    0.30
   2  20  -2    0.13    0.35
  -2  20   2    0.29    0.41
   1 -20  -2   -0.01    0.38
  -1 -20   2    0.23    0.30
   1 -20  -2    0.92    0.40
  -1 -20   2    0.31    0.38
   1  20  -2    0.35    0.36
  -1  20   2    0.47    0.42
   0 -20  -2    4.32    0.51
   0 -20   2    3.74    0.42
   0 -20   2    4.44    0.51
   0 -20  -2    5.39    0.54
   0  20   2    3.53    0.48
   0  20  -2    4.44    0.55
  -1 -20  -2    2.30    0.42
   1 -20   2    3.19    0.49
   1 -20   2    2.45    0.39
  -1  20  -2    1.91    0.45
   1  20   2    2.56    0.46
   2 -20   2    5.35    0.54
  -2 -20  -2    7.63    0.61
  -2 -20  -2    6.70    0.66
   2 -20   2    6.53    0.57
  -2  20  -2    6.09    0.64
   2  20   2    7.03    0.63
   3 -20   2    2.26    0.42
  -3 -20  -2    2.15    0.47
   3 -20   2    1.55    0.42
  -3  20  -2    1.83    0.48
   3  20   2    2.34    0.40
   4 -20   2    0.52    0.40
  -4 -20  -2    1.42    0.46
   4 -20   2    0.79    0.41
   4  20   2    1.46    0.34
  -4  20  -2    0.44    0.47
   5 -20   2    0.31    0.39
   5 -20   2    0.20    0.37
  -5 -20  -2   -0.15    0.41
  -5  20  -2    0.26    0.46
   6 -20   2    0.68    0.43
  -6 -20  -2    0.11    0.45
   6 -20   2    0.06    0.36
  -6  20  -2   -0.36    0.48
   7 -20   2   -0.15    0.33
   7 -20   2   -0.46    0.43
  -7 -20  -2    0.40    0.47
  -7  20  -2   -0.48    0.50
   8 -20   2    0.41    0.47
  -8 -20  -2   -0.32    0.46
  -8  20  -2    0.39    0.54
   9 -20   2   -0.53    0.52
  -9 -20  -2    0.59    0.50
  -9  20  -2   -0.43    0.52
   9 -21  -2    0.62    0.56
  -9  21   2   -0.02    0.55
  -8 -21   2    2.18    0.50
   8 -21  -2    1.82    0.54
  -8  21   2    0.70    0.59
   7 -21  -2   -0.12    0.30
  -7 -21   2    0.99    0.39
   7 -21  -2    0.22    0.48
  -7  21   2   -0.02    0.50
   6 -21  -2    1.68    0.55
   6 -21  -2    2.66    0.43
  -6 -21   2    1.98    0.41
  -6  21   2    1.64    0.55
   5 -21  -2    1.80    0.41
   5 -21  -2    1.37    0.49
  -5 -21   2    1.45    0.37
  -5  21   2    0.80    0.50
   4 -21  -2    2.72    0.46
  -4 -21   2    2.71    0.51
  -4 -21   2    2.39    0.39
   4 -21  -2    2.22    0.51
  -4 -21   2    3.18    0.42
  -4  21   2    1.39    0.50
  -3 -21   2   -0.43    0.39
  -3 -21   2    0.45    0.32
   3 -21  -2   -0.28    0.41
   3 -21  -2    0.32    0.38
   3  21  -2    0.03    0.35
  -3  21   2   -0.54    0.41
  -2 -21   2    7.28    0.57
  -2 -21   2    8.52    0.67
   2 -21  -2    8.12    0.65
   2 -21  -2    7.39    0.66
  -2  21   2    7.36    0.78
   2  21  -2    8.17    0.74
  -1 -21   2    3.59    0.41
   1 -21  -2    3.80    0.52
   1 -21  -2    4.51    0.54
  -1 -21   2    3.34    0.51
  -1  21   2    2.24    0.48
   1  21  -2    2.68    0.49
   0 -21  -2   -0.66    0.35
   0 -21   2   -0.10    0.31
   0 -21   2    0.16    0.39
   0 -21  -2    0.14    0.36
   0  21  -2   -0.20    0.40
   0  21   2    0.44    0.41
  -1 -21  -2    0.51    0.40
   1 -21   2    0.45    0.39
   1 -21   2    0.11    0.33
  -1  21  -2    0.41    0.42
   1  21   2    0.94    0.41
   2 -21   2    6.77    0.61
  -2 -21  -2    7.55    0.68
  -2 -21  -2    4.96    0.54
   2 -21   2    6.61    0.62
  -2  21  -2    6.48    0.67
   2  21   2    6.64    0.65
   3 -21   2    0.36    0.40
   3 -21   2    0.06    0.37
  -3 -21  -2    0.67    0.44
   3  21   2    0.73    0.35
  -3  21  -2    0.25    0.42
  -4 -21  -2    2.83    0.52
   4 -21   2    2.18    0.45
   4 -21   2    2.09    0.46
   4  21   2    3.04    0.42
  -4  21  -2    2.36    0.56
  -5 -21  -2    5.44    0.62
   5 -21   2    4.19    0.53
   5 -21   2    5.20    0.55
  -5  21  -2    3.59    0.61
   6 -21   2   -0.03    0.43
   6 -21   2    0.72    0.40
  -6 -21  -2   -0.03    0.46
  -6  21  -2    0.21    0.53
   7 -21   2    1.33    0.53
   7 -21   2    2.43    0.43
  -7 -21  -2    2.98    0.60
  -7  21  -2    2.16    0.61
  -8 -21  -2   -0.01    0.50
   8 -21   2    0.20    0.47
  -8  21  -2   -0.20    0.55
   9 -22  -2    0.93    0.59
  -9  22   2    0.50    0.63
   8 -22  -2    0.35    0.52
  -8  22   2   -0.20    0.53
   7 -22  -2    2.11    0.40
  -7 -22   2    2.82    0.57
   7 -22  -2    2.92    0.59
  -7  22   2    2.56    0.64
   6 -22  -2    0.47    0.53
  -6 -22   2    1.24    0.40
   6 -22  -2    0.87    0.39
  -6  22   2   -0.08    0.51
   5 -22  -2    4.74    0.59
  -5 -22   2    5.43    0.52
  -5 -22   2    5.07    0.62
   5 -22  -2    5.18    0.55
  -5  22   2    4.42    0.68
   4 -22  -2   -0.15    0.37
   4 -22  -2   -0.22    0.43
  -4 -22   2    0.00    0.44
  -4 -22   2   -0.33    0.33
  -4  22   2   -0.49    0.47
   3 -22  -2    9.38    0.74
  -3 -22   2    9.08    0.61
   3 -22  -2    9.68    0.76
  -3 -22   2    7.71    0.73
   3  22  -2    8.26    0.74
  -3  22   2    8.34    0.79
  -2 -22   2    1.11    0.44
   2 -22  -2    1.24    0.45
  -2 -22   2    1.06    0.35
   2 -22  -2    1.19    0.43
   2  22  -2    1.05    0.43
  -2  22   2    0.75    0.43
   1 -22  -2    0.35    0.43
  -1 -22   2    0.10    0.32
  -1 -22   2    0.74    0.43
   1 -22  -2   -0.57    0.38
   1  22  -2    0.46    0.43
  -1  22   2    0.15    0.44
   0 -22   2    0.34    0.33
   0 -22   2    0.03    0.42
   0 -22  -2   -0.28    0.41
   0 -22  -2   -0.10    0.41
   0  22  -2   -0.04    0.41
   0  22   2    0.06    0.39
   1 -22   2    3.72    0.54
   1 -22   2    1.09    0.38
  -1 -22  -2    2.98    0.52
   1  22   2    2.03    0.45
  -1  22  -2    2.80    0.55
  -2 -22  -2    0.39    0.40
   2 -22   2    0.64    0.37
  -2 -22  -2    0.84    0.46
   2 -22   2    0.52    0.42
  -2  22  -2    0.21    0.46
   2  22   2    0.67    0.39
  -3 -22  -2   14.01    0.86
   3 -22   2   13.64    0.80
   3 -22   2   14.63    0.84
  -3 -22  -2   15.43    0.89
  -3  22  -2   14.33    0.94
   3  22   2   14.61    0.85
   4 -22   2    2.62    0.49
  -4 -22  -2    2.84    0.54
   4 -22   2    2.11    0.47
   4  22   2    2.52    0.41
  -4  22  -2    2.17    0.56
  -5 -22  -2    1.13    0.51
   5 -22   2    1.24    0.46
   5 -22   2    2.44    0.49
  -5  22  -2    1.53    0.53
   6 -22   2    2.17    0.46
   6 -22   2    2.14    0.52
  -6 -22  -2    2.06    0.56
  -6  22  -2    1.87    0.61
  -7 -22  -2    0.07    0.50
   7 -22   2   -0.35    0.48
   7 -22   2    0.62    0.38
  -7  22  -2    0.42    0.55
  -8 -22  -2   -0.13    0.51
   8 -22   2    0.13    0.48
  -8  22  -2   -0.52    0.55
   8 -23  -2    0.86    0.52
  -8  23   2    0.60    0.64
   7 -23  -2    1.89    0.53
   7 -23  -2    0.57    0.36
  -7  23   2    0.94    0.60
   6 -23  -2    0.24    0.38
   6 -23  -2    0.08    0.49
  -6 -23   2    0.92    0.51
  -6 -23   2    0.91    0.56
  -6  23   2   -0.48    0.54
   5 -23  -2    7.86    0.66
   5 -23  -2    7.47    0.73
  -5 -23   2    7.23    0.64
  -5 -23   2    7.66    0.67
  -5 -23   2    7.55    0.70
  -5  23   2    5.25    0.69
  -4 -23   2    6.66    0.59
   4 -23  -2    5.84    0.65
   4 -23  -2    5.90    0.60
  -4 -23   2    7.35    0.71
  -4  23   2    5.08    0.65
   3 -23  -2    1.47    0.46
  -3 -23   2    1.56    0.39
  -3 -23   2    1.30    0.51
   3 -23  -2    1.69    0.48
   3  23  -2    1.49    0.43
  -3  23   2    1.68    0.57
  -2 -23   2    0.60    0.34
  -2 -23   2    0.23    0.46
   2 -23  -2    0.67    0.46
   2 -23  -2    0.92    0.43
   2  23  -2    0.48    0.41
  -2  23   2    0.51    0.49
   1 -23  -2    0.44    0.41
  -1 -23   2    0.81    0.35
  -1 -23   2    0.73    0.45
   1 -23  -2    0.25    0.44
   1  23  -2    1.15    0.46
  -1  23   2    0.18    0.43
   0 -23  -2    2.51    0.50
   0 -23  -2    1.83    0.50
   0 -23   2    2.62    0.41
   0 -23   2    2.32    0.52
   0  23  -2    2.25    0.52
   0  23   2    2.91    0.54
  -1 -23  -2    7.48    0.69
  -1 -23  -2    6.93    0.65
   1 -23   2    7.46    0.61
   1 -23   2    8.02    0.71
  -1  23  -2    7.08    0.73
   1  23   2    7.05    0.74
  -2 -23  -2    2.12    0.47
   2 -23   2    1.99    0.44
   2 -23   2    2.66    0.50
   2  23   2    2.06    0.47
  -2  23  -2    2.51    0.57
   3 -23   2    0.20    0.44
  -3 -23  -2    0.25    0.46
   3 -23   2   -0.04    0.39
  -3 -23  -2    0.08    0.41
  -3  23  -2   -0.33    0.42
   3  23   2    0.50    0.37
   4 -23   2    1.05    0.47
   4 -23   2    0.69    0.42
  -4 -23  -2    1.94    0.53
  -4  23  -2    1.83    0.54
   4  23   2    0.93    0.37
  -5 -23  -2    0.76    0.51
   5 -23   2    0.80    0.44
   5 -23   2    1.08    0.45
  -5  23  -2    0.41    0.52
  -6 -23  -2    0.85    0.53
   6 -23   2   -0.83    0.43
   6 -23   2    0.41    0.43
  -6  23  -2   -0.17    0.52
   7 -23   2    1.06    0.41
  -7 -23  -2    0.78    0.55
   7 -23   2    0.12    0.52
  -7  23  -2    0.06    0.53
   7 -24  -2    1.17    0.57
  -7 -24   2    2.42    0.59
   7 -24  -2    2.20    0.42
  -7  24   2    0.34    0.58
  -6 -24   2    1.20    0.53
   6 -24  -2    0.86    0.42
   6 -24  -2    1.36    0.55
  -6  24   2    0.09    0.51
   5 -24  -2    2.15    0.55
  -5 -24   2    2.05    0.46
   5 -24  -2    2.31    0.49
  -5 -24   2    3.47    0.63
  -5  24   2    1.98    0.63
   4 -24  -2    1.27    0.54
  -4 -24   2    0.73    0.51
   4 -24  -2    1.67    0.48
  -4 -24   2    0.93    0.41
  -4  24   2    0.87    0.57
  -3 -24   2    1.99    0.42
   3 -24  -2    1.62    0.50
   3 -24  -2    2.62    0.54
  -3 -24   2    2.56    0.54
   3  24  -2    3.10    0.54
  -3  24   2    2.49    0.58
  -2 -24   2   -0.42    0.47
   2 -24  -2   -0.52    0.39
   2 -24  -2    0.27    0.45
  -2 -24   2   -0.12    0.35
   2  24  -2    0.21    0.43
  -2  24   2   -0.26    0.44
   1 -24  -2    0.01    0.45
  -1 -24   2   -0.07    0.45
   1 -24  -2    0.63    0.46
  -1 -24   2    0.23    0.37
   1  24  -2    0.86    0.44
  -1  24   2    0.02    0.47
   0 -24  -2    3.19    0.56
   0 -24   2    3.64    0.58
   0 -24   2    4.00    0.48
   0 -24  -2    3.80    0.59
   0  24   2    3.26    0.57
   0  24  -2    3.02    0.56
  -1 -24  -2    1.00    0.46
  -1 -24  -2    1.02    0.51
   1 -24   2    0.40    0.39
   1 -24   2    1.22    0.49
  -1  24  -2    0.53    0.50
   1  24   2    0.72    0.44
  -2 -24  -2   -0.27    0.43
   2 -24   2    0.39    0.47
   2 -24   2    0.11    0.38
   2  24   2    0.68    0.43
  -2  24  -2    0.16    0.49
  -3 -24  -2    1.67    0.53
  -3 -24  -2    1.32    0.50
   3 -24   2    1.63    0.47
   3 -24   2    1.54    0.49
   3  24   2    2.99    0.48
  -3  24  -2    1.51    0.52
  -4 -24  -2    1.29    0.52
   4 -24   2    0.82    0.48
  -4 -24  -2    0.66    0.51
   4 -24   2    0.34    0.43
   4  24   2    1.00    0.37
  -4  24  -2    0.63    0.51
   5 -24   2    0.61    0.45
   5 -24   2    0.64    0.46
  -5 -24  -2    0.04    0.50
  -5  24  -2    0.16    0.53
   6 -24   2    4.19    0.56
   6 -24   2    4.07    0.60
  -6 -24  -2    3.38    0.64
  -6  24  -2    3.03    0.65
  -7 -25   2    2.94    0.65
   7 -25  -2    3.01    0.46
   7 -25  -2    2.31    0.62
  -7  25   2    2.05    0.71
   6 -25  -2    1.24    0.43
  -6 -25   2    1.35    0.58
   6 -25  -2    0.42    0.55
  -6  25   2    0.13    0.61
  -5 -25   2    0.02    0.54
   5 -25  -2   -0.09    0.52
   5 -25  -2   -0.32    0.41
  -5  25   2   -0.91    0.52
   4 -25  -2    0.55    0.46
  -4 -25   2    0.62    0.54
   4 -25  -2    0.44    0.50
  -4  25   2   -0.44    0.52
  -3 -25   2   -0.03    0.50
   3 -25  -2    0.46    0.51
   3 -25  -2    1.00    0.50
  -3  25   2    0.78    0.56
   3  25  -2    0.94    0.46
  -2 -25   2    2.32    0.45
   2 -25  -2    1.68    0.52
   2 -25  -2    1.59    0.54
  -2 -25   2    2.27    0.58
  -2  25   2    1.10    0.55
   2  25  -2    2.18    0.53
  -1 -25   2    0.31    0.38
   1 -25  -2   -0.25    0.46
  -1 -25   2    0.20    0.47
   1 -25  -2    0.93    0.47
   1  25  -2   -0.01    0.44
  -1  25   2    0.49    0.49
   0 -25  -2    0.39    0.46
   0 -25   2    1.33    0.51
   0 -25  -2    1.45    0.54
   0 -25   2    1.14    0.41
   0  25   2    1.12    0.50
   0  25  -2    1.04    0.48
   1 -25   2    1.01    0.52
  -1 -25  -2    0.94    0.50
  -1 -25  -2    1.21    0.50
   1 -25   2    0.05    0.39
   1  25   2    0.48    0.45
  -1  25  -2    1.25    0.54
  -2 -25  -2    0.37    0.48
   2 -25   2    0.16    0.47
  -2 -25  -2    1.37    0.54
   2 -25   2    0.57    0.43
  -2  25  -2    0.61    0.53
   2  25   2    0.51    0.44
   3 -25   2    1.64    0.47
  -3 -25  -2    1.37    0.53
   3 -25   2    1.07    0.51
   3  25   2    1.89    0.46
  -3  25  -2    2.47    0.59
   4 -25   2    1.25    0.47
  -4 -25  -2    0.69    0.53
   4 -25   2    1.72    0.51
  -4 -25  -2    1.01    0.51
  -4  25  -2    1.11    0.53
  -5 -25  -2   -0.05    0.50
   5 -25   2    0.45    0.46
   5 -25   2    0.79    0.45
  -5  25  -2   -0.26    0.56
  -6 -25  -2    6.72    0.76
   6 -25   2    5.00    0.60
   6 -25   2    4.03    0.75
  -6  25  -2    4.21    0.72
   6 -26  -2    3.21    0.63
   6 -26  -2    4.27    0.56
  -6 -26   2    3.78    0.68
  -6  26   2    2.07    0.67
  -5 -26   2   -0.33    0.53
   5 -26  -2   -0.19    0.42
   5 -26  -2   -0.11    0.50
  -5  26   2   -0.79    0.55
   4 -26  -2    0.09    0.49
   4 -26  -2    0.09    0.46
  -4 -26   2   -0.62    0.49
  -4  26   2    0.08    0.55
   3 -26  -2   -0.01    0.47
   3 -26  -2    1.01    0.55
  -3 -26   2   -0.28    0.51
   3  26  -2    0.57    0.45
  -3  26   2    0.29    0.54
   2 -26  -2    1.16    0.51
   2 -26  -2   -0.04    0.48
  -2 -26   2    0.24    0.52
  -2  26   2    0.60    0.53
   2  26  -2    1.32    0.49
   1 -26  -2    6.47    0.68
  -1 -26   2    6.86    0.73
   1 -26  -2    8.67    0.78
   1  26  -2    5.51    0.69
  -1  26   2    7.41    0.80
   0 -26  -2    6.42    0.70
   0 -26  -2    5.55    0.69
   0 -26   2    5.89    0.68
   0  26   2    6.54    0.74
   0  26  -2    4.53    0.64
  -1 -26  -2    1.12    0.53
   1 -26   2    1.68    0.55
  -1 -26  -2    0.40    0.54
   1  26   2    0.07    0.46
  -1  26  -2    0.57    0.53
  -2 -26  -2   -0.27    0.49
  -2 -26  -2    0.93    0.57
   2 -26   2   -0.01    0.49
  -2  26  -2    0.37    0.53
   2  26   2    0.34    0.44
   3 -26   2    4.64    0.65
  -3 -26  -2    4.19    0.65
  -3  26  -2    2.56    0.64
   3  26   2    3.92    0.56
  -4 -26  -2    0.45    0.52
  -4 -26  -2    0.10    0.50
   4 -26   2    0.59    0.50
  -4  26  -2    0.46    0.56
  -5 -26  -2    0.23    0.55
  -5 -26  -2    0.50    0.53
   5 -26   2    0.63    0.47
  -5  26  -2   -0.14    0.57
  -5 -27   2    0.24    0.54
   5 -27  -2   -0.13    0.50
   5 -27  -2    0.30    0.44
  -5  27   2   -0.82    0.57
  -4 -27   2    3.68    0.66
   4 -27  -2    2.36    0.57
   4 -27  -2    4.12    0.66
  -4  27   2    2.56    0.69
   3 -27  -2    1.63    0.54
  -3 -27   2    1.43    0.55
   3 -27  -2    0.31    0.53
   3  27  -2    1.58    0.53
  -3  27   2    0.40    0.57
   2 -27  -2    2.08    0.57
  -2 -27   2    1.00    0.54
   2 -27  -2    1.27    0.54
  -2  27   2    1.50    0.61
   2  27  -2    1.78    0.52
   1 -27  -2    0.43    0.54
   1 -27  -2    0.41    0.51
  -1 -27   2   -0.66    0.49
   1  27  -2    0.87    0.52
  -1  27   2   -0.16    0.49
   0 -27   2    1.66    0.56
   0 -27  -2    1.15    0.52
   0 -27  -2    1.00    0.56
   0  27   2    0.79    0.51
   0  27  -2    1.15    0.53
  -1 -27  -2    0.35    0.51
  -1 -27  -2   -0.70    0.51
   1 -27   2    0.58    0.54
   1  27   2   -0.07    0.48
  -1  27  -2   -0.18    0.53
  -2 -27  -2    0.98    0.55
  -2 -27  -2    0.67    0.54
   2 -27   2    0.16    0.52
  -2  27  -2    0.35    0.54
   2  27   2    1.27    0.49
  -3 -27  -2    0.32    0.54
  -3 -27  -2    1.51    0.61
   3 -27   2    0.81    0.52
  -3  27  -2    0.48    0.58
   3  27   2    0.76    0.44
  -4 -27  -2    0.94    0.57
   4 -27   2    2.32    0.56
  -4  27  -2    2.30    0.67
   3 -28  -2   -0.18    0.49
  -3 -28   2    0.11    0.55
   3 -28  -2   -0.29    0.51
  -3  28   2    0.29    0.59
  -2 -28   2    1.05    0.57
   2 -28  -2    0.22    0.52
   2 -28  -2   -0.53    0.50
   2  28  -2    0.79    0.49
  -2  28   2   -0.06    0.53
   1 -28  -2    0.55    0.55
  -1 -28   2    1.63    0.59
   1 -28  -2    1.20    0.56
  -1  28   2   -0.28    0.53
   1  28  -2    0.32    0.51
   0 -28   2    1.12    0.55
   0 -28  -2    0.36    0.51
   0 -28  -2    1.06    0.57
   0  28  -2    0.64    0.51
   0  28   2    0.97    0.56
   1 -28   2    5.26    0.71
  -1 -28  -2    4.95    0.65
  -1 -28  -2    5.10    0.73
  -1  28  -2    4.79    0.74
   1  28   2    4.45    0.68
  -2 -28  -2    0.39    0.54
  -2 -28  -2    1.17    0.60
   2 -28   2    0.52    0.55
  -2  28  -2    0.85    0.56
   2  28   2    1.56    0.50
 -14   0   3   -0.16    0.45
 -13   0   3   -0.05    0.42
 -12   0   3    0.11    0.36
 -11   0   3   -0.26    0.23
 -11   0   3    0.25    0.33
 -10   0   3    0.04    0.32
 -10   0   3   -0.26    0.22
  -9   0   3   -0.21    0.21
  -9   0   3   -0.18    0.28
  -8   0   3    0.00    0.19
  -8   0   3   -0.04    0.25
  -8   0   3    0.01    0.08
   7   0  -3   -0.19    0.21
  -7   0   3    0.29    0.19
   6   0  -3    0.12    0.19
  -5   0   3    0.37    0.17
  -4   0   3   -0.13    0.12
   4   0  -3   -0.01    0.16
   3   0  -3   -0.02    0.13
  -3   0   3   -0.06    0.12
  -3   0   3   -0.11    0.04
  -2   0   3   -0.13    0.10
   2   0  -3   -0.08    0.07
   2   0  -3   -0.24    0.11
  -2   0   3   -0.10    0.09
  -1   0   3   -0.04    0.08
   1   0  -3    0.09    0.09
   1   0  -3   -0.02    0.09
   1   0  -3   -0.14    0.10
  -1   0   3   -0.10    0.12
   0   0   3   -0.28    0.14
   0   0  -3    0.08    0.11
   0   0   3    0.11    0.10
   0   0  -3   -0.12    0.12
  -1   0  -3   -0.15    0.11
   1   0   3    0.05    0.15
   1   0   3   -0.10    0.08
  -1   0  -3    0.11    0.13
   1   0   3    0.04    0.11
  -2   0  -3    0.04    0.13
   2   0   3   -0.02    0.14
   2   0   3    0.10    0.08
  -2   0  -3    0.24    0.16
   2   0   3    0.03    0.14
  -3   0  -3    0.20    0.15
  -3   0  -3    0.09    0.19
   3   0   3    0.19    0.16
   3   0   3    0.25    0.09
   3   0   3    0.26    0.17
   4   0   3    0.01    0.08
   4   0   3    0.31    0.15
  -4   0  -3    0.07    0.09
  -4   0  -3    0.13    0.21
   5   0   3   -0.02    0.14
  -5   0  -3    0.27    0.09
  -5   0  -3    0.22    0.23
  -6   0  -3    0.22    0.10
  -6   0  -3   -0.06    0.23
   6   0   3    0.09    0.15
  -7   0  -3    0.35    0.11
   7   0   3   -0.22    0.13
  -7   0  -3   -0.19    0.27
  -8   0  -3   -0.01    0.30
  -9   0  -3    0.23    0.38
 -10   0  -3    0.38    0.42
 -11   0  -3   -0.18    0.42
 -12   0  -3   -0.32    0.45
 -14  -1   3    0.70    0.47
 -14   1   3   -0.61    0.42
 -13  -1   3    1.68    0.48
 -13   1   3    1.66    0.49
 -12  -1   3   -0.04    0.39
 -12   1   3   -0.24    0.38
 -11  -1   3    5.74    0.50
 -11  -1   3    6.44    0.62
 -11   1   3    6.55    0.65
 -11   1   3    5.15    0.52
 -10  -1   3    3.43    0.45
 -10  -1   3    2.90    0.35
 -10   1   3    3.89    0.46
 -10   1   3    3.18    0.37
  -9  -1   3    0.20    0.29
  -9  -1   3   -0.02    0.21
  -9   1   3    0.32    0.30
  -9   1   3    0.26    0.23
   8  -1  -3   15.23    0.71
  -8  -1   3   13.78    0.65
  -8  -1   3   13.92    0.62
  -8  -1   3   13.40    0.41
  -8   1   3   14.76    0.42
  -8   1   3   14.34    0.65
   7  -1  -3    8.55    0.51
  -7  -1   3    6.74    0.43
  -7   1   3    7.61    0.46
  -7   1   3    7.47    0.23
   6  -1  -3    8.37    0.47
   6   1  -3    8.57    0.43
  -6   1   3    8.80    0.45
   5  -1  -3   11.05    0.48
  -5  -1   3   11.14    0.45
   5   1  -3   10.97    0.46
  -5   1   3   10.84    0.46
  -4  -1   3   15.88    0.53
   4  -1  -3   15.70    0.55
   4   1  -3   15.19    0.54
  -4   1   3   16.02    0.55
   3  -1  -3    0.89    0.16
  -3  -1   3    1.24    0.14
   3   1  -3    1.29    0.16
  -3   1   3    1.30    0.16
  -3   1   3    1.13    0.08
   2  -1  -3    2.83    0.21
   2  -1  -3    2.44    0.14
  -2  -1   3    2.79    0.17
  -2  -1   3    2.62    0.16
   2   1  -3    2.76    0.17
  -2   1   3    2.28    0.16
   2   1  -3    2.49    0.13
  -2   1   3    1.94    0.18
   1  -1  -3   95.91    2.42
   1  -1  -3   94.43    2.42
  -1  -1   3   92.82    2.39
   1  -1  -3   93.12    2.42
  -1  -1   3   93.67    2.42
   1   1  -3   97.36    2.39
  -1   1   3   92.10    2.42
   1   1  -3   96.50    2.39
  -1   1   3   90.97    2.42
   1   1  -3   92.91    2.42
   0  -1  -3  115.66    2.90
   0  -1   3  111.04    2.90
   0  -1   3  112.98    2.88
   0  -1  -3  113.22    2.90
   0   1   3  108.33    2.89
   0   1  -3  111.19    2.90
   0   1   3  115.80    2.90
   0   1  -3  113.08    2.88
  -1  -1  -3    6.37    0.29
   1  -1   3    5.96    0.30
   1  -1   3    6.51    0.27
  -1  -1  -3    6.54    0.31
   1  -1   3    6.04    0.26
   1   1   3    6.05    0.28
  -1   1  -3    5.96    0.29
   1   1   3    6.02    0.29
  -1   1  -3    5.93    0.28
   2  -1   3   22.76    0.70
  -2  -1  -3   24.33    0.71
  -2  -1  -3   24.20    0.73
   2  -1   3   23.49    0.67
  -2   1  -3   22.62    0.70
   2   1   3   23.59    0.70
  -2   1  -3   23.77    0.74
   2   1   3   23.86    0.72
  -2   1  -3   23.43    0.67
   2   1   3   23.91    0.63
   3  -1   3   38.21    1.06
  -3  -1  -3   39.94    1.11
   3  -1   3   38.57    1.10
  -3  -1  -3   39.36    1.16
  -3   1  -3   39.72    1.16
  -3   1  -3   40.61    1.07
   3   1   3   39.46    1.10
  -3   1  -3   40.02    1.12
   3   1   3   39.83    1.15
   3   1   3   38.42    1.01
  -3   1  -3   38.80    1.14
  -4  -1  -3   27.04    0.90
   4  -1   3   27.68    0.77
   4  -1   3   27.31    0.81
  -4   1  -3   27.10    0.90
  -4   1  -3   27.83    0.78
   4   1   3   25.97    0.80
   5  -1   3    7.86    0.35
  -5  -1  -3    7.26    0.44
   5  -1   3    7.73    0.31
  -5   1  -3    7.95    0.32
  -5   1  -3    7.09    0.44
   5   1   3    7.96    0.35
   6  -1   3   12.57    0.46
  -6  -1  -3   12.88    0.62
  -6   1  -3   13.47    0.46
   6   1   3   13.41    0.46
  -6   1  -3   12.99    0.62
   7  -1   3    2.59    0.20
  -7  -1  -3    2.38    0.40
   7   1   3    2.40    0.20
  -7   1  -3    1.53    0.36
  -7   1  -3    2.23    0.25
  -8  -1  -3    2.36    0.43
  -8   1  -3    2.07    0.41
  -8   1  -3    2.08    0.20
  -9  -1  -3    2.29    0.44
  -9   1  -3    3.21    0.50
 -10  -1  -3    0.09    0.41
 -10   1  -3    0.23    0.40
 -11  -1  -3    0.20    0.42
 -11   1  -3    0.35    0.46
 -12  -1  -3    0.64    0.49
 -12   1  -3    1.23    0.55
 -14  -2   3    1.15    0.50
 -14   2   3    1.04    0.50
 -13  -2   3    2.91    0.54
 -13   2   3    1.87    0.49
 -12  -2   3   -0.09    0.37
 -12   2   3   -0.30    0.38
 -11  -2   3    0.98    0.27
 -11  -2   3    1.46    0.39
 -11   2   3    1.52    0.33
 -11   2   3    1.54    0.42
 -10  -2   3    0.56    0.33
 -10  -2   3    0.13    0.23
 -10   2   3    0.01    0.25
 -10   2   3    0.08    0.33
  -9  -2   3    5.08    0.43
  -9  -2   3    3.95    0.40
  -9   2   3    4.18    0.45
  -8  -2   3    0.28    0.20
   8  -2  -3    0.61    0.29
  -8  -2   3    0.42    0.09
  -8  -2   3    0.26    0.26
  -8   2   3    0.52    0.24
  -8   2   3    0.70    0.11
   7  -2  -3   31.92    1.08
  -7  -2   3   32.85    1.05
  -7   2   3   33.05    0.88
  -7   2   3   34.65    1.09
   6  -2  -3   74.31    2.05
  -6  -2   3   70.28    2.00
  -6   2   3   73.88    1.86
  -6   2   3   71.89    2.05
  -6   2   3   74.87    1.86
  -5  -2   3   92.89    2.39
   5  -2  -3   88.45    2.42
  -5   2   3   89.13    2.26
  -5   2   3   89.92    2.26
  -5   2   3   87.58    2.48
  -5   2   3   87.89    2.43
  -4  -2   3   55.80    1.50
   4  -2  -3   55.43    1.54
  -4   2   3   55.44    1.41
  -4   2   3   54.97    1.42
   4   2  -3   55.05    1.50
  -4   2   3   55.37    1.53
  -4   2   3   55.01    1.56
   3  -2  -3   17.54    0.58
  -3  -2   3   17.49    0.53
   3   2  -3   17.89    0.54
  -3   2   3   17.99    0.49
  -3   2   3   17.58    0.56
   2  -2  -3   33.60    0.88
   2  -2  -3   34.01    0.93
  -2  -2   3   31.93    0.89
  -2  -2   3   33.54    0.88
  -2   2   3   33.02    0.93
   2   2  -3   32.47    0.88
   2   2  -3   32.22    0.88
  -2   2   3   33.57    0.89
  -2   2   3   34.44    0.93
   1  -2  -3   -0.03    0.11
   1  -2  -3   -0.17    0.12
  -1  -2   3   -0.08    0.12
   1  -2  -3    0.02    0.11
  -1  -2   3    0.10    0.05
   1   2  -3    0.02    0.05
   1   2  -3   -0.04    0.11
   1   2  -3   -0.01    0.05
  -1   2   3   -0.07    0.10
  -1   2   3    0.06    0.12
   0  -2  -3  281.68    7.10
   0  -2   3  284.48    7.10
   0  -2   3  278.89    7.11
   0  -2   3  278.82    7.07
   0  -2  -3  276.03    7.10
   0   2   3  279.09    7.10
   0   2  -3  280.16    7.10
   0   2  -3  280.05    7.07
   0   2   3  283.79    7.10
   1  -2   3   70.81    1.89
  -1  -2  -3   71.25    1.88
  -1  -2  -3   71.58    1.90
   1  -2   3   72.91    1.88
   1   2   3   70.62    1.89
  -1   2  -3   72.85    1.89
  -1   2  -3   70.32    1.88
  -1   2  -3   70.24    1.87
   1   2   3   71.46    1.88
   2  -2   3   32.44    0.90
  -2  -2  -3   32.56    0.92
   2  -2   3   30.81    0.92
  -2  -2  -3   32.04    0.96
  -2   2  -3   31.41    0.92
  -2   2  -3   31.95    0.94
   2   2   3   31.63    0.94
  -2   2  -3   32.28    0.92
   2   2   3   33.06    0.92
  -2   2  -3   32.67    0.91
   2   2   3   32.59    0.83
   3  -2   3   39.00    1.12
  -3  -2  -3   41.17    1.19
  -3  -2  -3   39.75    1.13
   3  -2   3   40.19    1.11
  -3   2  -3   40.16    1.12
   3   2   3   41.53    1.22
  -3   2  -3   39.50    1.14
   3   2   3   41.40    1.12
  -3   2  -3   40.04    1.16
  -3   2  -3   39.21    1.17
   4  -2   3    3.77    0.24
   4  -2   3    3.67    0.27
  -4  -2  -3    4.27    0.36
  -4   2  -3    4.08    0.27
  -4   2  -3    3.75    0.35
   4   2   3    4.10    0.26
   5  -2   3    3.25    0.24
  -5  -2  -3    3.40    0.35
   5  -2   3    3.09    0.26
   5   2   3    3.09    0.25
  -5   2  -3    3.71    0.27
  -5   2  -3    3.57    0.36
   6  -2   3    2.93    0.24
   6  -2   3    2.74    0.25
  -6  -2  -3    2.15    0.32
   6   2   3    2.79    0.24
  -6   2  -3    3.23    0.28
  -6   2  -3    2.45    0.33
   7  -2   3    3.69    0.25
  -7  -2  -3    4.91    0.48
  -7   2  -3    4.35    0.32
  -7   2  -3    3.73    0.44
   7   2   3    3.80    0.25
  -8  -2  -3   18.22    0.85
   8  -2   3   19.15    0.54
  -8   2  -3   19.03    0.90
  -8   2  -3   19.81    0.66
  -9  -2  -3   -0.35    0.35
  -9   2  -3    0.01    0.36
 -10  -2  -3    2.51    0.52
 -10   2  -3    1.52    0.46
 -11  -2  -3    0.89    0.45
 -11   2  -3    0.79    0.47
 -12  -2  -3    0.37    0.50
 -12   2  -3   -0.06    0.48
 -14  -3   3    3.53    0.59
 -14   3   3    2.77    0.61
 -13  -3   3    4.71    0.62
 -13   3   3    3.66    0.58
 -12  -3   3    1.16    0.43
 -12   3   3    1.11    0.43
 -12   3   3    1.60    0.48
 -11  -3   3    6.83    0.61
 -11  -3   3    5.81    0.49
 -11   3   3    6.45    0.59
 -11   3   3    5.39    0.56
 -10  -3   3    0.81    0.25
 -10  -3   3    0.64    0.34
 -10   3   3    0.62    0.28
 -10   3   3    0.92    0.37
  -9  -3   3    1.94    0.36
  -9  -3   3    2.10    0.28
   9  -3  -3    1.70    0.37
  -9   3   3    1.68    0.31
   8  -3  -3   -0.08    0.28
  -8  -3   3    0.04    0.09
  -8  -3   3    0.26    0.25
  -8   3   3   -0.06    0.22
  -8   3   3    0.13    0.11
  -7  -3   3    5.97    0.40
  -7  -3   3    5.82    0.21
   7  -3  -3    5.94    0.45
  -7   3   3    5.76    0.24
  -7   3   3    5.80    0.44
   6  -3  -3    3.43    0.34
  -6  -3   3    2.60    0.26
  -6   3   3    2.77    0.16
  -6   3   3    2.70    0.29
  -6   3   3    2.95    0.16
  -5  -3   3   49.77    1.41
  -5  -3   3   51.41    1.41
   5  -3  -3   50.55    1.47
  -5   3   3   49.55    1.48
  -5   3   3   52.20    1.32
  -5   3   3   50.28    1.32
   4  -3  -3   20.18    0.68
  -4  -3   3   18.54    0.62
  -4  -3   3   19.55    0.61
  -4   3   3   20.23    0.55
  -4   3   3   20.35    0.66
  -4   3   3   19.39    0.70
  -4   3   3   20.62    0.56
  -3  -3   3   35.86    0.94
   3  -3  -3   35.19    1.01
   3  -3  -3   33.33    0.90
   3  -3  -3   34.12    0.90
  -3  -3   3   35.55    0.95
  -3   3   3   34.70    1.00
  -3   3   3   35.17    0.93
  -3   3   3   34.29    1.04
  -2  -3   3    0.10    0.06
   2  -3  -3    0.10    0.14
  -2  -3   3    0.12    0.07
  -2  -3   3   -0.04    0.11
  -2   3   3    0.20    0.13
  -2   3   3    0.08    0.16
  -2   3   3    0.17    0.12
  -2   3   3    0.21    0.12
   1  -3  -3    6.46    0.27
   1  -3  -3    6.57    0.31
  -1  -3   3    6.28    0.29
   1  -3  -3    6.56    0.29
  -1   3   3    6.45    0.32
  -1   3   3    6.37    0.28
  -1   3   3    6.58    0.28
   1   3  -3    6.85    0.28
   0  -3  -3   79.83    2.10
   0  -3  -3   82.04    2.12
   0  -3   3   79.89    2.13
   0  -3   3   80.33    2.12
   0   3   3   81.98    2.12
   0   3   3   82.20    2.11
   0   3  -3   78.90    2.06
   0   3  -3   79.52    2.07
   0   3  -3   83.12    2.12
   0   3   3   79.91    2.11
  -1  -3  -3    2.35    0.21
   1  -3   3    2.40    0.22
   1  -3   3    2.17    0.21
  -1  -3  -3    2.33    0.21
   1   3   3    2.19    0.16
   1   3   3    1.76    0.19
  -1   3  -3    2.20    0.18
  -1   3  -3    1.60    0.17
   1   3   3    2.45    0.22
  -1   3  -3    2.21    0.20
  -1   3  -3    2.48    0.20
  -2  -3  -3   24.30    0.77
  -2  -3  -3   23.62    0.72
   2  -3   3   24.42    0.74
   2  -3   3   24.34    0.73
  -2   3  -3   24.91    0.74
  -2   3  -3   24.04    0.75
   2   3   3   22.69    0.75
  -2   3  -3   25.01    0.73
   2   3   3   23.36    0.72
   2   3   3   24.95    0.63
  -2   3  -3   24.68    0.74
   3  -3   3   30.42    0.94
  -3  -3  -3   33.48    0.95
   3  -3   3   33.18    0.94
  -3  -3  -3   32.73    1.01
  -3   3  -3   33.66    0.95
   3   3   3   33.60    0.94
  -3   3  -3   31.07    0.95
  -3   3  -3   32.58    0.98
  -3   3  -3   32.00    0.99
   4  -3   3    7.60    0.36
   4  -3   3    7.84    0.36
  -4  -3  -3    8.42    0.43
  -4   3  -3    7.58    0.44
   4   3   3    8.78    0.36
  -4   3  -3    8.54    0.38
  -5  -3  -3    6.29    0.42
   5  -3   3    6.46    0.33
   5  -3   3    5.79    0.33
  -5   3  -3    6.44    0.35
   5   3   3    5.92    0.31
  -5   3  -3    6.60    0.45
   6  -3   3    4.05    0.29
  -6  -3  -3    4.39    0.42
   6  -3   3    4.29    0.28
  -6   3  -3    4.25    0.33
   6   3   3    4.33    0.28
  -6   3  -3    4.14    0.40
  -7  -3  -3    0.29    0.32
   7  -3   3    1.01    0.17
  -7   3  -3    0.75    0.20
  -7   3  -3    0.52    0.30
   7   3   3    0.92    0.16
   8  -3   3    7.56    0.28
  -8  -3  -3    7.89    0.65
  -8   3  -3    7.86    0.63
  -8   3  -3    8.38    0.45
  -9  -3  -3    5.56    0.59
  -9   3  -3    5.32    0.59
 -10  -3  -3    1.15    0.45
 -10   3  -3    1.01    0.45
 -11  -3  -3   -0.08    0.40
 -11   3  -3    0.17    0.42
 -12  -3  -3    0.71    0.52
 -12   3  -3    0.56    0.48
 -13  -4   3    5.34    0.62
 -13   4   3    7.56    0.74
 -12  -4   3   -0.44    0.36
 -12   4   3   -0.76    0.29
 -12   4   3   -0.01    0.39
 -11  -4   3   -0.10    0.33
 -11  -4   3   -0.16    0.28
 -11   4   3   -0.15    0.28
 -11   4   3    0.19    0.35
 -10  -4   3    4.92    0.44
  10  -4  -3    4.18    0.50
 -10  -4   3    5.92    0.54
 -10   4   3    4.77    0.45
  -9  -4   3    9.00    0.50
  -9  -4   3    8.37    0.58
   9  -4  -3    7.72    0.61
  -9   4   3    8.61    0.57
   8  -4  -3    6.13    0.51
  -8  -4   3    6.19    0.45
  -8  -4   3    5.39    0.24
  -8   4   3    5.79    0.50
  -8   4   3    5.73    0.28
  -7  -4   3   65.32    1.87
  -7  -4   3   65.70    1.72
   7  -4  -3   67.83    1.95
  -7   4   3   65.21    1.74
  -7   4   3   67.51    1.94
  -6  -4   3    4.00    0.31
   6  -4  -3    4.44    0.38
  -6   4   3    3.83    0.20
  -6   4   3    3.91    0.20
  -6   4   3    4.07    0.40
   5  -4  -3    0.04    0.20
  -5  -4   3    0.30    0.17
  -5  -4   3    0.20    0.16
  -5   4   3    0.12    0.21
  -5   4   3    0.13    0.10
  -5   4   3    0.00    0.10
   4  -4  -3   17.61    0.64
  -4  -4   3   16.83    0.56
  -4  -4   3   17.64    0.55
  -4   4   3   17.78    0.51
  -4   4   3   16.86    0.66
  -4   4   3   17.54    0.61
   3  -4  -3    0.11    0.08
   3  -4  -3   -0.10    0.16
  -3  -4   3    0.24    0.11
  -3  -4   3    0.20    0.10
   3  -4  -3    0.19    0.09
  -3   4   3    0.22    0.17
  -3   4   3    0.14    0.11
  -3   4   3   -0.01    0.15
   2  -4  -3   16.28    0.49
   2  -4  -3   16.50    0.55
  -2  -4   3   16.00    0.50
  -2  -4   3   16.03    0.43
  -2  -4   3   16.55    0.45
  -2   4   3   16.18    0.50
  -2   4   3   16.23    0.53
  -2   4   3   15.31    0.53
  -2   4   3   16.05    0.58
  -1  -4   3   40.11    1.15
   1  -4  -3   42.06    1.14
   1  -4  -3   41.02    1.10
  -1  -4   3   39.28    1.12
   1  -4  -3   39.55    1.13
  -1   4   3   41.33    1.15
   1   4  -3   41.07    1.11
  -1   4   3   41.71    1.11
  -1   4   3   40.62    1.13
   0  -4  -3    1.23    0.18
   0  -4   3    1.05    0.15
   0  -4  -3    1.73    0.18
   0  -4   3    1.44    0.19
   0   4   3    1.42    0.17
   0   4  -3    1.19    0.10
   0   4   3    1.13    0.16
   0   4  -3    1.42    0.16
   0   4  -3    1.03    0.18
   0   4   3    1.60    0.16
  -1  -4  -3    0.50    0.15
   1  -4   3    0.44    0.17
   1  -4   3    0.79    0.15
  -1  -4  -3    0.53    0.18
   1   4   3    0.57    0.17
  -1   4  -3    0.50    0.15
  -1   4  -3    0.65    0.15
   1   4   3    0.58    0.15
   1   4   3    0.68    0.11
  -1   4  -3    0.62    0.12
   2  -4   3    7.91    0.36
   2  -4   3    7.99    0.38
  -2  -4  -3    7.89    0.35
  -2  -4  -3    7.75    0.40
   2   4   3    7.38    0.35
  -2   4  -3    7.65    0.34
  -2   4  -3    7.49    0.33
   2   4   3    8.66    0.25
   2   4   3    7.80    0.35
  -2   4  -3    7.79    0.38
  -3  -4  -3    9.46    0.39
  -3  -4  -3    9.18    0.44
   3  -4   3    8.22    0.40
   3  -4   3    8.98    0.39
  -3   4  -3    9.46    0.43
  -3   4  -3    8.32    0.43
  -3   4  -3    8.94    0.47
   3   4   3    9.72    0.39
  -3   4  -3    8.81    0.41
  -4  -4  -3   21.49    0.77
   4  -4   3   22.06    0.71
   4  -4   3   21.13    0.69
   4   4   3   21.60    0.68
  -4   4  -3   22.82    0.73
  -4   4  -3   22.25    0.76
   5  -4   3    0.88    0.17
   5  -4   3    0.97    0.19
  -5  -4  -3    0.92    0.26
  -5   4  -3    0.67    0.25
  -5   4  -3    0.96    0.20
   5   4   3    1.04    0.18
   6  -4   3   17.94    0.65
  -6  -4  -3   18.75    0.80
   6  -4   3   19.09    0.63
   6   4   3   19.26    0.61
  -6   4  -3   18.95    0.69
  -6   4  -3   19.46    0.80
   7  -4   3    0.31    0.16
  -7  -4  -3   -0.15    0.29
   7  -4   3   -0.09    0.15
  -7   4  -3   -0.42    0.29
   7   4   3    0.01    0.14
  -7   4  -3   -0.35    0.19
   8  -4   3    0.04    0.11
  -8  -4  -3    0.13    0.33
  -8   4  -3    0.41    0.32
  -8   4  -3    0.31    0.21
  -9  -4  -3   -0.39    0.33
  -9   4  -3    0.41    0.38
 -10  -4  -3    5.48    0.61
 -10   4  -3    4.74    0.59
 -11  -4  -3   -0.69    0.39
 -11   4  -3   -0.28    0.44
 -12  -4  -3    2.99    0.65
 -12   4  -3    2.66    0.61
 -13  -5   3    1.94    0.52
 -13   5   3    2.04    0.55
 -12  -5   3   -0.06    0.38
 -12   5   3   -0.37    0.31
 -12   5   3    0.75    0.41
 -11  -5   3    3.95    0.49
 -11   5   3    3.25    0.49
 -11   5   3    3.31    0.44
 -10  -5   3    1.84    0.28
  10  -5  -3    1.73    0.42
 -10  -5   3    2.40    0.38
 -10   5   3    1.59    0.36
   9  -5  -3    4.75    0.50
  -9  -5   3    5.74    0.50
  -9   5   3    5.42    0.55
  -8  -5   3    0.09    0.24
  -8  -5   3    0.23    0.13
   8  -5  -3    0.03    0.29
  -8   5   3   -0.08    0.24
  -7  -5   3    3.89    0.36
   7  -5  -3    3.64    0.39
  -7  -5   3    3.54    0.20
  -7   5   3    3.43    0.23
  -7   5   3    3.45    0.36
  -6  -5   3   10.04    0.46
   6  -5  -3   10.67    0.56
  -6   5   3   10.65    0.37
  -6   5   3   10.28    0.37
  -6   5   3   10.33    0.54
  -5  -5   3   19.65    0.64
   5  -5  -3   18.81    0.71
  -5  -5   3   19.20    0.64
  -5   5   3   19.43    0.73
  -5   5   3   19.17    0.58
  -5   5   3   20.16    0.58
  -4  -5   3   26.28    0.80
  -4  -5   3   27.37    0.79
   4  -5  -3   27.71    0.73
   4  -5  -3   27.84    0.73
   4  -5  -3   27.27    0.89
  -4   5   3   27.19    0.92
  -4   5   3   28.50    0.78
  -4   5   3   26.55    0.86
   3  -5  -3    1.17    0.14
   3  -5  -3    1.18    0.13
  -3  -5   3    1.19    0.13
   3  -5  -3    1.16    0.21
   3  -5  -3    1.18    0.20
  -3  -5   3    1.11    0.12
  -3   5   3    0.69    0.17
  -3   5   3    1.33    0.15
  -3   5   3    0.91    0.20
  -2  -5   3   61.19    1.69
  -2  -5   3   61.43    1.64
  -2  -5   3   64.44    1.58
   2  -5  -3   61.60    1.62
   2  -5  -3   59.01    1.67
   2  -5  -3   61.35    1.69
   2   5  -3   62.45    1.57
  -2   5   3   61.91    1.67
  -2   5   3   61.07    1.63
  -2   5   3   62.98    1.71
  -2   5   3   60.41    1.67
  -1  -5   3    0.08    0.15
   1  -5  -3    0.22    0.15
   1  -5  -3    0.04    0.16
  -1  -5   3    0.07    0.05
   1  -5  -3   -0.23    0.12
   1  -5  -3   -0.08    0.13
  -1  -5   3    0.03    0.14
  -1   5   3    0.13    0.16
  -1   5   3   -0.15    0.14
   1   5  -3   -0.01    0.13
  -1   5   3    0.00    0.12
   1   5  -3    0.07    0.06
   0  -5  -3    8.24    0.34
   0  -5   3    8.58    0.28
   0  -5  -3    8.81    0.35
   0  -5  -3    8.23    0.38
   0  -5   3    8.92    0.36
   0  -5   3    8.77    0.38
   0   5   3    8.50    0.36
   0   5   3    8.46    0.35
   0   5  -3    8.39    0.40
   0   5  -3    8.37    0.34
   0   5   3    8.81    0.36
   0   5  -3    8.62    0.28
  -1  -5  -3    6.73    0.35
  -1  -5  -3    6.38    0.29
   1  -5   3    5.68    0.33
   1  -5   3    6.62    0.28
  -1  -5  -3    6.70    0.28
   1  -5   3    6.22    0.33
  -1   5  -3    5.85    0.27
   1   5   3    6.95    0.33
  -1   5  -3    6.02    0.32
  -1   5  -3    5.84    0.35
   1   5   3    7.08    0.29
   1   5   3    6.43    0.32
   2  -5   3    2.32    0.23
  -2  -5  -3    2.06    0.24
   2  -5   3    1.27    0.21
  -2  -5  -3    2.03    0.21
   2  -5   3    1.60    0.20
  -2   5  -3    1.87    0.20
  -2   5  -3    1.61    0.20
   2   5   3    2.28    0.16
   2   5   3    2.15    0.22
  -2   5  -3    1.82    0.23
   2   5   3    1.67    0.20
   3  -5   3   33.73    1.04
   3  -5   3   35.21    1.05
  -3  -5  -3   36.27    1.10
  -3   5  -3   36.74    1.08
   3   5   3   35.05    1.02
  -3   5  -3   35.69    1.05
  -4  -5  -3   37.40    1.19
   4  -5   3   39.65    1.12
   4  -5   3   37.89    1.14
  -4   5  -3   39.10    1.16
   4   5   3   39.35    1.11
   5  -5   3    3.14    0.29
   5  -5   3    2.69    0.30
  -5  -5  -3    3.30    0.36
   5   5   3    2.86    0.24
  -5   5  -3    2.74    0.33
  -5   5  -3    3.23    0.34
   6  -5   3   11.99    0.48
  -6  -5  -3   12.45    0.66
  -6   5  -3   11.69    0.61
   6   5   3   12.50    0.46
  -6   5  -3   12.58    0.57
   7  -5   3    0.97    0.18
  -7  -5  -3    0.77    0.32
   7   5   3    1.21    0.17
  -7   5  -3    1.13    0.26
  -7   5  -3    1.54    0.38
  -8  -5  -3   17.47    0.83
   8  -5   3   17.74    0.55
  -8   5  -3   17.99    0.84
  -8   5  -3   17.40    0.72
  -9  -5  -3    2.10    0.47
  -9   5  -3    2.17    0.47
 -10  -5  -3    0.38    0.42
 -10   5  -3    0.69    0.40
 -11  -5  -3   -0.59    0.44
 -11   5  -3   -0.17    0.47
 -12  -5  -3    1.28    0.59
 -12   5  -3    0.42    0.49
 -13  -6   3    1.03    0.44
 -13   6   3    1.01    0.46
 -12  -6   3    1.00    0.41
 -12   6   3    1.41    0.47
 -12   6   3    0.86    0.38
 -11  -6   3    0.51    0.36
 -11   6   3    0.06    0.32
 -10  -6   3    2.38    0.39
 -10  -6   3    2.56    0.30
  10  -6  -3    2.87    0.50
 -10   6   3    2.22    0.39
   9  -6  -3    8.94    0.63
  -9  -6   3    7.58    0.54
  -9   6   3    8.11    0.63
  -8  -6   3    8.45    0.52
   8  -6  -3    9.11    0.61
  -8  -6   3    8.29    0.36
  -8   6   3    8.41    0.61
   7  -6  -3    1.27    0.34
  -7   6   3    2.21    0.22
  -7   6   3    1.76    0.32
   6  -6  -3    1.87    0.30
  -6  -6   3    2.30    0.24
  -6   6   3    2.84    0.33
  -6   6   3    2.19    0.21
  -5  -6   3    9.55    0.41
  -5  -6   3    9.58    0.40
   5  -6  -3   10.06    0.53
  -5   6   3    9.72    0.51
  -5   6   3    9.82    0.37
  -4  -6   3    0.32    0.14
   4  -6  -3    0.18    0.21
   4  -6  -3    0.14    0.11
   4  -6  -3    0.15    0.10
  -4  -6   3   -0.01    0.13
  -4   6   3    0.15    0.14
  -4   6   3    0.26    0.22
   3  -6  -3    6.50    0.37
  -3  -6   3    6.29    0.37
   3  -6  -3    6.75    0.27
  -3  -6   3    6.54    0.26
   3  -6  -3    6.45    0.30
   3  -6  -3    6.35    0.39
  -3   6   3    6.53    0.40
  -3   6   3    6.21    0.36
   3   6  -3    6.14    0.25
  -3   6   3    6.95    0.31
   2  -6  -3    0.40    0.17
  -2  -6   3    0.89    0.09
   2  -6  -3    0.48    0.17
  -2  -6   3    0.67    0.17
  -2  -6   3    0.45    0.16
   2  -6  -3    0.70    0.14
  -2   6   3    0.68    0.21
  -2   6   3    0.77    0.16
  -2   6   3    0.48    0.15
  -2   6   3    1.01    0.18
   2   6  -3    0.74    0.08
  -1  -6   3  113.87    2.97
   1  -6  -3  115.16    2.96
   1  -6  -3  109.92    2.94
   1  -6  -3  116.10    2.92
  -1  -6   3  110.38    2.93
  -1  -6   3  111.24    2.85
   1  -6  -3  110.87    2.95
  -1   6   3  113.53    2.96
  -1   6   3  107.20    2.94
   1   6  -3  113.43    2.86
   1   6  -3  113.66    2.93
   1   6  -3  110.58    2.97
  -1   6   3  114.52    2.92
   0  -6   3   24.72    0.76
   0  -6  -3   23.85    0.77
   0  -6  -3   23.57    0.73
   0  -6   3   25.32    0.79
   0  -6  -3   25.67    0.75
   0  -6   3   25.26    0.68
   0   6  -3   24.45    0.67
   0   6   3   23.59    0.74
   0   6  -3   24.96    0.74
   0   6   3   24.65    0.76
   0   6   3   23.15    0.74
   0   6  -3   24.10    0.79
  -1  -6  -3   11.42    0.43
  -1  -6  -3   11.61    0.40
  -1  -6  -3   11.36    0.47
   1  -6   3   10.54    0.46
   1  -6   3   10.68    0.39
   1  -6   3   10.45    0.44
  -1   6  -3   10.41    0.43
   1   6   3   10.75    0.44
   1   6   3   11.05    0.42
   1   6   3   11.62    0.40
  -1   6  -3   10.73    0.48
  -1   6  -3   10.35    0.38
  -2  -6  -3   15.71    0.48
   2  -6   3   15.66    0.58
   2  -6   3   15.78    0.55
  -2  -6  -3   15.58    0.60
  -2  -6  -3   15.28    0.54
   2  -6   3   15.15    0.56
  -2   6  -3   15.92    0.61
  -2   6  -3   15.52    0.53
   2   6   3   15.41    0.60
   2   6   3   16.11    0.48
  -2   6  -3   14.68    0.54
   2   6   3   15.35    0.55
  -3  -6  -3    0.38    0.22
   3  -6   3    0.75    0.20
   3  -6   3    0.45    0.20
   3  -6   3    0.68    0.18
   3   6   3    0.65    0.18
  -3   6  -3    1.07    0.19
  -3   6  -3    0.64    0.21
   4  -6   3   12.43    0.54
   4  -6   3   12.91    0.54
   4  -6   3   12.97    0.50
  -4  -6  -3   13.25    0.57
  -4   6  -3   13.17    0.57
   4   6   3   14.10    0.50
   5  -6   3    1.60    0.23
  -5  -6  -3    1.62    0.30
  -5   6  -3    1.49    0.25
   5   6   3    1.72    0.22
   6  -6   3    0.62    0.20
  -6  -6  -3    0.20    0.28
  -6   6  -3    0.49    0.24
   6   6   3    0.48    0.18
  -6   6  -3    0.30    0.29
  -7  -6  -3    1.02    0.34
   7  -6   3    1.70    0.22
  -7   6  -3    1.61    0.29
   7   6   3    1.45    0.19
  -7   6  -3    1.76    0.39
  -8  -6  -3    0.58    0.38
   8  -6   3    0.48    0.15
  -8   6  -3    0.43    0.25
  -8   6  -3    0.61    0.34
  -9  -6  -3    0.13    0.39
  -9   6  -3    0.51    0.38
 -10  -6  -3   -0.38    0.43
 -10   6  -3    0.50    0.43
 -11  -6  -3    0.77    0.53
 -11   6  -3    1.82    0.52
 -12  -6  -3   -0.64    0.50
 -12   6  -3    0.07    0.48
 -13  -7   3   -0.01    0.43
 -13   7   3   -0.73    0.42
 -12  -7   3    1.80    0.43
 -12   7   3    1.42    0.43
 -12   7   3    2.02    0.51
  11  -7  -3    1.50    0.45
 -11  -7   3    1.55    0.39
 -11   7   3    1.02    0.37
 -10  -7   3   10.26    0.65
  10  -7  -3    9.07    0.70
 -10   7   3   10.46    0.73
  -9  -7   3    1.32    0.31
   9  -7  -3    0.99    0.37
  -9   7   3    0.88    0.33
  -8  -7   3    5.67    0.46
   8  -7  -3    5.95    0.55
  -8   7   3    6.19    0.57
  -7  -7   3    7.99    0.46
   7  -7  -3    8.98    0.60
  -7  -7   3    8.38    0.36
  -7   7   3    8.82    0.58
   6  -7  -3   27.49    0.96
  -6  -7   3   27.25    0.87
  -6   7   3   27.64    0.98
  -5  -7   3    0.39    0.18
  -5  -7   3    0.11    0.15
  -5  -7   3    0.56    0.17
   5  -7  -3    0.39    0.22
   5  -7  -3    0.76    0.11
   5  -7  -3    0.68    0.10
  -5   7   3    0.39    0.22
  -5   7   3    0.88    0.16
  -4  -7   3   22.47    0.68
   4  -7  -3   21.83    0.78
   4  -7  -3   22.49    0.65
  -4  -7   3   21.09    0.75
   4  -7  -3   22.86    0.67
  -4   7   3   22.82    0.69
   4   7  -3   23.39    0.67
  -4   7   3   21.72    0.83
  -3  -7   3    8.75    0.44
   3  -7  -3    8.10    0.36
   3  -7  -3    7.59    0.47
   3  -7  -3    8.33    0.33
  -3  -7   3    8.94    0.31
   3  -7  -3    8.19    0.43
  -3   7   3    8.42    0.42
   3   7  -3    8.81    0.31
  -3   7   3    8.19    0.46
  -3   7   3    7.90    0.37
  -2  -7   3   13.40    0.39
   2  -7  -3   12.01    0.43
   2  -7  -3   12.34    0.51
   2  -7  -3   12.24    0.51
  -2  -7   3   12.89    0.47
   2   7  -3   12.16    0.37
  -2   7   3   11.90    0.54
  -2   7   3   11.27    0.44
  -2   7   3   11.53    0.46
  -2   7   3   11.89    0.49
  -1  -7   3    4.57    0.20
  -1  -7   3    4.77    0.32
  -1  -7   3    4.34    0.31
   1  -7  -3    4.51    0.34
   1  -7  -3    4.22    0.27
   1  -7  -3    4.08    0.31
   1  -7  -3    4.31    0.31
   1   7  -3    4.21    0.35
  -1   7   3    4.28    0.35
  -1   7   3    4.06    0.27
   1   7  -3    4.71    0.20
  -1   7   3    4.50    0.30
   1   7  -3    5.19    0.28
   0  -7   3   12.99    0.50
   0  -7   3   12.81    0.52
   0  -7  -3   13.04    0.49
   0  -7  -3   13.09    0.47
   0  -7  -3   12.81    0.51
   0  -7   3   13.28    0.41
   0   7   3   12.55    0.48
   0   7   3   12.24    0.48
   0   7  -3   12.84    0.47
   0   7  -3   12.79    0.40
   0   7  -3   12.50    0.53
   0   7   3   13.45    0.50
  -1  -7  -3   11.03    0.47
   1  -7   3   11.67    0.41
   1  -7   3   11.05    0.47
   1  -7   3   11.50    0.50
  -1  -7  -3   11.83    0.43
  -1  -7  -3   10.54    0.44
  -1   7  -3   11.72    0.40
   1   7   3   11.44    0.43
   1   7   3   10.79    0.44
  -1   7  -3   11.79    0.46
  -1   7  -3   11.33    0.53
   1   7   3   10.65    0.46
   2  -7   3   86.21    2.38
   2  -7   3   90.59    2.36
  -2  -7  -3   90.67    2.32
  -2  -7  -3   90.51    2.41
   2  -7   3   85.15    2.40
  -2   7  -3   89.54    2.35
   2   7   3   87.36    2.36
   2   7   3   90.92    2.32
  -2   7  -3   87.70    2.42
  -3  -7  -3   13.21    0.40
   3  -7   3   13.15    0.59
  -3  -7  -3   12.63    0.56
   3  -7   3   12.09    0.52
   3  -7   3   12.57    0.51
  -3   7  -3   12.58    0.50
   3   7   3   12.17    0.48
  -3   7  -3   13.33    0.58
   3   7   3   13.27    0.40
  -4  -7  -3    6.61    0.45
   4  -7   3    6.17    0.40
   4  -7   3    6.04    0.38
  -4   7  -3    6.29    0.45
   4   7   3    7.31    0.36
  -5  -7  -3    1.19    0.30
   5  -7   3    1.25    0.23
   5   7   3    1.35    0.21
  -5   7  -3    1.07    0.26
  -6  -7  -3   11.04    0.67
   6  -7   3   12.08    0.51
  -6   7  -3   12.95    0.67
  -6   7  -3   12.82    0.64
   6   7   3   11.93    0.48
   7  -7   3    6.60    0.37
  -7  -7  -3    5.27    0.51
  -7   7  -3    6.14    0.58
  -7   7  -3    6.41    0.52
   8  -7   3    2.04    0.20
  -8  -7  -3    2.17    0.45
  -8   7  -3    1.74    0.32
  -8   7  -3    2.02    0.44
  -9  -7  -3    8.11    0.74
  -9   7  -3    9.26    0.61
  -9   7  -3    9.09    0.73
 -10  -7  -3    0.18    0.45
 -10   7  -3    0.26    0.41
 -11  -7  -3    1.86    0.57
 -11   7  -3    1.42    0.53
 -13  -8   3   -0.35    0.41
 -13   8   3    0.48    0.47
 -12  -8   3    4.05    0.54
 -12   8   3    4.15    0.56
 -11  -8   3    1.93    0.41
  11  -8  -3    1.35    0.51
 -11   8   3    1.51    0.40
  10  -8  -3   10.55    0.74
 -10  -8   3   11.90    0.69
 -10   8   3   11.71    0.78
  -9  -8   3    8.55    0.57
   9  -8  -3    8.06    0.69
  -9   8   3    8.35    0.67
   8  -8  -3    0.00    0.34
  -8  -8   3    0.02    0.24
  -8   8   3    0.22    0.31
   7  -8  -3    8.73    0.61
  -7  -8   3    9.14    0.49
  -7   8   3    9.34    0.63
   6  -8  -3    7.59    0.23
  -6  -8   3    7.25    0.40
   6  -8  -3    6.81    0.49
  -6   8   3    7.47    0.54
  -5  -8   3    1.58    0.20
   5  -8  -3    1.45    0.14
   5  -8  -3    1.68    0.16
   5  -8  -3    1.54    0.27
  -5   8   3    1.26    0.19
  -5   8   3    1.94    0.30
   5   8  -3    1.65    0.19
   4  -8  -3   74.47    1.93
  -4  -8   3   72.37    1.92
   4  -8  -3   73.45    1.91
   4  -8  -3   70.97    2.03
  -4   8   3   70.47    2.07
  -4   8   3   74.17    1.94
   4   8  -3   70.91    1.92
   3  -8  -3   73.12    1.94
   3  -8  -3   73.64    2.03
  -3  -8   3   73.13    1.92
   3  -8  -3   71.21    1.96
  -3  -8   3   76.61    2.04
   3   8  -3   73.32    1.91
  -3   8   3   72.52    1.96
  -3   8   3   71.26    2.06
  -2  -8   3    3.59    0.35
  -2  -8   3    3.76    0.22
  -2  -8   3    3.99    0.31
   2  -8  -3    3.50    0.32
   2  -8  -3    3.27    0.25
   2  -8  -3    3.18    0.33
  -2   8   3    3.47    0.35
  -2   8   3    3.10    0.29
  -2   8   3    3.37    0.28
   2   8  -3    3.96    0.20
  -1  -8   3   37.19    1.17
   1  -8  -3   39.59    1.16
   1  -8  -3   39.74    1.16
   1  -8  -3   39.97    1.16
   1  -8  -3   40.45    1.11
  -1  -8   3   38.16    1.14
  -1  -8   3   37.95    1.05
   1   8  -3   37.92    1.19
  -1   8   3   39.88    1.19
  -1   8   3   40.46    1.13
   1   8  -3   38.56    1.06
  -1   8   3   40.10    1.15
   0  -8  -3    9.29    0.45
   0  -8   3   10.80    0.37
   0  -8   3   11.08    0.48
   0  -8  -3    9.93    0.44
   0  -8   3   10.15    0.46
   0  -8  -3    9.70    0.41
   0   8  -3    9.48    0.34
   0   8  -3   10.09    0.50
   0   8  -3   10.67    0.44
   0   8   3    8.72    0.41
   0   8   3    9.41    0.43
   0   8   3   10.23    0.46
   1  -8   3   26.70    0.94
   1  -8   3   26.26    0.86
  -1  -8  -3   27.69    0.83
  -1  -8  -3   27.73    0.88
   1  -8   3   27.04    0.80
  -1   8  -3   26.62    0.79
   1   8   3   28.09    0.83
   1   8   3   27.27    0.84
  -1   8  -3   26.12    0.91
  -2  -8  -3   21.69    0.66
   2  -8   3   19.62    0.71
  -2  -8  -3   21.36    0.75
   2  -8   3   20.60    0.69
  -2   8  -3   19.88    0.75
   2   8   3   22.36    0.66
  -2   8  -3   20.54    0.67
   2   8   3   21.52    0.69
  -3  -8  -3   27.78    0.91
   3  -8   3   26.08    0.85
  -3  -8  -3   26.90    0.77
   3  -8   3   26.57    0.86
  -3   8  -3   25.66    0.85
  -3   8  -3   25.78    0.91
   3   8   3   27.07    0.76
   3   8   3   26.73    0.83
   4  -8   3    0.10    0.23
  -4  -8  -3    0.17    0.08
   4  -8   3    0.31    0.21
  -4  -8  -3    0.24    0.24
  -4   8  -3   -0.01    0.22
   4   8   3    0.08    0.19
  -5  -8  -3    8.55    0.56
   5  -8   3    8.79    0.55
   5  -8   3    9.69    0.47
  -5   8  -3    9.71    0.57
   5   8   3    9.66    0.44
  -6  -8  -3   25.65    1.02
   6  -8   3   26.27    0.86
   6   8   3   26.57    0.84
  -6   8  -3   28.84    1.00
   7  -8   3    8.24    0.41
  -7  -8  -3    6.98    0.63
  -7   8  -3    7.91    0.58
  -7   8  -3    7.81    0.62
   8  -8   3    0.22    0.16
  -8  -8  -3   -0.12    0.33
  -8   8  -3    0.35    0.37
  -8   8  -3   -0.09    0.27
  -9  -8  -3    0.25    0.41
  -9   8  -3    0.21    0.41
  -9   8  -3    0.13    0.29
 -10  -8  -3    3.58    0.56
 -10   8  -3    4.50    0.63
 -11  -8  -3   -0.29    0.49
 -11   8  -3   -0.57    0.45
 -13  -9   3    0.55    0.44
 -13   9   3    0.45    0.44
 -12  -9   3    3.56    0.52
  12  -9  -3    2.85    0.56
 -12   9   3    2.03    0.49
  11  -9  -3    1.01    0.46
 -11  -9   3    0.76    0.37
 -11   9   3    0.40    0.39
  10  -9  -3    0.14    0.38
 -10  -9   3    0.45    0.32
 -10   9   3    0.48    0.36
   9  -9  -3    0.09    0.36
  -9  -9   3    0.03    0.28
  -9   9   3    0.15    0.33
   8  -9  -3    3.68    0.46
  -8  -9   3    3.11    0.35
  -8   9   3    3.50    0.45
  -7  -9   3    2.25    0.29
   7  -9  -3    2.94    0.39
  -7   9   3    2.67    0.40
   6  -9  -3    7.31    0.28
  -6  -9   3    6.34    0.40
   6  -9  -3    7.11    0.26
   6  -9  -3    7.69    0.55
  -6   9   3    6.94    0.55
   5  -9  -3   12.09    0.43
   5  -9  -3   12.26    0.60
   5  -9  -3   12.40    0.45
  -5  -9   3   13.36    0.49
  -5   9   3   13.24    0.66
   5   9  -3   12.48    0.47
  -5   9   3   13.23    0.49
   4  -9  -3    1.85    0.28
   4  -9  -3    1.83    0.21
   4  -9  -3    1.93    0.18
  -4  -9   3    1.30    0.17
   4   9  -3    1.63    0.17
  -4   9   3    1.59    0.21
  -4   9   3    1.61    0.29
   3  -9  -3   29.02    0.97
   3  -9  -3   29.88    0.89
  -3  -9   3   28.93    0.84
   3  -9  -3   29.60    0.87
   3   9  -3   29.08    0.83
  -3   9   3   29.63    0.89
  -3   9   3   29.79    1.01
  -2  -9   3    0.69    0.22
  -2  -9   3    0.36    0.13
   2  -9  -3    0.59    0.21
   2  -9  -3    0.53    0.16
   2   9  -3    0.79    0.12
  -2   9   3    0.77    0.24
   2   9  -3    0.34    0.21
  -2   9   3    0.44    0.19
   1  -9  -3    0.04    0.19
   1  -9  -3    0.23    0.17
   1  -9  -3    0.28    0.18
   1  -9  -3    0.20    0.22
  -1  -9   3    0.30    0.12
  -1  -9   3    0.30    0.21
  -1   9   3    0.21    0.19
  -1   9   3    0.04    0.22
   1   9  -3    0.07    0.21
   0  -9  -3    2.83    0.29
   0  -9   3    2.16    0.18
   0  -9  -3    2.45    0.29
   0  -9   3    2.03    0.25
   0   9  -3    2.69    0.30
   0   9   3    2.39    0.25
   0   9   3    2.17    0.24
   0   9  -3    2.08    0.28
  -1  -9  -3    1.39    0.25
  -1  -9  -3    1.45    0.19
   1  -9   3    1.29    0.19
   1  -9   3    1.15    0.23
  -1   9  -3    1.55    0.27
   1   9   3    1.83    0.22
   1   9   3    1.41    0.23
  -1   9  -3    1.43    0.16
   2  -9   3    2.72    0.28
   2  -9   3    3.37    0.30
  -2  -9  -3    3.84    0.33
  -2  -9  -3    3.19    0.26
  -2   9  -3    3.34    0.27
   2   9   3    3.34    0.29
  -2   9  -3    3.14    0.33
   2   9   3    4.05    0.28
  -3  -9  -3    0.81    0.14
   3  -9   3    1.14    0.24
   3  -9   3    1.19    0.23
  -3  -9  -3    0.46    0.22
   3   9   3    0.45    0.20
   3   9   3    0.67    0.14
  -3   9  -3    1.06    0.25
  -4  -9  -3   48.82    1.32
   4  -9   3   49.94    1.46
  -4  -9  -3   47.50    1.50
   4  -9   3   48.29    1.43
   4   9   3   50.56    1.41
  -4   9  -3   50.26    1.52
   5  -9   3    2.75    0.35
  -5  -9  -3    2.50    0.35
   5  -9   3    3.07    0.31
   5   9   3    3.40    0.29
  -5   9  -3    2.55    0.34
  -6  -9  -3   89.50    2.61
   6  -9   3   90.17    2.46
   6  -9   3   89.33    2.57
   6   9   3   93.94    2.43
  -6   9  -3   90.50    2.59
   7  -9   3    0.25    0.20
  -7  -9  -3    0.09    0.36
  -7   9  -3    0.38    0.30
  -8  -9  -3    1.12    0.42
   8  -9   3    0.86    0.20
  -8   9  -3    0.96    0.33
  -8   9  -3    0.94    0.37
  -9  -9  -3    0.72    0.45
  -9   9  -3    0.51    0.40
  -9   9  -3    1.14    0.35
 -10  -9  -3   -0.16    0.46
 -10   9  -3    0.06    0.43
 -11  -9  -3    0.06    0.49
 -11   9  -3    0.81    0.49
 -13 -10   3    1.03    0.49
 -13  10   3    0.49    0.47
 -12 -10   3    2.22    0.48
  12 -10  -3    1.66    0.53
 -12  10   3    1.20    0.48
 -11 -10   3    0.45    0.36
  11 -10  -3   -0.34    0.41
 -11  10   3   -0.02    0.39
 -10 -10   3    0.58    0.33
  10 -10  -3   -0.22    0.42
 -10  10   3   -0.01    0.37
   9 -10  -3    4.45    0.56
  -9 -10   3    4.29    0.43
  -9  10   3    3.59    0.47
  -8 -10   3    0.17    0.26
   8 -10  -3    0.24    0.37
  -8  10   3    0.06    0.33
  -7 -10   3    5.38    0.41
   7 -10  -3    4.58    0.49
  -7  10   3    4.45    0.48
  -6 -10   3   13.15    0.56
   6 -10  -3   14.22    0.45
   6 -10  -3   14.28    0.47
   6 -10  -3   13.68    0.68
  -6  10   3   14.01    0.71
   5 -10  -3    4.43    0.30
   5 -10  -3    5.04    0.42
   5 -10  -3    4.04    0.26
  -5 -10   3    4.89    0.32
  -5  10   3    4.10    0.43
   5  10  -3    4.88    0.29
   4 -10  -3   10.61    0.41
   4 -10  -3   11.01    0.45
   4 -10  -3    9.97    0.53
  -4 -10   3   10.79    0.42
   4  10  -3   10.52    0.41
  -4  10   3   10.78    0.58
  -4  10   3   11.41    0.47
   3 -10  -3   82.89    2.23
   3 -10  -3   82.80    2.26
  -3 -10   3   84.80    2.21
   3 -10  -3   84.43    2.32
   3  10  -3   84.55    2.20
  -3  10   3   84.14    2.25
  -3  10   3   81.82    2.36
  -2 -10   3   18.00    0.66
  -2 -10   3   18.76    0.58
   2 -10  -3   17.33    0.61
   2 -10  -3   17.88    0.68
   2  10  -3   17.94    0.69
  -2  10   3   17.58    0.64
  -2  10   3   18.38    0.74
   2  10  -3   19.39    0.56
   1 -10  -3    4.58    0.35
  -1 -10   3    4.30    0.26
  -1 -10   3    4.11    0.35
   1 -10  -3    4.43    0.39
   1  10  -3    4.30    0.40
  -1  10   3    5.13    0.38
   1  10  -3    5.04    0.25
  -1  10   3    4.87    0.34
   0 -10   3    2.10    0.28
   0 -10  -3    1.47    0.21
   0 -10  -3    1.97    0.28
   0 -10   3    1.53    0.18
   0  10  -3    1.96    0.18
   0  10   3    2.48    0.27
   0  10  -3    1.57    0.26
   1 -10   3   30.85    0.99
   1 -10   3   32.98    0.93
  -1 -10  -3   31.23    0.96
  -1 -10  -3   30.39    1.00
   1  10   3   31.51    0.97
   1  10   3   30.42    0.95
  -1  10  -3   30.05    1.04
  -1  10  -3   30.77    0.90
  -2 -10  -3    0.21    0.14
  -2 -10  -3    0.19    0.21
   2 -10   3    0.17    0.19
   2 -10   3    0.08    0.21
   2  10   3    0.18    0.16
  -2  10  -3   -0.06    0.23
  -2  10  -3    0.35    0.15
   2  10   3    0.30    0.21
   3 -10   3    0.24    0.22
   3 -10   3    0.01    0.21
  -3 -10  -3    0.23    0.24
  -3 -10  -3    0.18    0.13
  -3  10  -3    0.14    0.24
   3  10   3    0.14    0.20
   3  10   3    0.07    0.14
  -4 -10  -3    0.00    0.12
   4 -10   3    0.24    0.23
  -4 -10  -3    0.45    0.25
   4 -10   3    0.14    0.25
  -4  10  -3   -0.07    0.26
   4  10   3   -0.05    0.20
   5 -10   3   30.11    1.04
   5 -10   3   30.02    0.99
  -5 -10  -3   30.57    0.84
  -5 -10  -3   28.94    1.09
  -5  10  -3   30.46    1.10
   5  10   3   31.17    0.95
  -6 -10  -3    4.24    0.49
   6 -10   3    4.70    0.40
   6 -10   3    3.42    0.41
   6  10   3    4.81    0.36
  -6  10  -3    3.24    0.41
  -7 -10  -3    0.57    0.38
   7 -10   3    0.65    0.23
  -7  10  -3    0.40    0.32
  -8 -10  -3    1.25    0.45
   8 -10   3    2.30    0.25
  -8  10  -3    3.19    0.50
  -8  10  -3    1.55    0.38
  -9 -10  -3   -0.32    0.40
  -9  10  -3    0.45    0.42
  -9  10  -3    0.48    0.34
 -10 -10  -3    1.25    0.52
 -10  10  -3    0.39    0.45
 -11 -10  -3   -0.32    0.48
 -11  10  -3    0.05    0.46
 -13 -11   3   -0.28    0.44
 -12 -11   3    7.16    0.67
  12 -11  -3    6.38    0.72
 -12  11   3    7.14    0.71
 -11 -11   3    1.37    0.42
  11 -11  -3    1.25    0.48
 -11  11   3    0.22    0.42
 -10 -11   3    1.61    0.38
  10 -11  -3    0.93    0.43
 -10  11   3    0.58    0.41
  -9 -11   3    4.52    0.45
   9 -11  -3    3.46    0.55
  -9  11   3    3.15    0.47
  -8 -11   3    0.44    0.27
   8 -11  -3    0.47    0.35
  -8  11   3    0.13    0.36
   7 -11  -3    5.30    0.25
   7 -11  -3    5.29    0.23
   7 -11  -3    5.65    0.51
  -7 -11   3    5.75    0.43
  -7  11   3    5.64    0.62
   6 -11  -3   27.39    0.81
   6 -11  -3   26.65    1.01
  -6 -11   3   27.12    0.89
   6 -11  -3   26.26    0.79
  -6  11   3   26.94    1.07
  -5 -11   3    5.92    0.35
   5 -11  -3    4.72    0.34
   5 -11  -3    6.23    0.48
   5 -11  -3    5.00    0.30
  -5  11   3    5.70    0.55
   5  11  -3    5.10    0.31
   4 -11  -3   27.06    0.97
   4 -11  -3   29.73    0.90
   4 -11  -3   28.03    0.86
  -4 -11   3   28.33    0.86
  -4  11   3   29.90    0.91
   4  11  -3   28.48    0.85
  -4  11   3   27.50    1.02
   3 -11  -3   35.50    1.13
  -3 -11   3   35.18    1.08
   3 -11  -3   34.37    1.03
  -3 -11   3   36.34    1.01
   3 -11  -3   34.96    1.07
  -3  11   3   35.52    1.07
   3  11  -3   33.76    0.99
  -3  11   3   34.10    1.17
  -2 -11   3   12.02    0.54
   2 -11  -3   11.34    0.56
  -2  11   3   12.38    0.61
   2  11  -3   12.55    0.43
   2  11  -3   12.04    0.57
  -2  11   3   11.89    0.51
   1 -11  -3    8.31    0.45
  -1 -11   3    8.54    0.35
  -1 -11   3    8.77    0.46
   1 -11  -3    7.63    0.47
  -1  11   3    8.34    0.49
  -1  11   3    8.33    0.40
   1  11  -3    8.80    0.34
   1  11  -3    8.01    0.49
   0 -11   3    0.07    0.15
   0 -11  -3    0.73    0.24
   0 -11   3    0.66    0.24
   0  11  -3    0.39    0.25
   0  11  -3    0.43    0.14
   0  11   3    0.34    0.19
   0  11   3    0.38    0.21
  -1 -11  -3    8.35    0.47
   1 -11   3    8.40    0.40
   1 -11   3    8.26    0.46
  -1 -11  -3    8.22    0.42
   1  11   3    8.35    0.44
  -1  11  -3    7.42    0.52
  -1  11  -3    8.12    0.35
   1  11   3    7.56    0.42
  -2 -11  -3   16.40    0.60
   2 -11   3   16.49    0.62
  -2 -11  -3   16.19    0.68
   2 -11   3   16.50    0.66
  -2  11  -3   16.38    0.71
  -2  11  -3   15.94    0.58
   2  11   3   17.34    0.62
   2  11   3   16.49    0.62
   3 -11   3    0.46    0.24
  -3 -11  -3    0.37    0.15
  -3 -11  -3    0.70    0.28
   3 -11   3    0.46    0.23
   3  11   3    0.48    0.22
  -3  11  -3    0.56    0.29
   3  11   3    0.51    0.17
  -4 -11  -3    0.67    0.15
   4 -11   3    0.58    0.26
  -4 -11  -3    0.85    0.30
   4 -11   3    0.59    0.27
  -4  11  -3    0.48    0.30
   4  11   3    0.90    0.24
   5 -11   3   10.64    0.54
  -5 -11  -3   10.55    0.65
   5 -11   3   10.73    0.58
  -5 -11  -3    9.02    0.37
   5  11   3   10.31    0.50
  -5  11  -3    9.80    0.68
   6 -11   3    2.00    0.41
   6 -11   3    2.29    0.32
  -6 -11  -3    2.61    0.45
  -6  11  -3    2.00    0.39
   7 -11   3    5.68    0.42
  -7 -11  -3    6.13    0.60
  -7  11  -3    6.14    0.64
   8 -11   3   -0.15    0.19
  -8 -11  -3   -0.30    0.38
  -8  11  -3    0.41    0.35
  -8  11  -3   -0.19    0.34
  -9 -11  -3    1.35    0.51
  -9  11  -3    0.69    0.38
  -9  11  -3    1.22    0.48
 -10 -11  -3   -0.34    0.47
 -10  11  -3    0.37    0.47
 -11 -11  -3    0.77    0.57
 -11  11  -3    1.11    0.52
  12 -12  -3    0.89    0.53
 -12 -12   3    1.76    0.48
 -12  12   3    0.91    0.50
  11 -12  -3    6.79    0.70
 -11 -12   3    8.28    0.69
 -11  12   3    6.10    0.67
  10 -12  -3    0.02    0.42
 -10 -12   3    1.20    0.36
 -10  12   3    0.57    0.42
  -9 -12   3    0.30    0.30
   9 -12  -3   -0.17    0.37
  -9  12   3    0.24    0.38
  -8 -12   3    6.22    0.49
   8 -12  -3    4.72    0.52
  -8  12   3    4.57    0.55
   7 -12  -3    2.29    0.20
  -7 -12   3    1.92    0.30
   7 -12  -3    2.22    0.41
   7 -12  -3    2.45    0.23
  -7  12   3    2.47    0.45
  -6 -12   3    0.63    0.23
   6 -12  -3    0.05    0.30
   6 -12  -3    0.44    0.19
   6 -12  -3    0.49    0.16
  -6  12   3    0.46    0.31
  -5 -12   3    1.66    0.23
   5 -12  -3    1.35    0.35
   5 -12  -3    1.27    0.24
   5 -12  -3    1.41    0.20
  -5  12   3    1.04    0.31
   4 -12  -3    0.22    0.19
   4 -12  -3    0.21    0.22
   4 -12  -3    0.17    0.27
  -4 -12   3    0.51    0.18
  -4  12   3    0.45    0.29
   4  12  -3    0.41    0.15
  -3 -12   3   29.85    0.96
   3 -12  -3   28.33    0.94
  -3 -12   3   29.74    0.88
   3 -12  -3   28.95    1.01
  -3  12   3   29.00    0.94
  -3  12   3   27.69    1.03
   3  12  -3   30.02    0.87
  -2 -12   3    5.08    0.40
   2 -12  -3    3.96    0.38
  -2 -12   3    4.93    0.30
   2  12  -3    4.87    0.27
  -2  12   3    4.54    0.37
   2  12  -3    4.29    0.41
  -2  12   3    4.78    0.47
  -1 -12   3   19.97    0.64
   1 -12  -3   20.28    0.74
   1 -12  -3   19.53    0.75
  -1 -12   3   18.37    0.73
   1  12  -3   20.05    0.63
  -1  12   3   20.72    0.77
  -1  12   3   20.14    0.71
   0 -12   3   17.86    0.70
   0 -12  -3   18.73    0.73
   0 -12   3   19.21    0.62
   0  12  -3   18.63    0.62
   0  12  -3   18.05    0.77
   0  12   3   18.07    0.73
   0  12   3   18.09    0.67
   1 -12   3    8.92    0.50
   1 -12   3    9.27    0.44
  -1 -12  -3    8.66    0.51
  -1  12  -3    9.10    0.39
   1  12   3   10.22    0.50
   1  12   3    9.81    0.47
  -1  12  -3    9.06    0.57
  -2 -12  -3    0.36    0.24
  -2 -12  -3    0.06    0.17
   2 -12   3    0.37    0.22
   2 -12   3   -0.08    0.23
  -2  12  -3    0.29    0.27
   2  12   3    0.50    0.23
   2  12   3    0.34    0.20
  -3 -12  -3    1.74    0.22
   3 -12   3    1.94    0.29
   3 -12   3    0.95    0.26
  -3 -12  -3    1.32    0.31
   3  12   3    1.89    0.27
  -3  12  -3    1.45    0.33
   3  12   3    1.56    0.22
  -4 -12  -3    0.87    0.33
   4 -12   3    0.98    0.28
   4 -12   3    1.11    0.31
  -4 -12  -3    1.04    0.18
   4  12   3    0.98    0.18
   4  12   3    0.98    0.26
  -4  12  -3    0.94    0.34
  -5 -12  -3   30.46    1.12
   5 -12   3   29.73    1.08
   5 -12   3   29.58    1.01
  -5  12  -3   29.55    1.15
   5  12   3   30.48    0.98
   6 -12   3    5.77    0.47
  -6 -12  -3    6.47    0.59
   6 -12   3    6.19    0.58
  -6  12  -3    6.42    0.64
   7 -12   3    7.44    0.66
  -7 -12  -3    8.53    0.71
   7 -12   3    8.46    0.49
  -7  12  -3    7.72    0.70
   8 -12   3   -0.17    0.20
  -8 -12  -3   -0.19    0.41
  -8  12  -3   -0.33    0.34
  -9 -12  -3   -0.16    0.42
  -9  12  -3    0.61    0.40
  -9  12  -3    0.83    0.46
 -10 -12  -3    0.34    0.51
 -10  12  -3    0.20    0.49
 -11 -12  -3    0.56    0.55
 -11  12  -3    0.17    0.50
 -12 -13   3   -0.18    0.41
  12 -13  -3   -0.53    0.48
 -12  13   3   -0.32    0.47
  11 -13  -3    2.09    0.54
 -11 -13   3    2.57    0.47
 -11  13   3    2.39    0.54
  10 -13  -3    0.52    0.45
 -10 -13   3    1.48    0.39
 -10  13   3    0.16    0.43
   9 -13  -3    0.76    0.46
  -9 -13   3    1.81    0.35
  -9  13   3    1.31    0.44
  -8 -13   3   19.74    0.81
   8 -13  -3   18.05    0.91
  -8  13   3   18.90    1.00
  -7 -13   3    0.65    0.26
   7 -13  -3    0.49    0.35
   7 -13  -3    0.50    0.17
  -7  13   3    0.49    0.37
  -6 -13   3   25.10    0.85
   6 -13  -3   23.76    0.77
   6 -13  -3   24.62    0.80
   6 -13  -3   24.04    0.98
  -6  13   3   24.60    1.07
   5 -13  -3    1.56    0.35
   5 -13  -3    1.76    0.24
  -5 -13   3    1.80    0.25
   5 -13  -3    1.60    0.26
  -5  13   3    1.60    0.39
   4 -13  -3    0.44    0.24
  -4 -13   3    0.31    0.18
   4 -13  -3    0.89    0.30
  -4  13   3    0.41    0.30
   4  13  -3    0.10    0.15
  -3 -13   3    1.99    0.31
   3 -13  -3    1.98    0.34
  -3 -13   3    1.86    0.22
   3 -13  -3    1.93    0.30
   3  13  -3    1.76    0.20
  -3  13   3    2.21    0.36
  -3  13   3    2.51    0.31
  -2 -13   3   33.90    1.08
   2 -13  -3   31.98    1.09
  -2 -13   3   33.67    0.97
   2  13  -3   33.75    0.97
   2  13  -3   32.23    1.11
  -2  13   3   32.13    1.03
  -2  13   3   32.52    1.13
   1 -13  -3    9.57    0.52
  -1 -13   3   10.21    0.53
  -1 -13   3   10.38    0.43
  -1  13   3   10.06    0.58
  -1  13   3   10.25    0.50
   1  13  -3    9.58    0.41
   1  13  -3    9.37    0.57
   0 -13   3   18.56    0.63
   0 -13   3   17.74    0.72
   0 -13  -3   18.09    0.74
   0 -13  -3   17.61    0.71
   0  13   3   18.04    0.69
   0  13  -3   17.34    0.61
   0  13   3   19.05    0.75
   1 -13   3   10.21    0.48
   1 -13   3    9.49    0.53
  -1 -13  -3   10.10    0.56
  -1  13  -3    9.64    0.61
  -1  13  -3    9.89    0.41
   1  13   3   10.23    0.51
   1  13   3   10.68    0.54
  -2 -13  -3   17.65    0.76
   2 -13   3   18.46    0.75
   2 -13   3   20.73    0.72
   2  13   3   18.26    0.72
   2  13   3   17.71    0.71
  -2  13  -3   19.53    0.85
  -3 -13  -3   16.29    0.65
   3 -13   3   17.95    0.72
   3 -13   3   17.87    0.71
  -3 -13  -3   16.89    0.77
   3  13   3   17.82    0.67
  -3  13  -3   18.13    0.85
   3  13   3   18.15    0.69
   4 -13   3    5.00    0.43
   4 -13   3    4.59    0.44
  -4 -13  -3    4.86    0.35
  -4 -13  -3    5.35    0.53
   4  13   3    5.04    0.36
  -4  13  -3    4.08    0.45
   4  13   3    4.77    0.41
   5 -13   3   11.03    0.65
   5 -13   3   11.24    0.58
  -5 -13  -3   10.20    0.69
  -5  13  -3   12.01    0.75
  -6 -13  -3   12.46    0.77
   6 -13   3   12.17    0.61
   6 -13   3   12.79    0.75
  -6  13  -3   13.41    0.83
   7 -13   3    1.16    0.29
  -7 -13  -3    1.51    0.42
   7 -13   3    1.96    0.45
  -7  13  -3    0.94    0.39
  -8 -13  -3    1.07    0.49
   8 -13   3    1.61    0.27
  -8  13  -3    0.91    0.41
  -9 -13  -3   16.75    1.02
  -9  13  -3   15.95    0.96
  -9  13  -3   16.11    0.97
 -10 -13  -3    0.27    0.50
 -10  13  -3   -0.45    0.46
 -12 -14   3    0.81    0.46
  12 -14  -3    0.43    0.56
 -12  14   3    0.27    0.52
 -11 -14   3    0.80    0.41
  11 -14  -3    0.98    0.50
 -11  14   3    0.62    0.52
  10 -14  -3    2.99    0.60
 -10 -14   3    2.92    0.45
 -10  14   3    2.65    0.57
   9 -14  -3    0.35    0.46
  -9 -14   3   -0.06    0.29
  -9  14   3   -0.05    0.40
  -8 -14   3    0.11    0.27
   8 -14  -3    0.49    0.39
   8 -14  -3    0.20    0.16
  -8  14   3   -0.21    0.40
   7 -14  -3    0.46    0.20
  -7 -14   3    0.06    0.25
   7 -14  -3    0.05    0.39
  -7  14   3    0.21    0.36
   6 -14  -3    7.40    0.44
  -6 -14   3    7.46    0.47
   6 -14  -3    6.19    0.55
   6 -14  -3    7.45    0.38
  -6  14   3    7.88    0.71
  -5 -14   3    1.19    0.24
   5 -14  -3    1.16    0.27
   5 -14  -3    0.70    0.33
  -5  14   3    1.16    0.36
  -4 -14   3   39.80    1.19
   4 -14  -3   40.87    1.24
   4 -14  -3   39.01    1.31
  -4  14   3   39.71    1.40
   3 -14  -3   26.35    0.97
  -3 -14   3   25.54    0.83
   3 -14  -3   25.89    0.91
  -3 -14   3   25.14    0.91
   3  14  -3   24.60    0.97
   3  14  -3   24.55    0.80
  -3  14   3   26.60    1.04
   2 -14  -3  106.26    2.96
  -2 -14   3  110.04    2.85
  -2 -14   3  106.36    2.94
  -2  14   3  107.21    3.02
  -2  14   3  108.77    2.92
   2  14  -3  107.19    3.01
   2  14  -3  106.92    2.84
  -1 -14   3   20.25    0.68
   1 -14  -3   18.92    0.77
  -1 -14   3   20.85    0.79
  -1  14   3   20.06    0.81
  -1  14   3   19.56    0.74
   1  14  -3   20.59    0.85
   1  14  -3   18.91    0.66
   0 -14  -3    2.08    0.35
   0 -14   3    1.85    0.25
   0 -14   3    2.19    0.33
   0 -14  -3    2.11    0.34
   0  14  -3    1.65    0.34
   0  14   3    2.05    0.28
   0  14   3    2.11    0.33
   1 -14   3    0.38    0.29
   1 -14   3    0.82    0.23
  -1 -14  -3    0.65    0.30
   1  14   3    0.95    0.26
   1  14   3    0.76    0.26
  -1  14  -3    0.49    0.30
   2 -14   3    2.66    0.36
   2 -14   3    2.57    0.31
  -2 -14  -3    2.43    0.37
   2  14   3    3.23    0.35
  -2  14  -3    2.06    0.36
   2  14   3    2.46    0.30
   3 -14   3   15.06    0.69
  -3 -14  -3   15.57    0.75
   3 -14   3   17.02    0.69
   3  14   3   16.72    0.67
   3  14   3   16.05    0.66
  -3  14  -3   14.61    0.78
   4 -14   3    2.59    0.38
   4 -14   3    2.98    0.38
  -4 -14  -3    2.78    0.43
  -4 -14  -3    2.83    0.36
   4  14   3    2.91    0.28
  -4  14  -3    2.89    0.46
  -5 -14  -3   11.20    0.72
   5 -14   3   10.36    0.67
   5 -14   3   11.17    0.59
  -5  14  -3   10.64    0.76
  -6 -14  -3    9.25    0.70
   6 -14   3    9.58    0.68
   6 -14   3    8.13    0.54
  -6  14  -3    8.79    0.74
  -7 -14  -3   13.03    0.84
   7 -14   3   14.98    0.84
   7 -14   3   14.27    0.66
  -7  14  -3   13.62    0.89
   8 -14   3    0.12    0.24
  -8 -14  -3    0.01    0.43
  -8  14  -3    0.34    0.41
  -9 -14  -3    5.03    0.65
  -9  14  -3    6.36    0.69
  -9  14  -3    5.24    0.61
 -10 -14  -3   -0.37    0.52
 -10  14  -3   -0.07    0.48
  12 -15  -3    2.08    0.64
 -12  15   3    1.46    0.57
 -11 -15   3    0.05    0.39
  11 -15  -3    0.34    0.52
 -11  15   3   -0.46    0.47
  10 -15  -3    3.73    0.63
 -10 -15   3    3.72    0.48
 -10  15   3    3.50    0.62
   9 -15  -3    0.76    0.45
  -9 -15   3    1.32    0.35
  -9  15   3    0.45    0.46
  -8 -15   3    4.70    0.44
   8 -15  -3    3.85    0.29
   8 -15  -3    4.26    0.57
  -8  15   3    3.52    0.57
   7 -15  -3    1.17    0.41
   7 -15  -3    1.50    0.24
  -7 -15   3    1.31    0.30
  -7  15   3    1.06    0.40
  -6 -15   3    2.85    0.33
   6 -15  -3    2.45    0.45
   6 -15  -3    2.46    0.32
  -6  15   3    2.15    0.46
   5 -15  -3    1.30    0.30
   5 -15  -3    0.78    0.36
  -5 -15   3    0.93    0.25
  -5  15   3    0.61    0.36
  -4 -15   3    7.30    0.43
   4 -15  -3    6.63    0.47
   4 -15  -3    5.44    0.51
  -4  15   3    5.72    0.59
   3 -15  -3   40.84    1.34
  -3 -15   3   41.35    1.22
   3 -15  -3   41.50    1.30
  -3 -15   3   40.35    1.31
  -3  15   3   40.83    1.43
   3  15  -3   40.30    1.37
  -2 -15   3    0.90    0.32
   2 -15  -3    0.61    0.29
  -2 -15   3    0.42    0.20
   2 -15  -3    1.00    0.32
  -2  15   3    0.27    0.29
   2  15  -3    0.45    0.29
  -1 -15   3    0.14    0.20
  -1 -15   3    0.14    0.29
   1 -15  -3   -0.17    0.28
   1  15  -3   -0.01    0.28
  -1  15   3    0.16    0.22
  -1  15   3   -0.13    0.28
   0 -15   3    0.28    0.21
   0 -15  -3   -0.12    0.26
   0 -15  -3    0.07    0.29
   0 -15   3    0.16    0.30
   0  15  -3    0.48    0.32
   0  15   3    0.06    0.28
   0  15   3    0.60    0.27
   1 -15   3   54.33    1.55
  -1 -15  -3   51.81    1.64
   1 -15   3   51.90    1.62
   1  15   3   54.76    1.63
  -1  15  -3   52.49    1.71
   1  15   3   54.04    1.59
   2 -15   3    0.87    0.28
  -2 -15  -3    0.47    0.29
   2 -15   3    0.90    0.31
   2  15   3    1.15    0.29
   2  15   3    1.33    0.30
  -2  15  -3    0.56    0.35
   3 -15   3    3.08    0.36
  -3 -15  -3    2.63    0.40
   3 -15   3    2.69    0.38
  -3  15  -3    2.86    0.46
   3  15   3    2.84    0.33
  -4 -15  -3    2.69    0.43
   4 -15   3    2.52    0.39
   4 -15   3    2.56    0.38
  -4  15  -3    2.14    0.44
   4  15   3    2.35    0.28
  -5 -15  -3    3.42    0.47
   5 -15   3    3.57    0.41
   5 -15   3    3.69    0.46
  -5  15  -3    3.69    0.53
   6 -15   3    0.76    0.32
   6 -15   3    0.01    0.36
  -6 -15  -3    0.12    0.36
  -6  15  -3   -0.13    0.38
   7 -15   3    3.31    0.39
   7 -15   3    3.13    0.52
  -7 -15  -3    3.29    0.54
  -7  15  -3    2.68    0.51
   8 -15   3    2.81    0.35
  -8 -15  -3    2.11    0.53
   8 -15   3    1.76    0.51
  -8  15  -3    1.91    0.50
  -9 -15  -3    4.89    0.68
  -9  15  -3    3.95    0.59
 -10 -15  -3   -0.32    0.49
 -10  15  -3    0.12    0.46
  11 -16  -3   -0.60    0.51
 -11 -16   3    0.27    0.41
 -11  16   3   -1.04    0.49
  10 -16  -3    0.41    0.49
 -10 -16   3    0.21    0.35
 -10  16   3   -0.20    0.48
  -9 -16   3    2.87    0.42
   9 -16  -3    2.07    0.50
  -9  16   3    2.02    0.56
   8 -16  -3    3.83    0.33
   8 -16  -3    2.67    0.50
  -8 -16   3    3.79    0.42
  -8  16   3    3.71    0.60
   7 -16  -3    7.82    0.45
  -7 -16   3    7.78    0.54
   7 -16  -3    7.09    0.65
  -7  16   3    7.26    0.72
   6 -16  -3    2.61    0.46
   6 -16  -3    3.03    0.35
  -6 -16   3    2.82    0.34
  -6  16   3    2.54    0.49
  -5 -16   3    0.97    0.26
   5 -16  -3    1.21    0.40
   5 -16  -3    0.99    0.30
  -5  16   3    0.92    0.41
  -4 -16   3   42.51    1.32
   4 -16  -3   44.25    1.47
   4 -16  -3   45.75    1.39
  -4 -16   3   42.44    1.40
  -4  16   3   43.66    1.55
   3 -16  -3    0.12    0.30
   3 -16  -3    0.14    0.30
  -3 -16   3    0.23    0.22
  -3 -16   3   -0.25    0.32
   3  16  -3    0.17    0.30
  -3  16   3    0.44    0.36
  -2 -16   3    1.82    0.37
   2 -16  -3    1.91    0.38
   2 -16  -3    1.76    0.34
  -2 -16   3    1.91    0.26
  -2  16   3    1.40    0.36
   2  16  -3    1.30    0.34
  -1 -16   3    0.12    0.30
  -1 -16   3   -0.02    0.22
   1 -16  -3    0.13    0.31
  -1  16   3   -0.27    0.31
   1  16  -3    0.30    0.31
   0 -16  -3    3.04    0.38
   0 -16   3    2.74    0.30
   0 -16  -3    2.80    0.40
   0 -16   3    3.48    0.42
   0  16  -3    2.90    0.40
   0  16   3    2.82    0.40
   1 -16   3   21.04    0.88
  -1 -16  -3   23.40    0.93
   1 -16   3   22.23    0.80
  -1  16  -3   21.75    0.98
   1  16   3   22.27    0.92
  -2 -16  -3   -0.19    0.32
   2 -16   3    0.55    0.33
   2 -16   3    0.57    0.28
  -2  16  -3    0.41    0.34
   2  16   3    0.37    0.28
  -3 -16  -3    3.56    0.47
   3 -16   3    3.55    0.43
   3 -16   3    3.94    0.41
   3  16   3    4.52    0.47
  -3  16  -3    4.60    0.53
  -4 -16  -3    0.48    0.36
   4 -16   3    1.18    0.34
   4 -16   3    0.32    0.33
   4  16   3    0.13    0.22
  -4  16  -3   -0.13    0.35
   5 -16   3    0.53    0.33
   5 -16   3    0.15    0.37
  -5 -16  -3    0.41    0.38
  -5  16  -3   -0.17    0.40
  -6 -16  -3    0.78    0.43
   6 -16   3    0.90    0.34
   6 -16   3    0.45    0.39
  -6  16  -3    0.32    0.41
   7 -16   3    7.64    0.55
   7 -16   3    7.78    0.71
  -7 -16  -3    6.81    0.67
  -7  16  -3    6.96    0.69
  -8 -16  -3   -0.16    0.45
   8 -16   3   -0.15    0.45
   8 -16   3    0.13    0.28
  -8  16  -3   -0.19    0.44
  -9 -16  -3    0.94    0.50
  -9  16  -3    0.55    0.49
 -10 -16  -3    0.67    0.54
 -10  16  -3    1.10    0.53
  11 -17  -3   -0.21    0.49
 -11  17   3   -0.19    0.52
 -10 -17   3    0.18    0.37
  10 -17  -3    0.42    0.54
 -10  17   3   -0.56    0.50
   9 -17  -3    1.73    0.53
  -9 -17   3    1.46    0.37
  -9  17   3    0.61    0.52
   8 -17  -3    0.47    0.47
  -8 -17   3    1.22    0.34
   8 -17  -3    0.74    0.26
  -8  17   3    0.68    0.51
   7 -17  -3    4.08    0.55
  -7 -17   3    3.95    0.41
   7 -17  -3    4.01    0.36
  -7  17   3    2.93    0.53
   6 -17  -3    2.92    0.48
   6 -17  -3    3.12    0.37
  -6 -17   3    3.90    0.38
  -6  17   3    2.92    0.51
   5 -17  -3    1.26    0.33
   5 -17  -3    1.19    0.43
  -5 -17   3    1.39    0.29
  -5  17   3    1.20    0.44
  -4 -17   3    0.63    0.26
   4 -17  -3    1.47    0.35
  -4 -17   3    1.32    0.37
   4 -17  -3    1.10    0.37
  -4  17   3    0.73    0.41
  -3 -17   3    1.80    0.29
   3 -17  -3    1.86    0.38
   3 -17  -3    2.11    0.43
  -3 -17   3    1.67    0.40
  -3  17   3    1.40    0.40
   3  17  -3    2.16    0.38
  -2 -17   3    0.57    0.34
  -2 -17   3    1.00    0.25
   2 -17  -3    0.75    0.34
   2 -17  -3    0.90    0.34
  -2  17   3    0.57    0.37
   2  17  -3    1.20    0.35
  -1 -17   3    0.53    0.35
  -1 -17   3    0.42    0.24
   1 -17  -3    1.27    0.35
  -1  17   3    0.36    0.35
   1  17  -3    0.08    0.30
   0 -17   3    2.23    0.30
   0 -17   3    2.16    0.39
   0 -17  -3    1.92    0.41
   0 -17  -3    1.77    0.42
   0  17  -3    1.53    0.38
   0  17   3    2.11    0.40
   1 -17   3    6.27    0.56
  -1 -17  -3    7.28    0.61
   1 -17   3    5.70    0.48
  -1 -17  -3    6.86    0.59
  -1  17  -3    6.29    0.65
   1  17   3    6.88    0.59
   2 -17   3    0.55    0.29
  -2 -17  -3    0.82    0.38
   2 -17   3    0.79    0.35
  -2  17  -3    0.90    0.40
   2  17   3    0.80    0.31
  -3 -17  -3    0.34    0.36
   3 -17   3   -0.03    0.35
   3 -17   3   -0.12    0.30
   3  17   3    0.45    0.28
  -3  17  -3    0.02    0.34
  -4 -17  -3   -0.31    0.37
   4 -17   3   -0.21    0.32
   4 -17   3    0.24    0.33
  -4  17  -3    0.27    0.40
   4  17   3    0.44    0.24
   5 -17   3    1.38    0.40
   5 -17   3    1.61    0.38
  -5 -17  -3    1.08    0.44
  -5  17  -3    0.89    0.44
  -6 -17  -3    3.81    0.56
   6 -17   3    4.41    0.53
   6 -17   3    4.08    0.45
  -6  17  -3    3.70    0.55
   7 -17   3    0.50    0.33
  -7 -17  -3    0.29    0.44
   7 -17   3   -0.08    0.41
  -7  17  -3    0.84    0.46
  -8 -17  -3    3.13    0.58
   8 -17   3    2.62    0.52
   8 -17   3    4.25    0.42
  -8  17  -3    3.01    0.58
  -9 -17  -3    2.15    0.59
  -9  17  -3    2.17    0.56
  11 -18  -3    1.32    0.60
 -11  18   3    1.66    0.61
  10 -18  -3    1.90    0.57
 -10  18   3    1.43    0.59
  -9 -18   3    0.82    0.37
   9 -18  -3    0.67    0.50
  -9  18   3   -0.35    0.46
  -8 -18   3    3.79    0.45
   8 -18  -3    2.62    0.44
   8 -18  -3    2.51    0.52
  -8  18   3    1.86    0.54
   7 -18  -3    0.41    0.26
  -7 -18   3    0.65    0.31
   7 -18  -3   -0.22    0.44
  -7  18   3   -0.07    0.45
   6 -18  -3    0.37    0.41
  -6 -18   3    1.21    0.31
   6 -18  -3    1.05    0.31
  -6  18   3    0.46    0.46
  -5 -18   3    0.23    0.26
   5 -18  -3   -0.15    0.30
   5 -18  -3   -0.14    0.40
  -5  18   3   -0.15    0.40
  -4 -18   3   14.70    0.77
   4 -18  -3   13.11    0.76
  -4 -18   3   13.69    0.65
   4 -18  -3   14.97    0.74
  -4  18   3   14.92    0.91
  -3 -18   3    1.47    0.42
   3 -18  -3    1.75    0.40
  -3 -18   3    1.62    0.29
   3 -18  -3    1.27    0.38
  -3  18   3    1.50    0.41
   3  18  -3    1.33    0.35
  -2 -18   3    0.32    0.34
   2 -18  -3    0.24    0.36
   2 -18  -3    0.04    0.34
  -2 -18   3    0.21    0.24
  -2  18   3   -0.20    0.36
   2  18  -3    0.35    0.35
  -1 -18   3   11.02    0.68
  -1 -18   3   10.63    0.55
   1 -18  -3   10.17    0.66
  -1  18   3   10.82    0.75
   1  18  -3   11.52    0.75
   0 -18   3    3.06    0.44
   0 -18   3    3.27    0.35
   0 -18  -3    3.57    0.45
   0  18  -3    3.10    0.47
   0  18   3    3.23    0.44
  -1 -18  -3    2.30    0.44
  -1 -18  -3    2.15    0.43
   1 -18   3    2.26    0.43
   1 -18   3    1.94    0.33
  -1  18  -3    1.95    0.43
   1  18   3    1.46    0.36
   2 -18   3   13.38    0.73
   2 -18   3   13.01    0.67
  -2 -18  -3   12.32    0.75
  -2  18  -3   12.51    0.84
   2  18   3   12.82    0.74
  -3 -18  -3    1.74    0.44
   3 -18   3    0.63    0.36
   3 -18   3    1.75    0.36
   3  18   3    1.00    0.31
  -3  18  -3    0.80    0.41
   4 -18   3    2.09    0.42
  -4 -18  -3    1.24    0.42
   4 -18   3    0.86    0.36
   4  18   3    1.78    0.31
  -4  18  -3    1.22    0.47
  -5 -18  -3    1.31    0.45
   5 -18   3    1.11    0.39
   5 -18   3    0.60    0.36
  -5  18  -3    0.53    0.44
  -6 -18  -3    2.09    0.50
   6 -18   3    3.04    0.43
   6 -18   3    2.46    0.46
  -6  18  -3    2.62    0.56
   7 -18   3    3.59    0.45
   7 -18   3    3.24    0.54
  -7 -18  -3    4.43    0.63
  -7  18  -3    3.23    0.57
   8 -18   3    1.60    0.37
   8 -18   3    0.96    0.51
  -8 -18  -3    1.37    0.55
  -8  18  -3    0.28    0.50
  -9 -18  -3    0.90    0.52
  -9  18  -3    0.03    0.48
  10 -19  -3    0.21    0.54
 -10  19   3   -0.88    0.50
   9 -19  -3    0.51    0.49
  -9  19   3   -0.75    0.50
  -8 -19   3    3.45    0.45
   8 -19  -3    2.68    0.55
  -8  19   3    2.34    0.55
   7 -19  -3    1.84    0.33
   7 -19  -3    1.20    0.51
  -7 -19   3    1.43    0.35
  -7  19   3    1.52    0.53
   6 -19  -3    3.49    0.40
  -6 -19   3    4.08    0.42
   6 -19  -3    3.55    0.53
  -6  19   3    2.40    0.55
  -5 -19   3    8.74    0.67
   5 -19  -3   10.00    0.63
  -5 -19   3    9.03    0.56
   5 -19  -3    8.73    0.75
  -5  19   3    8.78    0.84
  -4 -19   3    0.54    0.28
   4 -19  -3    0.94    0.37
  -4 -19   3    0.51    0.28
   4 -19  -3    0.34    0.42
  -4 -19   3   -0.17    0.39
  -4  19   3    0.33    0.42
   3 -19  -3    0.96    0.39
   3 -19  -3    0.50    0.37
  -3 -19   3    1.09    0.42
  -3 -19   3    0.75    0.27
  -3  19   3    1.03    0.42
   3  19  -3    0.89    0.36
  -2 -19   3    1.34    0.29
  -2 -19   3    1.90    0.42
   2 -19  -3    1.76    0.42
   2 -19  -3    1.10    0.40
   2  19  -3    1.98    0.44
  -2  19   3    2.09    0.43
   1 -19  -3    4.00    0.48
  -1 -19   3    4.17    0.38
  -1 -19   3    4.99    0.53
   1  19  -3    3.82    0.51
  -1  19   3    3.64    0.48
   0 -19   3    4.06    0.39
   0 -19  -3    4.67    0.53
   0 -19   3    5.20    0.54
   0  19  -3    4.41    0.52
   0  19   3    4.01    0.49
   1 -19   3    6.45    0.52
   1 -19   3    6.95    0.61
  -1 -19  -3    7.33    0.67
  -1 -19  -3    7.80    0.66
   1  19   3    7.66    0.64
  -1  19  -3    6.14    0.62
   2 -19   3    1.93    0.43
  -2 -19  -3    1.34    0.43
   2 -19   3    2.16    0.36
  -2  19  -3    1.75    0.45
   2  19   3    1.62    0.37
  -3 -19  -3    9.59    0.73
   3 -19   3   10.59    0.70
   3 -19   3    9.87    0.63
   3  19   3   10.00    0.65
  -3  19  -3    9.78    0.82
  -4 -19  -3    1.13    0.46
   4 -19   3    0.54    0.37
   4 -19   3    0.63    0.36
  -4  19  -3    0.90    0.46
   4  19   3    1.08    0.31
   5 -19   3    7.06    0.65
  -5 -19  -3    7.56    0.74
   5 -19   3    7.16    0.60
  -5  19  -3    6.19    0.67
   6 -19   3    5.52    0.59
  -6 -19  -3    5.81    0.67
   6 -19   3    6.27    0.60
  -6  19  -3    4.85    0.67
   7 -19   3    1.62    0.49
   7 -19   3    2.06    0.42
  -7 -19  -3    2.27    0.55
  -7  19  -3    1.27    0.53
   8 -19   3    0.55    0.48
  -8 -19  -3    0.50    0.50
  -8  19  -3    0.29    0.51
  -9 -19  -3    0.72    0.54
  -9  19  -3    0.35    0.52
  10 -20  -3    2.08    0.63
 -10  20   3    1.61    0.66
   9 -20  -3   -0.68    0.49
  -9  20   3   -0.55    0.53
   8 -20  -3   -0.09    0.49
  -8  20   3    0.26    0.53
   7 -20  -3    1.17    0.54
  -7 -20   3    0.86    0.35
   7 -20  -3    1.02    0.31
  -7  20   3    0.43    0.52
   6 -20  -3    3.16    0.54
   6 -20  -3    2.66    0.40
  -6 -20   3    2.29    0.38
  -6  20   3    3.21    0.62
   5 -20  -3    0.59    0.35
  -5 -20   3   -0.05    0.40
  -5 -20   3    0.38    0.29
   5 -20  -3   -0.21    0.40
  -5  20   3   -0.37    0.39
  -4 -20   3   20.36    0.84
  -4 -20   3   20.98    1.00
   4 -20  -3   22.75    0.95
   4 -20  -3   22.53    1.00
  -4  20   3   21.03    1.07
  -3 -20   3    2.16    0.48
   3 -20  -3    2.31    0.43
  -3 -20   3    2.14    0.33
   3 -20  -3    1.65    0.47
  -3  20   3    2.01    0.50
   3  20  -3    1.34    0.40
   2 -20  -3    1.49    0.43
   2 -20  -3    0.67    0.40
  -2 -20   3    1.23    0.42
  -2 -20   3    1.30    0.31
  -2  20   3    0.90    0.42
   2  20  -3    0.99    0.40
  -1 -20   3    2.60    0.46
   1 -20  -3    1.59    0.46
   1 -20  -3    2.27    0.45
  -1 -20   3    2.23    0.34
  -1  20   3    2.15    0.46
   1  20  -3    1.92    0.42
   0 -20  -3   13.57    0.76
   0 -20   3   11.92    0.75
   0 -20   3   11.94    0.63
   0  20  -3   12.10    0.83
   0  20   3   12.59    0.82
  -1 -20  -3    0.10    0.36
   1 -20   3    0.48    0.37
  -1 -20  -3    0.58    0.43
   1 -20   3    0.43    0.30
   1  20   3    0.27    0.35
  -1  20  -3    0.09    0.38
   2 -20   3    1.63    0.36
   2 -20   3    1.69    0.46
  -2 -20  -3    1.66    0.46
  -2 -20  -3    1.45    0.45
   2  20   3    1.93    0.40
  -2  20  -3    1.33    0.43
  -3 -20  -3    2.92    0.52
   3 -20   3    2.78    0.42
   3 -20   3    3.09    0.49
   3  20   3    2.20    0.39
  -3  20  -3    2.44    0.53
   4 -20   3    9.69    0.69
   4 -20   3    9.58    0.70
  -4 -20  -3   10.09    0.79
  -4  20  -3   10.83    0.89
   4  20   3   10.71    0.65
   5 -20   3    7.27    0.68
  -5 -20  -3    9.36    0.80
   5 -20   3    8.22    0.69
  -5  20  -3    8.34    0.87
   6 -20   3    1.38    0.46
  -6 -20  -3    0.86    0.49
   6 -20   3    1.99    0.43
  -6  20  -3    1.84    0.57
  -7 -20  -3    4.74    0.67
   7 -20   3    4.52    0.50
   7 -20   3    3.45    0.57
  -7  20  -3    2.96    0.63
  -8 -20  -3    1.22    0.56
   8 -20   3    0.38    0.51
  -8  20  -3    2.07    0.60
   9 -21  -3    0.66    0.55
  -9  21   3    0.01    0.54
   8 -21  -3    4.59    0.67
  -8  21   3    5.38    0.76
   7 -21  -3    1.61    0.56
   7 -21  -3    1.05    0.33
  -7  21   3    0.44    0.51
  -6 -21   3    3.43    0.53
  -6 -21   3    2.47    0.39
   6 -21  -3    1.54    0.51
   6 -21  -3    2.66    0.42
  -6  21   3    1.74    0.57
  -5 -21   3    0.85    0.33
  -5 -21   3    1.26    0.46
   5 -21  -3    0.55    0.48
   5 -21  -3    1.22    0.40
  -5  21   3    0.16    0.46
   4 -21  -3    1.61    0.50
  -4 -21   3    1.18    0.33
   4 -21  -3    1.00    0.41
  -4 -21   3    1.16    0.45
  -4  21   3    0.38    0.44
  -3 -21   3    0.15    0.28
  -3 -21   3   -0.24    0.41
   3 -21  -3    0.12    0.38
   3 -21  -3   -0.30    0.42
   3  21  -3    0.44    0.39
  -3  21   3    0.21    0.46
   2 -21  -3    3.90    0.52
  -2 -21   3    3.24    0.39
   2 -21  -3    4.22    0.54
  -2 -21   3    4.54    0.56
   2  21  -3    3.65    0.52
  -2  21   3    3.89    0.57
  -1 -21   3   -0.05    0.29
  -1 -21   3    0.30    0.40
   1 -21  -3    0.15    0.41
   1 -21  -3    0.18    0.37
   1  21  -3    0.03    0.40
  -1  21   3   -0.51    0.41
   0 -21  -3    0.84    0.44
   0 -21   3   -0.32    0.28
   0 -21   3    0.49    0.42
   0  21   3   -0.01    0.37
   0  21  -3    0.26    0.42
  -1 -21  -3   -0.16    0.43
  -1 -21  -3    0.00    0.41
   1 -21   3    0.48    0.41
   1 -21   3   -0.59    0.29
   1  21   3   -0.44    0.36
  -1  21  -3    0.05    0.39
  -2 -21  -3    4.60    0.57
  -2 -21  -3    4.19    0.57
   2 -21   3    3.99    0.45
   2 -21   3    5.22    0.58
   2  21   3    4.16    0.50
  -2  21  -3    3.70    0.56
  -3 -21  -3   10.78    0.82
   3 -21   3    9.04    0.73
   3 -21   3   10.59    0.69
   3  21   3   10.32    0.72
  -3  21  -3    9.52    0.88
   4 -21   3   -0.16    0.36
   4 -21   3    0.02    0.39
  -4 -21  -3    0.03    0.46
   4  21   3    0.39    0.30
  -4  21  -3   -0.71    0.43
   5 -21   3    1.07    0.43
   5 -21   3    1.65    0.45
  -5 -21  -3    1.33    0.53
  -5  21  -3    1.11    0.53
  -6 -21  -3    1.82    0.58
   6 -21   3    2.26    0.46
   6 -21   3    1.20    0.47
  -6  21  -3    2.63    0.61
   7 -21   3    1.21    0.40
  -7 -21  -3    1.70    0.56
   7 -21   3    0.63    0.45
  -7  21  -3    1.26    0.59
   8 -21   3    0.47    0.49
  -8 -21  -3    0.69    0.54
  -8  21  -3    0.81    0.56
   9 -22  -3    0.64    0.56
  -9  22   3   -0.79    0.58
   8 -22  -3   -0.05    0.53
  -8  22   3   -0.42    0.50
   7 -22  -3    0.80    0.57
   7 -22  -3    1.45    0.36
  -7 -22   3    0.96    0.49
  -7  22   3    0.53    0.54
   6 -22  -3    0.33    0.51
  -6 -22   3    0.13    0.46
   6 -22  -3    0.67    0.37
  -6  22   3    0.26    0.48
   5 -22  -3    2.07    0.44
  -5 -22   3    1.49    0.38
  -5 -22   3    2.89    0.56
   5 -22  -3    2.31    0.55
  -5  22   3    2.01    0.58
  -4 -22   3    2.71    0.39
  -4 -22   3    4.21    0.59
   4 -22  -3    3.83    0.52
   4 -22  -3    2.95    0.53
  -4  22   3    2.33    0.57
  -3 -22   3   -0.04    0.30
   3 -22  -3    0.00    0.41
   3 -22  -3   -0.24    0.41
  -3 -22   3    0.78    0.46
  -3  22   3    0.28    0.47
   3  22  -3    0.23    0.39
   2 -22  -3   17.00    0.88
  -2 -22   3   14.95    0.74
  -2 -22   3   16.02    0.89
   2 -22  -3   16.35    0.88
  -2  22   3   15.76    1.00
   2  22  -3   17.39    0.98
  -1 -22   3    7.53    0.57
   1 -22  -3    6.92    0.67
   1 -22  -3    7.30    0.69
  -1 -22   3    8.72    0.72
  -1  22   3    7.65    0.79
   1  22  -3    8.19    0.78
   0 -22   3    2.53    0.49
   0 -22  -3    2.26    0.50
   0 -22   3    2.39    0.38
   0  22   3    2.57    0.51
   0  22  -3    2.43    0.50
  -1 -22  -3   -0.57    0.43
   1 -22   3   -0.25    0.31
   1 -22   3   -0.16    0.41
   1  22   3   -0.21    0.37
  -1  22  -3   -0.08    0.43
   2 -22   3    4.60    0.57
  -2 -22  -3    4.73    0.61
  -2 -22  -3    4.00    0.58
   2 -22   3    4.08    0.47
   2  22   3    3.76    0.49
  -2  22  -3    3.95    0.61
   3 -22   3    1.90    0.42
  -3 -22  -3    1.71    0.53
   3 -22   3    1.81    0.49
   3  22   3    1.49    0.39
  -3  22  -3    1.00    0.50
  -4 -22  -3    1.47    0.55
   4 -22   3    1.37    0.45
   4 -22   3    1.43    0.43
  -4  22  -3    1.73    0.53
   4  22   3    1.92    0.38
   5 -22   3    8.08    0.76
  -5 -22  -3   10.12    0.89
   5 -22   3    9.65    0.76
  -5  22  -3    7.99    0.84
  -6 -22  -3    0.31    0.50
   6 -22   3   -0.76    0.43
   6 -22   3    0.99    0.44
  -6  22  -3    0.17    0.54
  -7 -22  -3    0.10    0.53
   7 -22   3    0.68    0.47
   7 -22   3    1.22    0.41
  -7  22  -3    0.63    0.55
   8 -23  -3    0.73    0.56
  -8 -23   3    1.01    0.53
  -8  23   3   -0.52    0.59
   7 -23  -3    0.64    0.53
  -7 -23   3    0.04    0.47
   7 -23  -3    0.93    0.36
  -7  23   3   -0.57    0.55
   6 -23  -3    5.30    0.69
   6 -23  -3    5.64    0.55
  -6 -23   3    5.68    0.67
  -6  23   3    4.46    0.72
   5 -23  -3    2.53    0.47
  -5 -23   3    2.91    0.57
   5 -23  -3    2.01    0.55
  -5  23   3    1.12    0.57
   4 -23  -3    0.65    0.43
  -4 -23   3    1.01    0.49
  -4 -23   3    0.55    0.36
   4 -23  -3    0.93    0.53
  -4  23   3    0.91    0.54
   3 -23  -3    3.55    0.55
   3 -23  -3    3.60    0.56
  -3 -23   3    2.44    0.52
  -3 -23   3    2.91    0.40
  -3  23   3    1.90    0.52
   3  23  -3    3.37    0.52
  -2 -23   3    1.85    0.52
   2 -23  -3    1.22    0.47
   2 -23  -3    1.72    0.48
  -2 -23   3    1.55    0.36
   2  23  -3    1.50    0.47
  -2  23   3    0.91    0.49
  -1 -23   3    3.64    0.43
  -1 -23   3    4.86    0.60
   1 -23  -3    3.97    0.57
   1 -23  -3    4.31    0.59
  -1  23   3    2.91    0.54
   1  23  -3    3.13    0.54
   0 -23  -3    0.51    0.46
   0 -23   3    0.92    0.47
   0 -23   3    0.61    0.34
   0 -23  -3    0.45    0.48
   0  23   3    0.60    0.43
   0  23  -3    0.36    0.42
   1 -23   3    0.23    0.35
  -1 -23  -3   -0.15    0.46
   1 -23   3    0.49    0.45
   1  23   3   -0.14    0.40
  -1  23  -3    0.01    0.46
  -2 -23  -3    0.47    0.48
  -2 -23  -3    0.09    0.46
   2 -23   3    0.82    0.45
   2 -23   3    0.23    0.37
   2  23   3    0.56    0.40
  -2  23  -3    0.36    0.49
   3 -23   3    0.04    0.45
  -3 -23  -3    0.13    0.50
  -3 -23  -3    0.29    0.49
   3 -23   3    0.13    0.37
  -3  23  -3    0.02    0.47
   3  23   3    0.39    0.36
   4 -23   3    0.42    0.41
   4 -23   3    0.87    0.44
  -4 -23  -3    0.86    0.52
   4  23   3    1.16    0.36
  -4  23  -3    0.50    0.51
   5 -23   3    1.31    0.47
   5 -23   3    0.69    0.45
  -5 -23  -3    0.59    0.53
  -5  23  -3    1.22    0.58
   6 -23   3    0.89    0.44
   6 -23   3    0.17    0.47
  -6 -23  -3    0.85    0.56
  -6  23  -3    1.11    0.58
   7 -23   3    0.17    0.48
  -7 -23  -3    0.30    0.53
  -7  23  -3    0.12    0.56
   8 -24  -3    2.91    0.62
  -8 -24   3    4.01    0.65
  -8  24   3    2.05    0.71
   7 -24  -3    2.55    0.59
   7 -24  -3    3.40    0.45
  -7 -24   3    2.51    0.60
  -7  24   3    1.63    0.66
  -6 -24   3    0.00    0.50
   6 -24  -3    0.47    0.40
   6 -24  -3    0.14    0.48
  -6  24   3   -1.05    0.54
   5 -24  -3    3.42    0.62
  -5 -24   3    3.54    0.62
   5 -24  -3    3.43    0.53
  -5  24   3    1.57    0.56
   4 -24  -3   -0.37    0.42
   4 -24  -3   -0.41    0.50
  -4 -24   3    0.27    0.49
  -4  24   3   -0.13    0.51
   3 -24  -3    0.16    0.46
  -3 -24   3    0.64    0.47
   3 -24  -3    0.36    0.47
   3  24  -3    0.41    0.44
  -3  24   3   -0.29    0.50
   2 -24  -3    1.80    0.51
   2 -24  -3    0.58    0.48
  -2 -24   3    1.20    0.52
  -2  24   3    0.76    0.51
   2  24  -3    1.49    0.49
   1 -24  -3    0.08    0.46
   1 -24  -3    0.27    0.49
  -1 -24   3   -0.03    0.47
  -1 -24   3    0.61    0.47
   1  24  -3    0.28    0.47
  -1  24   3    0.26    0.48
   0 -24   3    7.31    0.70
   0 -24   3    6.14    0.64
   0 -24  -3    6.00    0.65
   0 -24  -3    5.95    0.63
   0  24   3    6.42    0.67
   0  24  -3    6.27    0.71
   1 -24   3    1.15    0.40
   1 -24   3    1.45    0.51
  -1 -24  -3    1.00    0.47
   1  24   3    1.13    0.46
  -1  24  -3    0.89    0.51
   2 -24   3    2.44    0.46
   2 -24   3    2.15    0.55
  -2 -24  -3    2.32    0.53
  -2  24  -3    1.63    0.57
   2  24   3    1.80    0.47
   3 -24   3   -0.29    0.39
   3 -24   3   -0.26    0.47
  -3 -24  -3   -0.03    0.50
  -3 -24  -3   -0.06    0.51
  -3  24  -3    0.12    0.47
   3  24   3    0.71    0.38
   4 -24   3    1.23    0.48
   4 -24   3    1.00    0.54
  -4 -24  -3    1.00    0.54
  -4  24  -3    1.44    0.55
  -5 -24  -3    0.52    0.55
   5 -24   3    0.31    0.44
  -5  24  -3   -0.13    0.55
   6 -24   3    0.71    0.45
  -6 -24  -3    1.68    0.60
  -6  24  -3    0.59    0.59
  -7 -25   3   -0.63    0.52
   7 -25  -3   -0.34    0.55
   7 -25  -3    0.56    0.37
  -7  25   3   -0.88    0.56
   6 -25  -3    1.34    0.43
   6 -25  -3    0.95    0.59
  -6 -25   3    1.80    0.58
  -6  25   3   -0.51    0.54
   5 -25  -3    5.39    0.71
  -5 -25   3    5.51    0.69
   5 -25  -3    4.82    0.59
  -5  25   3    3.36    0.70
   4 -25  -3   -0.51    0.45
  -4 -25   3   -0.17    0.49
   4 -25  -3    0.09    0.44
  -4  25   3   -0.35    0.52
   3 -25  -3   11.36    0.83
   3 -25  -3   11.49    0.90
  -3 -25   3   11.56    0.87
  -3  25   3   10.25    1.00
   2 -25  -3    0.76    0.52
   2 -25  -3    1.03    0.51
  -2 -25   3    0.50    0.52
  -2  25   3    0.07    0.52
   2  25  -3    1.45    0.51
  -1 -25   3    1.76    0.53
   1 -25  -3    1.42    0.50
   1 -25  -3    1.62    0.53
  -1  25   3    1.64    0.52
   1  25  -3    2.40    0.55
   0 -25   3    0.22    0.48
   0 -25  -3    0.01    0.49
   0 -25  -3    0.77    0.51
   0  25  -3    0.02    0.49
   0  25   3   -0.03    0.46
  -1 -25  -3   -0.09    0.50
   1 -25   3    0.74    0.52
  -1 -25  -3    0.16    0.50
   1  25   3    0.25    0.44
  -1  25  -3    0.15    0.49
  -2 -25  -3    0.00    0.48
   2 -25   3    0.37    0.47
   2  25   3    0.56    0.43
  -2  25  -3    0.10    0.52
   3 -25   3    1.45    0.52
  -3 -25  -3    1.17    0.56
  -3 -25  -3    1.78    0.56
   3  25   3    1.28    0.42
  -3  25  -3    1.22    0.52
  -4 -25  -3    6.00    0.74
  -4 -25  -3    6.90    0.75
   4 -25   3    7.04    0.68
  -4  25  -3    6.08    0.74
  -5 -25  -3    0.66    0.57
   5 -25   3    0.17    0.46
  -5  25  -3    0.47    0.59
   6 -26  -3   -0.03    0.39
   6 -26  -3   -0.10    0.50
  -6 -26   3   -0.49    0.51
  -6  26   3   -0.39    0.60
   5 -26  -3    1.67    0.50
   5 -26  -3    2.01    0.56
  -5 -26   3    2.32    0.59
  -5  26   3    0.95    0.66
  -4 -26   3    0.21    0.53
   4 -26  -3    0.17    0.52
   4 -26  -3    0.53    0.47
  -4  26   3    0.53    0.61
  -3 -26   3   -0.16    0.50
   3 -26  -3   -0.06    0.51
   3 -26  -3    0.88    0.51
  -3  26   3   -0.27    0.51
   2 -26  -3    5.50    0.70
  -2 -26   3    6.09    0.73
   2 -26  -3    5.49    0.68
   2  26  -3    5.50    0.66
  -2  26   3    5.05    0.69
   1 -26  -3    2.50    0.57
  -1 -26   3    2.49    0.57
   1 -26  -3    4.38    0.63
  -1  26   3    3.27    0.64
   1  26  -3    2.58    0.55
   0 -26  -3    0.33    0.51
   0 -26  -3   -0.23    0.51
   0 -26   3    0.29    0.50
   0  26  -3    0.41    0.52
   0  26   3   -0.11    0.48
  -1 -26  -3    2.12    0.59
   1 -26   3    1.52    0.54
  -1 -26  -3    1.25    0.56
  -1  26  -3    2.06    0.57
   1  26   3    1.80    0.53
  -2 -26  -3    1.49    0.53
   2 -26   3    1.56    0.55
   2  26   3    0.94    0.47
  -2  26  -3    1.79    0.61
  -3 -26  -3   -0.71    0.52
   3 -26   3    0.09    0.49
  -3  26  -3    0.29    0.51
   3  26   3    0.47    0.40
  -4 -26  -3    0.93    0.57
  -4 -26  -3    0.31    0.52
   4 -26   3    1.67    0.52
  -4  26  -3    0.70    0.55
   5 -27  -3    2.28    0.53
   5 -27  -3    0.21    0.55
  -5 -27   3    1.80    0.62
  -5  27   3    0.80    0.58
  -4 -27   3    0.26    0.52
   4 -27  -3   -0.19    0.47
   4 -27  -3    0.08    0.53
  -4  27   3   -0.07    0.57
   3 -27  -3    1.61    0.55
  -3 -27   3    0.62    0.56
   3 -27  -3   -0.22    0.53
  -3  27   3    0.09    0.56
   2 -27  -3    7.70    0.76
  -2 -27   3    8.93    0.83
   2 -27  -3    7.02    0.76
  -2  27   3    5.70    0.77
   2  27  -3    8.31    0.88
  -1 -27   3    0.38    0.52
   1 -27  -3    0.05    0.52
   1 -27  -3    0.27    0.53
  -1  27   3    0.08    0.51
   1  27  -3    1.36    0.53
   0 -27  -3    4.55    0.68
   0 -27   3    6.15    0.75
   0 -27  -3    3.86    0.66
   0  27   3    3.81    0.64
   0  27  -3    4.41    0.70
  -1 -27  -3    0.08    0.55
   1 -27   3   -0.21    0.52
  -1 -27  -3   -0.68    0.49
  -1  27  -3    0.29    0.51
   1  27   3    0.44    0.48
   2 -27   3    0.15    0.53
  -2 -27  -3    1.00    0.57
  -2 -27  -3    1.28    0.56
   2  27   3    0.82    0.48
  -2  27  -3    0.05    0.55
   3 -27   3    1.22    0.54
  -3 -27  -3    0.73    0.58
  -3  27  -3    0.63    0.55
   3  27   3    1.50    0.63
   3 -28  -3    0.26    0.52
  -3 -28   3   -0.29    0.54
   3 -28  -3   -0.12    0.52
  -3  28   3    0.16    0.59
  -2 -28   3    2.81    0.65
   2 -28  -3    2.47    0.56
   2 -28  -3    1.97    0.60
  -2  28   3    1.26    0.62
   2  28  -3    2.76    0.61
   1 -28  -3    5.31    0.69
  -1 -28   3    5.83    0.72
   1 -28  -3    5.71    0.71
  -1  28   3    5.29    0.74
   1  28  -3    5.87    0.76
   0 -28  -3    0.47    0.55
   0 -28   3    1.70    0.59
   0 -28  -3    0.17    0.56
   0  28  -3    0.84    0.54
   0  28   3    0.04    0.50
  -1 -28  -3   -0.82    0.53
  -1 -28  -3    0.24    0.52
   1 -28   3    0.41    0.56
  -1  28  -3    0.56    0.53
   1  28   3    0.06    0.47
 -14   0   4    7.05    0.71
 -13   0   4   -0.08    0.39
 -12   0   4    0.81    0.32
 -12   0   4    1.49    0.42
 -11   0   4   -0.36    0.24
 -11   0   4    0.08    0.35
 -10   0   4    3.44    0.38
 -10   0   4    3.53    0.45
  -9   0   4    0.35    0.23
  -9   0   4    0.00    0.27
   8   0  -4   61.56    1.85
  -8   0   4   64.21    1.86
   7   0  -4    7.89    0.46
   6   0  -4    0.29    0.20
   5   0  -4   58.19    1.61
  -5   0   4   57.04    1.60
  -4   0   4   18.84    0.49
  -4   0   4   18.48    0.59
   4   0  -4   17.30    0.59
  -3   0   4   60.23    1.53
   3   0  -4   58.56    1.58
  -3   0   4   58.40    1.57
  -2   0   4   85.01    2.23
   2   0  -4   83.07    2.21
   2   0  -4   86.43    2.23
  -2   0   4   86.21    2.22
  -2   0   4   89.45    2.22
  -1   0   4  264.99    6.53
   1   0  -4  254.03    6.53
  -1   0   4  253.25    6.55
   1   0  -4  260.67    6.55
   0   0  -4   40.11    1.10
   0   0   4   39.17    1.11
   0   0  -4   41.54    1.11
   0   0   4   40.62    1.10
  -1   0  -4  169.92    4.42
   1   0   4  173.23    4.42
  -1   0  -4  171.95    4.42
   1   0   4  172.84    4.42
  -2   0  -4   30.18    0.91
   2   0   4   30.31    0.83
  -2   0  -4   30.98    0.89
   2   0   4   28.00    0.88
   2   0   4   30.61    0.91
   3   0   4  179.33    4.72
  -3   0  -4  183.37    4.77
   3   0   4  187.69    4.66
   4   0   4   13.81    0.42
  -4   0  -4   13.68    0.57
   4   0   4   14.06    0.51
  -5   0  -4    1.38    0.29
   5   0   4    1.08    0.20
   6   0   4    4.22    0.32
  -6   0  -4    4.57    0.45
  -7   0  -4    0.63    0.34
   7   0   4    0.33    0.17
  -8   0  -4    1.43    0.40
   8   0   4    1.37    0.17
  -9   0  -4    2.26    0.48
 -10   0  -4    0.03    0.40
 -11   0  -4    7.65    0.75
 -14  -1   4    1.95    0.52
 -14   1   4    2.42    0.54
 -13  -1   4    0.97    0.43
 -13   1   4    1.30    0.46
 -12  -1   4    4.58    0.52
 -12  -1   4    3.33    0.53
 -12   1   4    4.29    0.57
 -12   1   4    3.76    0.44
 -11  -1   4    0.33    0.27
 -11  -1   4    0.48    0.34
 -11   1   4    0.20    0.34
 -11   1   4    0.36    0.27
 -10  -1   4   11.22    0.67
 -10  -1   4   10.89    0.63
 -10   1   4   11.33    0.66
 -10   1   4   11.63    0.69
   9  -1  -4    1.88    0.36
  -9  -1   4    1.32    0.31
  -9  -1   4    2.19    0.31
  -9   1   4    1.67    0.30
  -8  -1   4    2.13    0.29
   8  -1  -4    3.02    0.36
  -8  -1   4    3.27    0.35
  -8   1   4    2.47    0.32
   7  -1  -4   -0.07    0.24
   7   1  -4    0.14    0.22
  -7   1   4    0.22    0.20
   6  -1  -4   30.59    0.99
   6   1  -4   32.01    0.99
  -5  -1   4    2.83    0.26
   5  -1  -4    2.09    0.25
  -5   1   4    2.00    0.22
   5   1  -4    2.28    0.24
  -4  -1   4   67.01    1.71
   4  -1  -4   66.23    1.82
  -4  -1   4   66.62    1.79
  -4   1   4   67.19    1.71
   4   1  -4   67.02    1.80
  -4   1   4   67.35    1.81
  -3  -1   4   12.69    0.42
   3  -1  -4   12.76    0.45
  -3  -1   4   11.60    0.38
  -3   1   4   13.51    0.44
  -3   1   4   12.71    0.38
   3   1  -4   12.35    0.42
   2  -1  -4   65.13    1.72
  -2  -1   4   65.29    1.72
  -2  -1   4   66.25    1.74
   2  -1  -4   67.04    1.75
  -2  -1   4   68.02    1.71
  -2   1   4   65.76    1.73
   2   1  -4   65.76    1.72
  -2   1   4   72.22    1.75
   2   1  -4   65.69    1.72
  -2   1   4   62.13    1.74
  -1  -1   4   60.54    1.63
  -1  -1   4   62.87    1.59
   1  -1  -4   59.77    1.62
   1  -1  -4   60.73    1.62
   1   1  -4   64.31    1.59
  -1   1   4   59.65    1.61
   1   1  -4   62.20    1.62
  -1   1   4   60.39    1.62
   0  -1  -4   19.60    0.58
   0  -1  -4   18.24    0.57
   0  -1   4   18.29    0.55
   0  -1   4   17.95    0.59
   0   1  -4   18.26    0.55
   0   1  -4   17.52    0.56
   0   1   4   18.57    0.58
   0   1   4   19.14    0.57
   1  -1   4    0.41    0.13
   1  -1   4    0.29    0.11
  -1  -1  -4    0.52    0.16
   1  -1   4    0.23    0.16
  -1  -1  -4    0.35    0.16
   1   1   4    0.20    0.17
  -1   1  -4    0.18    0.15
  -1   1  -4    0.07    0.14
   1   1   4    0.39    0.14
  -2  -1  -4   40.55    1.18
  -2  -1  -4   41.69    1.16
   2  -1   4   40.68    1.16
   2  -1   4   41.10    1.17
   2  -1   4   42.44    1.12
   2   1   4   39.99    1.17
  -2   1  -4   40.37    1.18
   2   1   4   39.93    1.15
  -2   1  -4   41.59    1.16
   2   1   4   40.09    1.08
   3  -1   4    2.49    0.20
  -3  -1  -4    2.13    0.26
   3  -1   4    2.09    0.23
   3   1   4    2.85    0.27
  -3   1  -4    2.94    0.28
   3   1   4    2.91    0.15
   4  -1   4    0.15    0.17
   4  -1   4    0.38    0.11
  -4  -1  -4    0.50    0.23
   4   1   4    0.30    0.18
  -4   1  -4    0.50    0.22
  -5  -1  -4   29.53    1.04
   5  -1   4   30.22    0.86
   5  -1   4   31.80    0.92
   5   1   4   29.38    0.91
  -5   1  -4   30.39    1.04
  -5   1  -4   31.50    0.87
   6  -1   4    0.41    0.19
  -6  -1  -4    0.38    0.30
   6   1   4    0.59    0.19
  -6   1  -4    0.33    0.28
   7  -1   4   17.16    0.59
  -7  -1  -4   17.13    0.82
  -7   1  -4   17.17    0.82
   7   1   4   16.98    0.58
   8  -1   4    3.27    0.24
  -8  -1  -4    2.95    0.47
   8   1   4    3.51    0.24
  -8   1  -4    2.63    0.43
  -9  -1  -4    4.78    0.58
  -9   1  -4    5.87    0.61
 -10  -1  -4    0.45    0.39
 -10   1  -4   -0.05    0.41
 -11  -1  -4    0.27    0.46
 -11   1  -4   -0.23    0.40
 -14  -2   4   -0.23    0.43
 -14   2   4   -0.03    0.44
 -13  -2   4   -0.58    0.38
 -13   2   4    0.21    0.43
 -12  -2   4    0.26    0.37
 -12   2   4   -0.48    0.29
 -12   2   4    0.06    0.39
 -11  -2   4   -0.03    0.31
 -11  -2   4   -0.34    0.24
 -11   2   4    0.26    0.35
 -11   2   4   -0.23    0.26
 -10  -2   4   13.75    0.68
 -10  -2   4   14.95    0.73
 -10   2   4   13.24    0.72
  -9  -2   4    0.66    0.23
  -9  -2   4    0.05    0.27
   9  -2  -4    0.01    0.33
  -9   2   4    0.43    0.26
   8  -2  -4   11.59    0.62
  -8  -2   4   11.16    0.57
  -8   2   4   12.34    0.36
  -8   2   4   12.51    0.64
  -7  -2   4    0.24    0.20
   7  -2  -4    0.21    0.24
  -7   2   4    0.39    0.07
  -7   2   4    0.37    0.07
  -7   2   4    0.26    0.21
   6  -2  -4   76.30    2.14
   6   2  -4   78.92    2.11
  -6   2   4   77.28    1.96
  -6   2   4   76.00    1.95
  -6   2   4   76.07    2.16
   5  -2  -4   18.77    0.69
  -5  -2   4   18.60    0.63
   5   2  -4   19.51    0.65
  -5   2   4   19.02    0.70
  -5   2   4   19.68    0.68
  -5   2   4   18.91    0.52
  -4  -2   4    4.95    0.27
   4  -2  -4    4.84    0.34
  -4  -2   4    4.51    0.19
  -4   2   4    5.07    0.31
  -4   2   4    4.74    0.20
   4   2  -4    4.68    0.28
  -3  -2   4    5.66    0.24
   3  -2  -4    5.84    0.20
  -3  -2   4    6.19    0.25
   3  -2  -4    5.47    0.32
  -3   2   4    5.89    0.24
  -3   2   4    6.04    0.29
   3   2  -4    5.41    0.26
  -2  -2   4    5.19    0.19
  -2  -2   4    5.33    0.26
   2  -2  -4    6.05    0.24
   2  -2  -4    5.97    0.29
  -2  -2   4    5.94    0.21
   2   2  -4    5.31    0.23
   2   2  -4    5.55    0.21
  -2   2   4    6.07    0.25
  -2   2   4    5.79    0.26
  -2   2   4    5.10    0.27
   1  -2  -4  126.27    3.27
  -1  -2   4  128.26    3.27
  -1  -2   4  130.48    3.21
   1  -2  -4  127.01    3.26
   1   2  -4  128.83    3.26
  -1   2   4  125.05    3.26
   1   2  -4  126.64    3.21
  -1   2   4  121.37    3.26
   0  -2   4    1.38    0.19
   0  -2  -4    1.22    0.16
   0  -2   4    1.45    0.13
   0  -2  -4    1.08    0.16
   0   2   4    1.29    0.18
   0   2  -4    1.73    0.18
   0   2  -4    1.52    0.14
   0   2   4    1.42    0.16
  -1  -2  -4  131.91    3.41
   1  -2   4  130.54    3.39
   1  -2   4  130.92    3.40
  -1  -2  -4  131.51    3.40
   1  -2   4  128.74    3.38
  -1   2  -4  131.45    3.39
   1   2   4  127.69    3.39
  -1   2  -4  134.00    3.40
   1   2   4  133.13    3.41
  -2  -2  -4   18.08    0.62
   2  -2   4   18.45    0.57
   2  -2   4   17.89    0.61
  -2  -2  -4   16.83    0.59
  -2   2  -4   17.32    0.59
   2   2   4   17.20    0.50
   2   2   4   16.88    0.60
   2   2   4   17.53    0.59
  -2   2  -4   18.00    0.61
  -3  -2  -4    8.54    0.43
   3  -2   4    6.84    0.37
   3  -2   4    6.97    0.31
  -3   2  -4    6.78    0.38
  -3   2  -4    6.94    0.33
  -3   2  -4    6.69    0.38
   3   2   4    8.45    0.36
   4  -2   4   21.54    0.67
  -4  -2  -4   21.71    0.79
   4  -2   4   21.13    0.70
  -4   2  -4   20.92    0.77
  -4   2  -4   22.30    0.67
   4   2   4   22.04    0.70
   5  -2   4    3.59    0.31
  -5  -2  -4    3.18    0.35
   5  -2   4    3.61    0.26
  -5   2  -4    4.00    0.27
  -5   2  -4    4.01    0.37
   5   2   4    3.45    0.29
   6  -2   4    2.94    0.26
  -6  -2  -4    2.34    0.38
   6  -2   4    2.62    0.23
  -6   2  -4    2.37    0.26
   6   2   4    2.48    0.25
  -6   2  -4    1.83    0.33
   7  -2   4    5.70    0.34
  -7  -2  -4    5.03    0.52
  -7   2  -4    5.52    0.32
  -7   2  -4    6.30    0.57
   7   2   4    5.28    0.32
   8  -2   4    0.59    0.15
  -8  -2  -4    0.17    0.32
  -8   2  -4    0.50    0.34
   8   2   4    0.10    0.14
  -9  -2  -4    1.99    0.45
  -9   2  -4    2.98    0.50
 -10  -2  -4    0.92    0.42
 -10   2  -4    1.13    0.48
 -11  -2  -4    0.95    0.51
 -11   2  -4    1.20    0.51
 -14  -3   4    0.08    0.43
 -14   3   4   -0.65    0.45
 -13  -3   4    0.39    0.40
 -13   3   4   -0.33    0.39
 -12  -3   4    0.53    0.37
 -12   3   4   -0.23    0.30
 -12   3   4    0.27    0.39
 -11  -3   4    0.44    0.33
 -11  -3   4    0.09    0.24
 -11   3   4    0.13    0.36
 -11   3   4   -0.18    0.27
 -10  -3   4    2.63    0.33
 -10  -3   4    3.41    0.41
  10  -3  -4    2.74    0.43
 -10   3   4    2.52    0.37
  -9  -3   4    0.46    0.26
   9  -3  -4    0.62    0.33
  -9   3   4    0.61    0.28
  -8  -3   4    1.33    0.27
   8  -3  -4    1.26    0.34
  -8   3   4    1.56    0.14
  -8   3   4    1.07    0.29
  -7  -3   4    1.81    0.25
   7  -3  -4    1.58    0.30
  -7   3   4    1.63    0.14
  -7   3   4    1.56    0.27
  -7   3   4    1.80    0.14
  -6  -3   4   18.22    0.62
   6  -3  -4   17.63    0.70
  -6   3   4   17.68    0.50
  -6   3   4   17.93    0.72
  -6   3   4   17.49    0.50
  -5  -3   4    7.19    0.33
  -5  -3   4    6.96    0.35
   5  -3  -4    7.02    0.43
  -5   3   4    7.26    0.45
  -5   3   4    6.91    0.25
  -4  -3   4   65.65    1.72
   4  -3  -4   64.45    1.78
  -4  -3   4   64.64    1.67
   4   3  -4   64.47    1.72
  -4   3   4   65.30    1.77
  -4   3   4   65.32    1.68
  -4   3   4   61.73    1.82
   3  -3  -4   28.29    0.84
  -3  -3   4   27.76    0.78
  -3  -3   4   26.90    0.78
   3  -3  -4   28.71    0.76
   3   3  -4   27.15    0.77
  -3   3   4   28.66    0.84
  -3   3   4   29.30    0.79
  -2  -3   4    1.58    0.17
   2  -3  -4    1.55    0.15
  -2  -3   4    2.14    0.11
   2  -3  -4    1.63    0.19
   2   3  -4    1.99    0.17
  -2   3   4    2.01    0.18
  -2   3   4    1.63    0.17
  -2   3   4    1.44    0.17
   2   3  -4    1.70    0.11
  -1  -3   4   48.67    1.36
   1  -3  -4   50.91    1.37
   1  -3  -4   51.50    1.35
   1   3  -4   49.59    1.28
   1   3  -4   50.78    1.35
  -1   3   4   47.61    1.35
  -1   3   4   50.82    1.35
   0  -3  -4    2.41    0.20
   0  -3  -4    2.42    0.22
   0  -3   4    1.75    0.18
   0  -3   4    1.68    0.19
   0   3   4    1.56    0.19
   0   3   4    1.92    0.18
   0   3  -4    2.37    0.18
   0   3  -4    2.57    0.21
  -1  -3  -4   67.18    1.77
   1  -3   4   61.92    1.75
  -1  -3  -4   67.28    1.75
   1  -3   4   65.42    1.75
  -1   3  -4   64.44    1.73
  -1   3  -4   63.18    1.71
   1   3   4   65.21    1.76
  -1   3  -4   65.97    1.76
   1   3   4   63.67    1.74
   2  -3   4  109.67    2.98
  -2  -3  -4  113.97    2.98
  -2  -3  -4  115.19    3.02
   2  -3   4  112.67    2.97
  -2   3  -4  112.92    2.99
  -2   3  -4  115.01    2.98
  -2   3  -4  112.85    2.98
   2   3   4  119.36    2.90
   2   3   4  113.35    2.97
  -2   3  -4  113.88    2.97
   2   3   4  111.12    3.00
   3  -3   4    6.12    0.31
   3  -3   4    5.64    0.34
  -3  -3  -4    6.60    0.41
  -3   3  -4    5.73    0.32
  -3   3  -4    6.29    0.38
   3   3   4    5.98    0.35
  -3   3  -4    6.28    0.34
   4  -3   4   10.42    0.42
   4  -3   4    9.81    0.44
  -4  -3  -4    9.50    0.49
  -4   3  -4   10.34    0.51
   4   3   4   10.07    0.43
  -4   3  -4   10.51    0.43
   5  -3   4    0.31    0.14
  -5  -3  -4    0.06    0.24
   5  -3   4    0.22    0.19
  -5   3  -4    0.38    0.24
   5   3   4    0.19    0.18
  -5   3  -4    0.13    0.15
   6  -3   4    3.54    0.28
  -6  -3  -4    3.69    0.41
   6  -3   4    3.75    0.32
  -6   3  -4    3.86    0.32
  -6   3  -4    4.10    0.44
   6   3   4    3.45    0.31
   7  -3   4    8.33    0.40
  -7  -3  -4    7.36    0.57
   7   3   4    8.02    0.38
  -7   3  -4    8.49    0.42
  -7   3  -4    7.38    0.57
  -8  -3  -4    7.91    0.66
   8  -3   4    7.43    0.34
  -8   3  -4    7.55    0.65
   8   3   4    7.41    0.32
  -9  -3  -4   -0.25    0.34
  -9   3  -4   -0.08    0.39
 -10  -3  -4    0.77    0.42
 -10   3  -4    0.34    0.45
 -11  -3  -4    2.28    0.58
 -11   3  -4    2.20    0.56
 -14  -4   4    0.06    0.44
 -14   4   4    0.27    0.48
 -13  -4   4    0.22    0.40
 -13   4   4    0.21    0.42
 -12  -4   4    0.27    0.37
 -12   4   4    0.87    0.43
 -12   4   4   -0.42    0.30
 -11  -4   4    6.66    0.60
 -11  -4   4    6.44    0.52
 -11   4   4    6.00    0.61
  10  -4  -4    0.67    0.36
 -10  -4   4    0.06    0.28
 -10  -4   4    0.20    0.22
 -10   4   4    0.25    0.27
   9  -4  -4   -0.09    0.30
  -9  -4   4   -0.12    0.25
  -9   4   4    0.17    0.27
  -8  -4   4    6.36    0.45
   8  -4  -4    7.53    0.54
  -8   4   4    6.46    0.28
  -8   4   4    7.25    0.53
  -7  -4   4   27.06    0.87
   7  -4  -4   27.02    0.96
  -7   4   4   27.89    0.99
  -7   4   4   25.74    0.75
  -7   4   4   26.89    0.75
  -6  -4   4    0.72    0.18
   6  -4  -4    1.04    0.27
  -6   4   4    1.35    0.13
  -6   4   4    1.21    0.25
  -6   4   4    1.37    0.13
  -5  -4   4   20.38    0.63
  -5  -4   4   19.56    0.65
   5  -4  -4   20.36    0.74
  -5   4   4   19.75    0.74
  -5   4   4   19.76    0.58
  -4  -4   4   42.91    1.12
   4  -4  -4   41.46    1.06
  -4  -4   4   41.42    1.14
   4  -4  -4   41.19    1.22
  -4   4   4   42.16    1.12
  -4   4   4   40.35    1.20
  -4   4   4   40.10    1.26
  -3  -4   4   23.14    0.66
  -3  -4   4   23.80    0.68
   3  -4  -4   23.40    0.66
   3  -4  -4   21.97    0.74
  -3  -4   4   23.88    0.63
  -3   4   4   23.62    0.74
  -3   4   4   22.83    0.78
  -3   4   4   23.54    0.68
  -3   4   4   24.10    0.74
  -2  -4   4   17.78    0.45
   2  -4  -4   16.94    0.52
  -2  -4   4   16.45    0.54
   2  -4  -4   16.83    0.57
  -2   4   4   17.48    0.57
  -2   4   4   16.06    0.54
   2   4  -4   16.42    0.52
  -2   4   4   17.36    0.60
   1  -4  -4   25.59    0.76
   1  -4  -4   25.32    0.72
  -1  -4   4   24.27    0.77
  -1  -4   4   24.64    0.74
   1   4  -4   24.53    0.64
   1   4  -4   24.06    0.72
  -1   4   4   23.34    0.73
  -1   4   4   25.66    0.77
  -1   4   4   23.69    0.73
   0  -4   4   91.58    2.41
   0  -4  -4   91.52    2.39
   0  -4  -4   88.37    2.41
   0  -4   4   90.10    2.42
   0   4  -4   92.25    2.33
   0   4  -4   91.12    2.40
   0   4   4   93.43    2.40
   0   4   4   91.29    2.40
   0   4   4   91.15    2.41
   0   4  -4   90.95    2.35
  -1  -4  -4   77.31    2.12
   1  -4   4   80.92    2.12
   1  -4   4   76.33    2.10
  -1  -4  -4   76.52    2.09
   1   4   4   80.21    2.10
  -1   4  -4   76.77    2.11
   1   4   4   80.79    2.06
  -1   4  -4   78.04    2.10
  -1   4  -4   79.12    2.06
  -1   4  -4   77.80    2.07
   1   4   4   79.72    2.11
  -2  -4  -4    0.50    0.20
   2  -4   4    0.14    0.19
  -2   4  -4    0.37    0.18
   2   4   4    0.03    0.18
  -2   4  -4    0.12    0.16
  -2   4  -4    0.33    0.18
   2   4   4    0.19    0.09
   3  -4   4   15.84    0.58
   3  -4   4   16.49    0.57
  -3  -4  -4   15.80    0.64
  -3   4  -4   16.77    0.59
  -3   4  -4   16.44    0.61
   3   4   4   16.00    0.57
  -3   4  -4   16.51    0.59
   4  -4   4   11.42    0.47
  -4  -4  -4   11.73    0.56
   4  -4   4   10.57    0.45
  -4   4  -4   10.12    0.52
  -4   4  -4   11.34    0.47
   4   4   4   11.01    0.46
   5  -4   4    1.04    0.22
  -5  -4  -4    1.32    0.31
   5  -4   4    1.07    0.19
   5   4   4    1.35    0.21
  -5   4  -4    1.19    0.28
  -5   4  -4    1.31    0.21
  -6  -4  -4   12.20    0.67
   6  -4   4   11.77    0.50
   6  -4   4   12.04    0.50
  -6   4  -4   12.62    0.53
  -6   4  -4   11.30    0.62
   6   4   4   11.86    0.49
  -7  -4  -4    2.94    0.43
   7  -4   4    3.45    0.31
  -7   4  -4    3.03    0.43
   7   4   4    2.94    0.26
  -7   4  -4    4.08    0.36
  -8  -4  -4    0.29    0.35
   8  -4   4    0.10    0.16
  -8   4  -4    0.61    0.25
  -8   4  -4    0.38    0.36
   8   4   4    0.52    0.15
  -9  -4  -4    0.50    0.41
  -9   4  -4   -0.05    0.38
 -10  -4  -4    2.06    0.52
 -10   4  -4    2.54    0.50
 -11  -4  -4    0.05    0.50
 -11   4  -4    0.54    0.48
 -14  -5   4    1.17    0.49
 -14   5   4   -0.64    0.44
 -13  -5   4    1.27    0.44
 -13   5   4    1.08    0.48
 -12  -5   4    4.15    0.50
 -12   5   4    3.41    0.48
 -12   5   4    4.22    0.58
 -11  -5   4    0.90    0.33
  11  -5  -4    1.38    0.45
 -11  -5   4    0.59    0.26
 -11   5   4    0.51    0.34
 -10  -5   4    4.07    0.43
  10  -5  -4    3.58    0.48
 -10   5   4    3.25    0.43
   9  -5  -4   11.00    0.72
  -9  -5   4   10.66    0.60
  -9   5   4   11.76    0.70
  -8  -5   4    5.74    0.25
  -8  -5   4    5.85    0.42
   8  -5  -4    6.17    0.58
  -8   5   4    5.96    0.54
  -8   5   4    6.18    0.29
   7  -5  -4   36.96    1.19
  -7  -5   4   36.71    1.11
  -7   5   4   35.48    1.00
  -7   5   4   36.97    1.22
  -7   5   4   34.67    1.00
  -6  -5   4   13.45    0.51
   6  -5  -4   13.20    0.60
  -6   5   4   13.69    0.65
  -6   5   4   13.96    0.44
  -5  -5   4   45.10    1.30
  -5  -5   4   47.85    1.29
   5  -5  -4   47.61    1.39
  -5   5   4   47.28    1.26
  -5   5   4   45.97    1.43
  -4  -5   4    7.00    0.31
   4  -5  -4    7.39    0.26
   4  -5  -4    7.72    0.44
   4  -5  -4    7.41    0.26
  -4  -5   4    7.53    0.29
  -4   5   4    7.13    0.44
  -4   5   4    7.46    0.31
  -4   5   4    7.46    0.43
  -3  -5   4    0.19    0.10
  -3  -5   4    0.00    0.14
  -3  -5   4    0.12    0.08
   3  -5  -4    0.24    0.12
   3  -5  -4    0.02    0.18
  -3   5   4    0.07    0.14
  -3   5   4    0.20    0.16
  -3   5   4    0.27    0.15
  -3   5   4    0.25    0.19
  -2  -5   4   -0.03    0.04
   2  -5  -4   -0.06    0.12
  -2  -5   4   -0.02    0.16
  -2  -5   4   -0.36    0.14
   2  -5  -4    0.04    0.17
  -2   5   4   -0.10    0.15
  -2   5   4   -0.03    0.16
  -2   5   4   -0.14    0.14
   2   5  -4   -0.06    0.12
   1  -5  -4    2.15    0.24
   1  -5  -4    2.69    0.21
  -1  -5   4    2.24    0.25
  -1  -5   4    2.19    0.23
  -1   5   4    2.11    0.22
   1   5  -4    2.03    0.19
  -1   5   4    2.60    0.23
  -1   5   4    2.18    0.20
   1   5  -4    1.96    0.11
   0  -5   4    2.43    0.25
   0  -5  -4    2.90    0.29
   0  -5  -4    2.68    0.25
   0  -5   4    2.81    0.26
   0   5   4    2.01    0.23
   0   5  -4    2.77    0.25
   0   5  -4    2.72    0.16
   0   5  -4    2.94    0.18
   0   5   4    2.53    0.26
   0   5   4    2.39    0.23
   1  -5   4   37.70    1.09
   1  -5   4   38.11    1.10
  -1  -5  -4   36.16    1.06
  -1  -5  -4   35.38    1.09
   1   5   4   36.59    1.08
   1   5   4   36.98    1.03
  -1   5  -4   36.87    1.07
  -1   5  -4   37.03    1.04
  -1   5  -4   36.50    1.10
   1   5   4   37.02    1.07
  -1   5  -4   37.52    1.02
  -2  -5  -4    1.03    0.23
   2  -5   4    1.87    0.25
   2  -5   4    1.61    0.20
  -2   5  -4    1.45    0.21
  -2   5  -4    1.46    0.18
   2   5   4    1.49    0.16
  -2   5  -4    1.34    0.21
   2   5   4    1.40    0.22
  -3  -5  -4    0.60    0.22
   3  -5   4    0.78    0.17
   3  -5   4    0.70    0.19
  -3   5  -4    0.64    0.18
  -3   5  -4    0.59    0.19
   3   5   4    0.64    0.19
  -3   5  -4    0.81    0.21
  -4  -5  -4    6.98    0.48
   4  -5   4    7.31    0.39
   4  -5   4    7.74    0.41
  -4   5  -4    7.66    0.42
  -4   5  -4    7.86    0.46
   4   5   4    7.48    0.37
  -5  -5  -4   28.48    1.03
   5  -5   4   29.19    0.91
   5  -5   4   28.32    0.92
  -5   5  -4   29.49    0.94
   5   5   4   29.73    0.90
  -5   5  -4   28.40    1.01
   6  -5   4    1.49    0.24
  -6  -5  -4    1.68    0.35
  -6   5  -4    2.30    0.38
   6   5   4    1.48    0.24
  -6   5  -4    2.02    0.26
  -7  -5  -4    6.41    0.62
   7  -5   4    7.54    0.39
  -7   5  -4    7.44    0.61
  -7   5  -4    6.99    0.46
   7   5   4    6.80    0.37
   8  -5   4    3.57    0.28
  -8  -5  -4    3.65    0.52
  -8   5  -4    4.04    0.40
   8   5   4    3.87    0.26
  -8   5  -4    3.33    0.48
  -9  -5  -4    0.32    0.43
  -9   5  -4    0.14    0.36
 -10  -5  -4    1.96    0.54
 -10   5  -4    0.87    0.47
 -11  -5  -4    2.06    0.59
 -11   5  -4    3.19    0.62
 -13  -6   4    0.70    0.43
 -13   6   4    1.23    0.48
 -12  -6   4    5.67    0.55
 -12   6   4    3.57    0.50
  11  -6  -4    0.69    0.43
 -11  -6   4    1.01    0.26
 -11  -6   4    1.44    0.37
 -11   6   4    1.58    0.39
 -10  -6   4    1.29    0.32
  10  -6  -4    0.89    0.41
 -10   6   4    1.19    0.34
  -9  -6   4    0.70    0.27
   9  -6  -4    0.21    0.36
  -9   6   4    0.73    0.31
   8  -6  -4   21.21    0.90
  -8  -6   4   20.50    0.77
  -8  -6   4   20.40    0.62
  -8   6   4   20.31    0.88
   7  -6  -4    9.58    0.60
  -7  -6   4    9.10    0.46
  -7   6   4    9.57    0.59
  -7   6   4    9.42    0.37
  -6  -6   4   80.85    2.12
   6  -6  -4   78.06    2.23
  -6   6   4   78.75    2.26
  -6   6   4   76.73    2.07
  -5  -6   4   37.58    1.07
   5  -6  -4   37.55    1.18
  -5  -6   4   38.06    1.09
  -5   6   4   37.54    1.22
  -5   6   4   39.01    1.06
   4  -6  -4    3.87    0.22
   4  -6  -4    3.92    0.20
  -4  -6   4    3.22    0.22
   4  -6  -4    3.70    0.34
  -4  -6   4    3.89    0.24
  -4   6   4    4.02    0.26
  -4   6   4    3.35    0.33
   3  -6  -4    1.03    0.15
  -3  -6   4    0.83    0.09
  -3  -6   4    0.74    0.20
  -3  -6   4    0.99    0.18
   3  -6  -4    0.80    0.23
  -3  -6   4    0.92    0.11
  -3   6   4    0.98    0.19
  -3   6   4    0.98    0.24
  -3   6   4    0.86    0.19
  -3   6   4    1.33    0.18
  -2  -6   4    0.18    0.05
   2  -6  -4   -0.05    0.13
   2  -6  -4    0.31    0.18
  -2  -6   4   -0.17    0.16
  -2  -6   4    0.26    0.16
  -2   6   4    0.11    0.16
  -2   6   4    0.10    0.18
  -2   6   4    0.14    0.14
   1  -6  -4    5.65    0.29
  -1  -6   4    5.12    0.34
   1  -6  -4    5.49    0.36
  -1  -6   4    4.46    0.32
   1   6  -4    5.42    0.30
  -1   6   4    5.45    0.29
  -1   6   4    5.51    0.36
  -1   6   4    5.30    0.29
   0  -6  -4    3.44    0.31
   0  -6  -4    3.03    0.24
   0  -6   4    2.72    0.28
   0  -6   4    1.96    0.23
   0   6  -4    2.81    0.16
   0   6   4    2.93    0.27
   0   6   4    3.19    0.25
   0   6  -4    2.84    0.27
   0   6   4    2.67    0.24
   0   6  -4    2.65    0.24
   1  -6   4    0.03    0.17
  -1  -6  -4   -0.13    0.18
   1  -6   4    0.15    0.18
  -1  -6  -4    0.14    0.20
  -1   6  -4   -0.15    0.16
   1   6   4    0.02    0.16
   1   6   4    0.18    0.13
   1   6   4    0.31    0.19
  -1   6  -4   -0.06    0.18
  -1   6  -4   -0.08    0.11
   2  -6   4    2.79    0.30
  -2  -6  -4    2.71    0.28
   2  -6   4    2.70    0.27
  -2   6  -4    2.29    0.25
   2   6   4    3.22    0.20
   2   6   4    3.14    0.29
  -2   6  -4    2.97    0.24
   3  -6   4    5.95    0.36
   3  -6   4    5.23    0.35
  -3  -6  -4    5.92    0.39
   3   6   4    5.13    0.33
  -3   6  -4    5.96    0.37
  -3   6  -4    5.60    0.34
  -3   6  -4    5.79    0.39
  -4  -6  -4   40.34    1.29
   4  -6   4   40.52    1.21
  -4   6  -4   42.13    1.26
   4   6   4   42.80    1.21
  -4   6  -4   40.77    1.27
   5  -6   4    6.24    0.40
  -5  -6  -4    5.33    0.47
  -5   6  -4    6.62    0.45
   5   6   4    6.06    0.37
  -5   6  -4    6.23    0.48
  -6  -6  -4    0.15    0.30
   6  -6   4    0.55    0.22
   6   6   4    0.37    0.22
  -6   6  -4    0.41    0.30
  -6   6  -4    0.35    0.23
  -7  -6  -4    3.68    0.47
   7  -6   4    4.40    0.35
  -7   6  -4    5.17    0.53
  -7   6  -4    4.39    0.45
   7   6   4    4.23    0.32
  -8  -6  -4   -0.29    0.35
   8  -6   4    0.28    0.17
  -8   6  -4    0.32    0.24
  -8   6  -4    0.30    0.33
  -9  -6  -4    0.51    0.41
  -9   6  -4    1.02    0.44
 -10  -6  -4    0.88    0.51
 -10   6  -4    0.12    0.44
 -11  -6  -4    0.89    0.55
 -11   6  -4    1.58    0.53
 -13  -7   4    0.33    0.41
 -13   7   4    0.33    0.44
  12  -7  -4    4.10    0.58
 -12  -7   4    4.26    0.51
 -12   7   4    3.36    0.50
 -11  -7   4    1.11    0.25
  11  -7  -4    0.56    0.41
 -11  -7   4    0.85    0.35
 -11   7   4    0.60    0.36
  10  -7  -4    1.59    0.44
 -10  -7   4    1.70    0.36
 -10   7   4    1.56    0.39
   9  -7  -4    4.68    0.51
  -9  -7   4    4.20    0.39
  -9   7   4    5.30    0.51
  -8  -7   4    0.45    0.23
   8  -7  -4    0.41    0.34
  -8   7   4    0.53    0.29
   7  -7  -4    5.45    0.47
  -7  -7   4    4.70    0.36
  -7   7   4    5.36    0.51
  -7   7   4    4.92    0.30
   6  -7  -4    1.12    0.30
  -6  -7   4    1.91    0.22
  -6   7   4    1.68    0.19
  -6   7   4    1.38    0.28
  -5  -7   4    7.31    0.34
   5  -7  -4    7.84    0.27
   5  -7  -4    6.85    0.44
   5  -7  -4    7.17    0.26
  -5  -7   4    7.00    0.33
  -5   7   4    7.63    0.34
  -5   7   4    7.49    0.50
  -4  -7   4    1.01    0.13
  -4  -7   4    1.26    0.15
   4  -7  -4    0.99    0.14
   4  -7  -4    0.81    0.24
   4  -7  -4    1.05    0.16
  -4   7   4    1.01    0.24
  -4   7   4    0.73    0.18
   3  -7  -4    8.32    0.43
  -3  -7   4    8.44    0.49
  -3  -7   4    8.09    0.27
   3  -7  -4    8.28    0.34
  -3  -7   4    8.06    0.37
  -3   7   4    8.32    0.38
  -3   7   4    8.05    0.49
   3   7  -4    8.04    0.27
  -2  -7   4    0.53    0.20
  -2  -7   4    0.39    0.20
   2  -7  -4    0.84    0.23
   2  -7  -4    0.55    0.16
   2  -7  -4    0.57    0.20
  -2   7   4    0.78    0.18
   2   7  -4    0.80    0.08
  -2   7   4    0.80    0.23
  -2   7   4    0.55    0.18
   1  -7  -4   47.53    1.34
  -1  -7   4   47.14    1.37
  -1  -7   4   46.00    1.33
   1  -7  -4   45.56    1.34
   1  -7  -4   46.62    1.34
  -1  -7   4   47.49    1.20
   1  -7  -4   45.53    1.30
  -1   7   4   45.60    1.33
  -1   7   4   46.17    1.35
   1   7  -4   47.83    1.22
   1   7  -4   48.43    1.32
  -1   7   4   45.94    1.31
   0  -7   4    6.15    0.40
   0  -7   4    5.69    0.24
   0  -7   4    5.95    0.37
   0  -7  -4    5.68    0.31
   0  -7  -4    5.61    0.33
   0  -7  -4    5.13    0.37
   0   7   4    5.95    0.34
   0   7   4    5.65    0.36
   0   7  -4    5.94    0.23
   0   7  -4    5.22    0.37
   0   7  -4    5.81    0.33
   0   7   4    5.37    0.34
   1  -7   4    7.21    0.39
  -1  -7  -4    6.48    0.32
   1  -7   4    7.22    0.32
  -1  -7  -4    6.47    0.39
   1  -7   4    6.85    0.39
  -1   7  -4    7.08    0.43
   1   7   4    5.97    0.37
  -1   7  -4    7.40    0.31
   1   7   4    6.38    0.34
   2  -7   4    9.91    0.47
   2  -7   4   10.83    0.43
  -2  -7  -4   10.48    0.51
   2   7   4   10.41    0.45
  -2   7  -4   10.40    0.51
  -2   7  -4   10.81    0.42
   2   7   4   11.13    0.39
   3  -7   4   14.13    0.57
  -3  -7  -4   14.43    0.63
   3   7   4   14.51    0.43
   3   7   4   13.69    0.54
  -3   7  -4   14.32    0.61
  -3   7  -4   14.72    0.61
  -4  -7  -4    1.99    0.31
   4  -7   4    3.18    0.31
   4   7   4    2.95    0.28
  -4   7  -4    2.47    0.29
   5  -7   4    2.48    0.29
  -5  -7  -4    1.67    0.33
  -5   7  -4    3.00    0.37
  -5   7  -4    1.92    0.29
   5   7   4    2.29    0.27
   6  -7   4   -0.06    0.22
  -6  -7  -4    0.28    0.31
  -6   7  -4    0.08    0.24
   6   7   4   -0.11    0.21
  -6   7  -4    0.51    0.31
   7  -7   4    3.33    0.30
  -7  -7  -4    2.77    0.45
   7   7   4    3.67    0.29
  -7   7  -4    3.59    0.47
  -7   7  -4    3.26    0.36
   8  -7   4    0.03    0.17
  -8  -7  -4    0.09    0.40
  -8   7  -4    0.10    0.25
  -8   7  -4    0.12    0.36
  -9  -7  -4    1.17    0.47
  -9   7  -4    1.50    0.46
 -10  -7  -4    0.20    0.48
 -10   7  -4   -0.83    0.41
 -11  -7  -4   -0.01    0.51
 -11   7  -4    0.21    0.48
 -13  -8   4    1.23    0.45
 -13   8   4    1.47    0.68
 -13   8   4    1.21    0.48
 -12  -8   4    0.68    0.39
  12  -8  -4   -0.65    0.42
 -12   8   4   -0.04    0.38
 -11  -8   4    0.06    0.31
  11  -8  -4    0.45    0.44
 -11   8   4   -0.07    0.36
  10  -8  -4    0.69    0.39
 -10  -8   4    0.93    0.31
 -10   8   4    0.68    0.38
  -9  -8   4    4.84    0.46
   9  -8  -4    4.99    0.52
  -9   8   4    3.75    0.46
   8  -8  -4   10.33    0.65
  -8  -8   4   10.19    0.53
  -8   8   4   11.97    0.72
   7  -8  -4    0.07    0.30
  -7  -8   4   -0.09    0.19
  -7   8   4   -0.20    0.26
   6  -8  -4    2.92    0.36
  -6  -8   4    3.26    0.28
  -6   8   4    3.21    0.38
  -6   8   4    3.04    0.25
   5  -8  -4    0.87    0.12
   5  -8  -4    1.00    0.28
   5  -8  -4    0.82    0.14
  -5  -8   4    0.70    0.15
  -5  -8   4    1.32    0.18
  -5   8   4    1.07    0.27
  -5   8   4    0.86    0.17
   4  -8  -4   15.84    0.52
   4  -8  -4   16.11    0.64
   4  -8  -4   16.01    0.54
  -4  -8   4   16.31    0.50
  -4  -8   4   17.04    0.57
  -4   8   4   15.73    0.68
  -4   8   4   15.83    0.56
   4   8  -4   17.12    0.50
  -3  -8   4    4.98    0.32
   3  -8  -4    5.04    0.41
   3  -8  -4    4.75    0.28
  -3  -8   4    5.86    0.22
  -3   8   4    5.27    0.34
   3   8  -4    5.44    0.22
  -3   8   4    5.91    0.45
   2  -8  -4    0.01    0.15
   2  -8  -4    0.28    0.20
  -2  -8   4    0.01    0.18
  -2  -8   4    0.13    0.08
  -2   8   4   -0.20    0.18
   2   8  -4   -0.12    0.08
  -2   8   4   -0.15    0.21
   1  -8  -4   23.99    0.81
  -1  -8   4   23.28    0.64
   1  -8  -4   23.74    0.79
   1  -8  -4   24.55    0.80
   1  -8  -4   23.69    0.74
  -1  -8   4   23.96    0.78
   1   8  -4   22.97    0.75
  -1   8   4   24.17    0.81
  -1   8   4   23.11    0.76
   1   8  -4   22.94    0.66
   1   8  -4   21.61    0.80
   0  -8  -4    2.29    0.26
   0  -8   4    3.25    0.30
   0  -8   4    2.31    0.19
   0  -8  -4    1.70    0.21
   0   8   4    2.32    0.26
   0   8  -4    2.37    0.17
   0   8  -4    2.07    0.26
   0   8   4    2.34    0.25
   0   8  -4    2.23    0.26
  -1  -8  -4    1.74    0.25
  -1  -8  -4    1.47    0.17
   1  -8   4    1.59    0.17
   1  -8   4    1.25    0.22
   1   8   4    1.36    0.19
  -1   8  -4    0.86    0.23
  -1   8  -4    1.63    0.16
   1   8   4    1.47    0.24
  -2  -8  -4    0.45    0.21
  -2  -8  -4    0.29    0.12
   2  -8   4    0.09    0.17
   2  -8   4    0.16    0.20
  -2   8  -4    0.27    0.14
   2   8   4    0.23    0.13
  -2   8  -4    0.30    0.21
   2   8   4    0.30    0.20
  -3  -8  -4   20.18    0.78
   3  -8   4   21.56    0.75
   3  -8   4   21.61    0.74
  -3   8  -4   22.24    0.81
   3   8   4   20.81    0.72
   3   8   4   21.86    0.63
  -4  -8  -4   -0.09    0.26
   4  -8   4    0.34    0.23
   4   8   4   -0.18    0.19
  -4   8  -4    0.21    0.24
   5  -8   4    7.04    0.44
  -5  -8  -4    6.31    0.51
  -5   8  -4    7.21    0.51
   5   8   4    7.05    0.41
  -5   8  -4    7.24    0.52
   6  -8   4    1.79    0.29
  -6  -8  -4    1.63    0.37
   6   8   4    1.74    0.26
  -6   8  -4    2.04    0.33
  -6   8  -4    1.68    0.34
  -7  -8  -4    0.93    0.40
   7  -8   4    1.15    0.24
  -7   8  -4    0.57    0.28
  -7   8  -4    1.09    0.38
   7   8   4    1.14    0.23
   8  -8   4    1.69    0.24
  -8  -8  -4    1.63    0.45
  -8   8  -4    2.33    0.48
  -8   8  -4    1.42    0.33
  -9  -8  -4    1.41    0.50
  -9   8  -4    1.64    0.46
 -10  -8  -4    0.45    0.48
 -10   8  -4    0.03    0.43
 -11  -8  -4   -0.02    0.53
 -11   8  -4    0.67    0.53
 -13  -9   4    0.11    0.41
 -13   9   4   -0.18    0.45
 -12  -9   4   -0.09    0.36
  12  -9  -4    0.00    0.47
 -12   9   4   -0.32    0.40
  11  -9  -4    0.13    0.40
 -11  -9   4    0.16    0.32
 -11   9   4    0.11    0.39
  10  -9  -4   10.15    0.77
 -10  -9   4    9.07    0.62
 -10   9   4    9.52    0.75
  -9  -9   4    1.65    0.32
   9  -9  -4    0.82    0.40
  -9   9   4    1.45    0.40
  -8  -9   4    2.47    0.32
  -8   9   4    1.67    0.40
   7  -9  -4   25.91    1.00
  -7  -9   4   25.48    0.87
  -7   9   4   27.23    1.06
   6  -9  -4    0.31    0.11
  -6  -9   4    0.36    0.17
   6  -9  -4    0.32    0.27
   6  -9  -4    0.34    0.10
  -6   9   4    0.38    0.18
  -6   9   4    0.05    0.28
   5  -9  -4    7.07    0.30
   5  -9  -4    7.36    0.33
  -5  -9   4    6.78    0.33
  -5  -9   4    6.63    0.32
   5  -9  -4    7.34    0.48
  -5   9   4    7.07    0.50
  -5   9   4    7.27    0.37
   4  -9  -4    2.32    0.29
   4  -9  -4    2.38    0.21
   4  -9  -4    2.30    0.23
  -4  -9   4    2.37    0.19
  -4  -9   4    2.20    0.25
  -4   9   4    1.42    0.27
  -4   9   4    2.18    0.23
   4   9  -4    2.31    0.19
  -3  -9   4    4.44    0.21
   3  -9  -4    3.63    0.27
  -3  -9   4    3.97    0.32
   3  -9  -4    3.34    0.32
  -3   9   4    3.71    0.31
   3   9  -4    3.79    0.19
  -3   9   4    3.54    0.35
  -2  -9   4   38.76    1.16
   2  -9  -4   40.03    1.19
   2  -9  -4   40.10    1.13
  -2  -9   4   38.34    1.04
  -2   9   4   39.18    1.15
   2   9  -4   38.61    1.05
  -2   9   4   40.32    1.24
   1  -9  -4    0.29    0.18
  -1  -9   4    0.09    0.10
   1  -9  -4    0.26    0.22
   1  -9  -4    0.56    0.22
  -1  -9   4   -0.09    0.20
   1   9  -4    0.30    0.10
  -1   9   4    0.19    0.20
   1   9  -4    0.07    0.19
   1   9  -4    0.07    0.17
  -1   9   4    0.08    0.18
   0  -9  -4    0.27    0.16
   0  -9  -4    0.48    0.22
   0  -9   4    0.44    0.13
   0  -9   4    0.29    0.21
   0   9   4    0.54    0.19
   0   9  -4    0.26    0.10
   0   9  -4    0.33    0.22
   1  -9   4   36.37    1.01
   1  -9   4   34.56    1.09
  -1  -9  -4   36.27    1.05
  -1  -9  -4   33.27    1.09
  -1   9  -4   34.20    1.12
  -1   9  -4   35.72    1.00
   1   9   4   36.69    1.05
   1   9   4   34.94    1.06
   2  -9   4   39.13    1.12
  -2  -9  -4   39.14    1.10
  -2  -9  -4   37.26    1.20
   2  -9   4   37.19    1.17
   2   9   4   37.25    1.14
  -2   9  -4   38.90    1.23
   2   9   4   39.83    1.11
  -2   9  -4   38.76    1.11
  -3  -9  -4   13.50    0.63
  -3  -9  -4   13.34    0.45
   3  -9   4   12.89    0.56
   3  -9   4   12.74    0.56
   3   9   4   13.47    0.45
   3   9   4   12.42    0.54
  -3   9  -4   12.81    0.63
   4  -9   4   15.49    0.66
  -4  -9  -4   17.38    0.76
   4  -9   4   17.84    0.70
  -4   9  -4   17.51    0.76
   4   9   4   17.53    0.65
  -5  -9  -4   16.98    0.81
   5  -9   4   18.33    0.71
   5   9   4   18.04    0.68
  -5   9  -4   17.95    0.80
  -6  -9  -4    0.09    0.34
   6  -9   4    1.41    0.28
  -6   9  -4    0.70    0.30
  -6   9  -4    0.55    0.32
   6   9   4    0.64    0.24
  -7  -9  -4    2.16    0.45
   7  -9   4    2.93    0.31
  -7   9  -4    2.18    0.42
  -7   9  -4    2.08    0.36
   7   9   4    1.88    0.26
   8  -9   4    3.62    0.34
  -8  -9  -4    3.75    0.55
  -8   9  -4    3.44    0.41
  -8   9  -4    3.64    0.48
  -9  -9  -4   -0.01    0.39
  -9   9  -4    0.00    0.40
 -10  -9  -4    9.36    0.86
 -10   9  -4    8.45    0.83
 -11  -9  -4    0.87    0.57
 -11   9  -4    0.62    0.53
 -13 -10   4    2.34    0.50
 -13  10   4    1.36    0.53
  12 -10  -4   -0.25    0.48
 -12 -10   4    0.23    0.38
 -12  10   4   -0.07    0.42
 -11 -10   4    2.70    0.43
  11 -10  -4    1.93    0.49
 -11  10   4    2.02    0.48
  10 -10  -4   -0.48    0.40
 -10 -10   4    0.21    0.29
 -10  10   4   -0.09    0.36
  -9 -10   4   -0.19    0.25
   9 -10  -4    0.34    0.39
  -9  10   4   -0.20    0.36
  -8 -10   4   11.85    0.58
   8 -10  -4   11.27    0.70
  -8  10   4   13.33    0.79
  -7 -10   4    4.12    0.34
   7 -10  -4    3.52    0.43
  -7  10   4    3.60    0.45
  -6 -10   4    4.75    0.34
   6 -10  -4    5.15    0.27
   6 -10  -4    5.37    0.25
   6 -10  -4    4.40    0.43
  -6  10   4    5.07    0.37
  -6  10   4    6.12    0.57
   5 -10  -4    3.72    0.24
  -5 -10   4    3.48    0.26
   5 -10  -4    3.75    0.28
   5 -10  -4    3.05    0.36
  -5  10   4    3.18    0.28
   5  10  -4    3.39    0.25
  -5  10   4    3.20    0.37
   4 -10  -4    0.64    0.16
   4 -10  -4    0.60    0.25
   4 -10  -4    0.37    0.19
  -4 -10   4    0.55    0.13
  -4 -10   4    0.29    0.20
   4  10  -4    0.39    0.12
  -4  10   4    0.28    0.26
  -4  10   4    0.57    0.20
  -3 -10   4   31.82    0.89
   3 -10  -4   32.58    0.95
  -3 -10   4   30.93    0.99
   3 -10  -4   30.55    1.03
   3  10  -4   32.09    0.88
  -3  10   4   32.58    1.09
  -3  10   4   31.92    0.97
  -2 -10   4   48.98    1.43
   2 -10  -4   49.99    1.46
  -2 -10   4   49.27    1.31
   2  10  -4   49.92    1.31
  -2  10   4   49.21    1.41
  -2  10   4   48.77    1.50
  -1 -10   4    3.57    0.32
   1 -10  -4    2.68    0.31
  -1 -10   4    2.75    0.20
   1 -10  -4    2.58    0.29
   1  10  -4    2.91    0.31
  -1  10   4    2.78    0.30
  -1  10   4    2.13    0.25
   1  10  -4    3.03    0.20
   0 -10  -4   50.80    1.51
   0 -10   4   51.20    1.38
   0 -10  -4   52.98    1.49
   0 -10   4   51.55    1.49
   0  10   4   52.84    1.50
   0  10  -4   50.57    1.37
   0  10  -4   47.72    1.53
   0  10   4   51.98    1.47
   1 -10   4    5.84    0.38
  -1 -10  -4    5.53    0.35
   1 -10   4    6.00    0.32
  -1 -10  -4    5.26    0.39
  -1  10  -4    5.80    0.29
   1  10   4    6.52    0.38
   1  10   4    5.95    0.38
  -1  10  -4    5.86    0.45
   2 -10   4    0.08    0.19
  -2 -10  -4   -0.08    0.13
  -2 -10  -4    0.36    0.24
   2 -10   4    0.00    0.21
   2  10   4   -0.02    0.15
  -2  10  -4    0.08    0.22
   2  10   4   -0.32    0.19
  -2  10  -4   -0.03    0.14
   3 -10   4    1.24    0.25
   3 -10   4    0.72    0.25
  -3 -10  -4    1.19    0.15
  -3 -10  -4    1.50    0.31
   3  10   4    1.03    0.16
  -3  10  -4    1.18    0.30
   3  10   4    1.56    0.26
   4 -10   4    2.47    0.32
   4 -10   4    1.99    0.32
  -4 -10  -4    2.05    0.36
  -4  10  -4    1.57    0.32
   4  10   4    2.29    0.29
  -5 -10  -4    1.64    0.38
   5 -10   4    2.01    0.32
   5  10   4    2.65    0.31
  -5  10  -4    1.58    0.34
   6 -10   4    2.25    0.32
  -6 -10  -4    2.72    0.46
  -6  10  -4    2.13    0.37
   6  10   4    2.73    0.30
  -7 -10  -4    0.09    0.34
   7 -10   4    0.01    0.23
  -7  10  -4    0.03    0.30
  -7  10  -4   -0.05    0.35
  -8 -10  -4   13.64    0.86
   8 -10   4   14.16    0.58
  -8  10  -4   14.41    0.79
  -8  10  -4   14.64    0.86
  -9 -10  -4    0.08    0.46
  -9  10  -4    0.02    0.43
 -10 -10  -4    0.29    0.51
 -10  10  -4    0.20    0.48
 -11 -10  -4    0.11    0.54
 -11  10  -4    0.28    0.51
  13 -11  -4    2.54    0.64
 -13 -11   4    2.07    0.49
 -13  11   4    1.55    0.54
 -12 -11   4    0.89    0.41
  12 -11  -4   -0.44    0.47
 -12  11   4   -0.37    0.44
  11 -11  -4    1.81    0.49
 -11 -11   4    2.01    0.41
 -11  11   4    1.42    0.48
 -10 -11   4    0.15    0.29
  10 -11  -4    0.28    0.41
 -10  11   4    0.02    0.38
  -9 -11   4    3.18    0.37
   9 -11  -4    2.93    0.47
  -9  11   4    2.37    0.45
   8 -11  -4    5.62    0.56
  -8 -11   4    4.65    0.43
  -8  11   4    5.35    0.55
   7 -11  -4    0.59    0.11
   7 -11  -4    0.32    0.08
   7 -11  -4    0.73    0.36
  -7 -11   4    0.32    0.21
  -7  11   4    0.17    0.32
   6 -11  -4    2.92    0.22
   6 -11  -4    2.70    0.23
   6 -11  -4    1.90    0.36
  -6 -11   4    3.03    0.27
  -6  11   4    2.42    0.41
  -5 -11   4   46.91    1.32
   5 -11  -4   46.49    1.47
   5 -11  -4   48.00    1.34
   5 -11  -4   46.86    1.31
  -5  11   4   48.63    1.38
   5  11  -4   45.29    1.31
  -5  11   4   48.66    1.54
   4 -11  -4   10.03    0.54
  -4 -11   4    9.77    0.38
   4 -11  -4    9.49    0.41
  -4 -11   4    9.25    0.47
   4 -11  -4    9.76    0.46
  -4  11   4   10.34    0.47
  -4  11   4    9.73    0.62
   4  11  -4    9.53    0.37
  -3 -11   4    2.60    0.22
   3 -11  -4    2.18    0.32
  -3 -11   4    1.91    0.28
   3  11  -4    2.11    0.18
  -3  11   4    1.95    0.33
  -3  11   4    1.94    0.26
  -2 -11   4   15.14    0.47
   2 -11  -4   13.59    0.61
  -2 -11   4   14.55    0.60
  -2  11   4   13.71    0.56
   2  11  -4   14.28    0.46
  -2  11   4   14.05    0.64
   2  11  -4   14.27    0.65
  -1 -11   4   12.41    0.55
  -1 -11   4   12.62    0.42
   1 -11  -4   11.92    0.58
   1 -11  -4   11.83    0.55
   1  11  -4   12.55    0.42
  -1  11   4   11.97    0.52
  -1  11   4   12.17    0.58
   1  11  -4   11.55    0.59
   0 -11   4   67.45    1.91
   0 -11  -4   64.23    1.92
   0 -11   4   69.50    1.80
   0  11   4   66.34    1.88
   0  11   4   69.53    1.91
   0  11  -4   68.41    1.97
   0  11  -4   66.46    1.81
  -1 -11  -4    0.63    0.18
   1 -11   4    0.49    0.18
  -1 -11  -4    0.25    0.25
   1 -11   4    0.51    0.25
   1  11   4    0.40    0.20
  -1  11  -4    0.63    0.14
   1  11   4    0.63    0.20
  -1  11  -4    0.38    0.23
   2 -11   4   19.30    0.66
   2 -11   4   16.74    0.70
  -2 -11  -4   17.83    0.74
  -2 -11  -4   17.80    0.64
   2  11   4   17.89    0.67
   2  11   4   18.42    0.65
  -2  11  -4   17.82    0.62
  -2  11  -4   17.81    0.78
   3 -11   4    0.21    0.25
   3 -11   4    0.73    0.24
  -3 -11  -4    0.14    0.14
  -3 -11  -4    0.38    0.28
   3  11   4    0.31    0.16
  -3  11  -4    0.53    0.30
   3  11   4    0.47    0.23
   4 -11   4    7.10    0.50
  -4 -11  -4    6.84    0.32
   4 -11   4    6.86    0.49
  -4 -11  -4    6.34    0.55
   4  11   4    6.70    0.46
  -4  11  -4    7.76    0.61
  -5 -11  -4    0.35    0.32
   5 -11   4    0.12    0.28
   5 -11   4    0.39    0.31
  -5  11  -4    0.52    0.32
   5  11   4    0.15    0.25
   6 -11   4    3.31    0.37
  -6 -11  -4    3.66    0.51
  -6  11  -4    2.51    0.40
   6  11   4    4.24    0.36
   7 -11   4    3.31    0.35
  -7 -11  -4    3.63    0.53
  -7  11  -4    3.43    0.45
  -7  11  -4    3.44    0.47
   8 -11   4    7.04    0.44
  -8 -11  -4    6.85    0.68
  -8  11  -4    6.93    0.69
  -8  11  -4    5.91    0.65
  -9 -11  -4   -0.15    0.45
  -9  11  -4    0.04    0.43
 -10 -11  -4    2.62    0.61
 -10  11  -4    2.44    0.57
  13 -12  -4    0.09    0.64
 -13  12   4   -0.02    0.48
 -12 -12   4    0.28    0.38
  12 -12  -4   -0.17    0.51
 -12  12   4   -0.15    0.46
 -11 -12   4    8.59    0.66
  11 -12  -4    7.98    0.76
 -11  12   4    8.04    0.87
  10 -12  -4   -0.31    0.40
 -10 -12   4    0.26    0.30
 -10  12   4   -0.25    0.39
  -9 -12   4    8.72    0.55
   9 -12  -4    7.85    0.68
  -9  12   4    7.30    0.74
   8 -12  -4    0.29    0.38
  -8 -12   4    0.32    0.24
  -8  12   4    0.17    0.38
   7 -12  -4    2.29    0.44
   7 -12  -4    2.72    0.20
   7 -12  -4    3.10    0.23
  -7 -12   4    3.04    0.31
  -7  12   4    2.58    0.46
   6 -12  -4    1.61    0.36
   6 -12  -4    1.66    0.19
   6 -12  -4    1.79    0.23
  -6 -12   4    1.37    0.22
  -6  12   4    1.13    0.36
  -5 -12   4   17.38    0.62
   5 -12  -4   18.16    0.82
   5 -12  -4   18.89    0.66
   5 -12  -4   19.11    0.62
   5  12  -4   17.02    0.60
  -5  12   4   18.41    0.84
  -5  12   4   19.26    0.71
  -4 -12   4    1.29    0.18
   4 -12  -4    1.00    0.32
   4 -12  -4    0.60    0.24
  -4 -12   4    1.90    0.29
  -4  12   4    0.94    0.25
  -4  12   4    1.18    0.33
   4  12  -4    1.30    0.17
   3 -12  -4    2.95    0.35
  -3 -12   4    3.41    0.35
  -3  12   4    3.56    0.32
   3  12  -4    2.64    0.21
  -3  12   4    3.18    0.37
  -2 -12   4    0.26    0.13
  -2 -12   4    0.06    0.23
   2 -12  -4    0.38    0.26
  -2  12   4    0.13    0.23
  -2  12   4    0.32    0.20
   2  12  -4    0.37    0.24
   2  12  -4    0.21    0.12
   1 -12  -4    1.95    0.29
  -1 -12   4    1.95    0.30
   1 -12  -4    1.85    0.32
  -1 -12   4    1.76    0.18
   1  12  -4    1.75    0.30
  -1  12   4    2.74    0.30
   1  12  -4    2.21    0.20
  -1  12   4    1.98    0.31
   0 -12  -4    2.99    0.33
   0 -12   4    3.37    0.35
   0 -12   4    3.14    0.27
   0  12  -4    2.30    0.31
   0  12   4    3.46    0.32
   0  12   4    4.03    0.40
   0  12  -4    2.98    0.25
  -1 -12  -4    0.41    0.24
   1 -12   4    0.68    0.27
   1 -12   4    0.40    0.18
  -1  12  -4    0.44    0.14
   1  12   4    0.29    0.21
  -1  12  -4   -0.10    0.24
   1  12   4    0.44    0.23
  -2 -12  -4   22.43    0.77
  -2 -12  -4   22.58    0.85
   2 -12   4   21.03    0.80
   2 -12   4   22.96    0.76
  -2  12  -4   23.18    0.92
   2  12   4   21.68    0.79
   2  12   4   22.88    0.78
  -2  12  -4   23.33    0.80
   3 -12   4    0.27    0.27
  -3 -12  -4    0.28    0.15
   3 -12   4    0.39    0.25
  -3 -12  -4    0.34    0.29
   3  12   4    0.18    0.25
   3  12   4    0.30    0.18
  -3  12  -4    0.42    0.31
  -4 -12  -4   10.92    0.67
   4 -12   4   10.14    0.58
  -4 -12  -4   10.59    0.43
   4 -12   4   11.06    0.60
   4  12   4   11.33    0.56
  -4  12  -4    9.98    0.69
   4  12   4   11.01    0.44
  -5 -12  -4    6.91    0.59
   5 -12   4    9.51    0.61
   5 -12   4    8.15    0.52
  -5  12  -4    9.16    0.68
   5  12   4    7.99    0.50
   6 -12   4   26.52    0.94
  -6 -12  -4   25.57    1.09
  -6  12  -4   25.47    1.09
   6  12   4   26.60    0.89
   7 -12   4    1.15    0.31
  -7 -12  -4    1.56    0.45
  -7  12  -4    1.46    0.39
   8 -12   4    2.88    0.32
  -8 -12  -4    1.92    0.50
  -8  12  -4    2.11    0.43
  -8  12  -4    2.15    0.46
  -9 -12  -4    3.08    0.60
  -9  12  -4    3.67    0.71
  -9  12  -4    2.99    0.55
 -10 -12  -4    0.58    0.52
 -10  12  -4    1.18    0.51
  12 -13  -4    5.61    0.73
 -12 -13   4    4.59    0.56
 -12  13   4    4.42    0.68
  11 -13  -4    1.48    0.50
 -11 -13   4    0.36    0.35
 -11  13   4    0.35    0.47
 -10 -13   4    2.80    0.41
  10 -13  -4    2.08    0.50
 -10  13   4    1.98    0.50
  -9 -13   4    3.65    0.39
   9 -13  -4    3.29    0.51
  -9  13   4    3.08    0.53
   8 -13  -4    3.57    0.52
  -8 -13   4    4.93    0.44
  -8  13   4    4.02    0.52
  -7 -13   4   13.31    0.60
   7 -13  -4   14.25    0.77
   7 -13  -4   13.25    0.49
  -7  13   4   14.50    0.82
  -6 -13   4    1.64    0.24
   6 -13  -4    1.04    0.36
   6 -13  -4    1.25    0.24
   6 -13  -4    1.39    0.20
  -6  13   4    1.97    0.43
  -5 -13   4    0.22    0.18
   5 -13  -4    0.57    0.19
   5 -13  -4    0.55    0.23
   5 -13  -4   -0.13    0.30
  -5  13   4    0.30    0.26
  -5  13   4    0.21    0.33
   5  13  -4    0.06    0.15
   4 -13  -4   27.47    0.92
   4 -13  -4   26.47    0.99
  -4 -13   4   26.70    0.83
  -4 -13   4   28.02    0.94
  -4  13   4   28.73    1.08
   4  13  -4   26.62    0.81
  -4  13   4   26.90    0.92
   3 -13  -4    2.41    0.31
   3 -13  -4    2.45    0.35
  -3 -13   4    2.96    0.34
  -3  13   4    2.07    0.27
  -3  13   4    2.40    0.36
   3  13  -4    2.61    0.23
  -2 -13   4    1.15    0.18
  -2 -13   4    1.26    0.29
   2 -13  -4    1.13    0.30
  -2  13   4    1.71    0.27
   2  13  -4    1.56    0.29
   2  13  -4    1.81    0.18
  -2  13   4    1.41    0.29
   1 -13  -4   -0.22    0.24
  -1 -13   4    0.05    0.15
  -1 -13   4    0.03    0.25
   1 -13  -4   -0.07    0.25
   1  13  -4    0.16    0.23
  -1  13   4    0.47    0.27
   1  13  -4    0.14    0.12
  -1  13   4    0.23    0.23
   0 -13   4    1.30    0.20
   0 -13  -4    1.30    0.30
   0 -13   4    1.56    0.30
   0  13   4    1.40    0.28
   0  13  -4    1.97    0.21
   0  13  -4    0.98    0.27
   0  13   4    0.88    0.24
  -1 -13  -4    3.44    0.39
   1 -13   4    4.19    0.41
   1 -13   4    3.45    0.29
  -1  13  -4    3.11    0.39
  -1  13  -4    3.33    0.26
   1  13   4    3.67    0.35
   1  13   4    3.48    0.34
   2 -13   4    0.13    0.22
  -2 -13  -4    0.02    0.28
   2 -13   4   -0.24    0.27
   2  13   4    0.12    0.20
   2  13   4   -0.22    0.23
  -2  13  -4   -0.29    0.28
   3 -13   4    1.82    0.34
  -3 -13  -4    1.60    0.23
  -3 -13  -4    0.96    0.32
   3 -13   4    1.49    0.30
   3  13   4    1.93    0.24
   3  13   4    1.65    0.30
  -3  13  -4    1.38    0.37
  -4 -13  -4    3.72    0.48
   4 -13   4    4.23    0.41
   4 -13   4    3.60    0.40
   4  13   4    4.26    0.33
  -4  13  -4    4.07    0.48
   4  13   4    4.55    0.40
  -5 -13  -4   17.83    0.90
   5 -13   4   18.91    0.83
   5 -13   4   19.04    0.78
  -5  13  -4   20.70    0.95
   5  13   4   19.39    0.75
   6 -13   4    0.47    0.35
   6 -13   4    0.16    0.29
  -6 -13  -4   -0.12    0.35
  -6  13  -4    0.05    0.36
  -7 -13  -4    0.52    0.41
   7 -13   4    0.41    0.28
  -7  13  -4   -0.23    0.34
  -8 -13  -4    1.08    0.50
   8 -13   4    1.07    0.28
  -8  13  -4    0.97    0.40
  -8  13  -4    0.43    0.42
  -9 -13  -4    0.75    0.54
  -9  13  -4    0.68    0.45
  -9  13  -4    0.42    0.43
 -10 -13  -4    0.08    0.53
 -10  13  -4   -0.46    0.46
  12 -14  -4    0.84    0.55
 -12  14   4   -0.09    0.50
  11 -14  -4    1.49    0.53
 -11 -14   4    2.33    0.44
 -11  14   4    1.29    0.54
  10 -14  -4   -0.35    0.46
 -10 -14   4   -0.21    0.30
 -10  14   4   -0.03    0.45
   9 -14  -4    0.88    0.45
  -9 -14   4    0.22    0.28
  -9  14   4   -0.13    0.42
  -8 -14   4    0.08    0.24
   8 -14  -4   -0.18    0.37
  -8  14   4    0.10    0.37
   7 -14  -4    5.00    0.53
   7 -14  -4    6.05    0.35
  -7 -14   4    6.12    0.44
  -7  14   4    5.65    0.59
   6 -14  -4    0.36    0.19
  -6 -14   4    0.15    0.21
   6 -14  -4    0.39    0.23
   6 -14  -4   -0.25    0.35
  -6  14   4   -0.16    0.34
   5 -14  -4    0.68    0.36
  -5 -14   4    0.51    0.29
  -5 -14   4    0.48    0.20
   5 -14  -4    0.22    0.25
  -5  14   4    0.25    0.33
   5  14  -4    0.34    0.25
  -4 -14   4   10.99    0.58
  -4 -14   4   10.13    0.45
   4 -14  -4    9.55    0.61
   4 -14  -4   10.20    0.55
  -4  14   4   10.10    0.66
  -4  14   4   10.20    0.55
   4  14  -4    9.86    0.41
   3 -14  -4    0.43    0.29
  -3 -14   4    0.68    0.18
   3 -14  -4    0.20    0.26
  -3 -14   4    0.88    0.30
  -3  14   4    0.62    0.27
   3  14  -4    0.35    0.14
  -3  14   4    0.67    0.33
  -2 -14   4   -0.05    0.26
   2 -14  -4    0.05    0.27
  -2 -14   4    0.46    0.16
  -2  14   4    0.40    0.27
   2  14  -4    0.31    0.26
   2  14  -4    0.22    0.14
  -2  14   4    0.38    0.29
  -1 -14   4    2.65    0.35
   1 -14  -4    3.89    0.40
  -1 -14   4    3.19    0.29
   1 -14  -4    3.57    0.42
   1  14  -4    2.79    0.25
   1  14  -4    2.18    0.36
  -1  14   4    2.37    0.35
  -1  14   4    3.38    0.35
   0 -14   4    0.90    0.20
   0 -14   4    0.68    0.28
   0 -14  -4    0.44    0.30
   0 -14  -4    1.00    0.30
   0  14  -4    0.68    0.17
   0  14   4    0.55    0.27
   0  14  -4    0.91    0.31
   0  14   4    1.02    0.28
   1 -14   4    0.65    0.21
   1 -14   4    0.20    0.30
  -1 -14  -4    0.21    0.30
   1  14   4    0.46    0.27
   1  14   4    0.24    0.24
  -1  14  -4    0.67    0.16
  -1  14  -4    0.47    0.30
   2 -14   4    0.07    0.30
  -2 -14  -4   -0.12    0.27
   2 -14   4   -0.07    0.23
   2  14   4    0.07    0.22
   2  14   4    0.12    0.26
  -2  14  -4    0.10    0.31
   3 -14   4   -0.27    0.27
   3 -14   4   -0.19    0.25
  -3 -14  -4    0.02    0.33
   3  14   4    0.06    0.20
  -3  14  -4    0.16    0.31
   3  14   4   -0.01    0.27
   4 -14   4    4.40    0.44
  -4 -14  -4    3.67    0.45
   4 -14   4    3.34    0.39
   4  14   4    4.24    0.36
  -4  14  -4    3.65    0.49
   4  14   4    3.27    0.38
  -5 -14  -4   20.03    0.94
   5 -14   4   18.89    0.80
   5 -14   4   19.86    0.85
  -5  14  -4   19.63    0.98
   5  14   4   17.85    0.76
   6 -14   4   -0.11    0.35
   6 -14   4    0.02    0.30
  -6 -14  -4    0.53    0.41
  -6  14  -4   -0.05    0.37
  -7 -14  -4    0.77    0.46
   7 -14   4    0.92    0.31
  -7  14  -4    0.91    0.42
  -8 -14  -4    0.41    0.45
   8 -14   4    0.13    0.27
  -8  14  -4   -0.04    0.40
  -8  14  -4    0.22    0.41
  -9 -14  -4    0.29    0.49
  -9  14  -4   -0.10    0.39
  -9  14  -4    0.47    0.46
 -10 -14  -4   -0.18    0.54
 -10  14  -4    0.38    0.51
  12 -15  -4    4.73    0.66
 -12  15   4    3.76    0.69
  11 -15  -4   -0.24    0.53
 -11  15   4    0.11    0.52
 -10 -15   4    0.52    0.33
  10 -15  -4    0.06    0.47
 -10  15   4    0.05    0.48
   9 -15  -4    1.01    0.48
  -9 -15   4    1.46    0.32
  -9  15   4    0.73    0.47
  -8 -15   4    0.45    0.26
   8 -15  -4   -0.03    0.38
  -8  15   4   -0.74    0.37
   7 -15  -4    0.67    0.43
  -7 -15   4    1.63    0.29
   7 -15  -4    1.23    0.23
  -7  15   4    0.70    0.45
   6 -15  -4    0.61    0.25
   6 -15  -4    0.16    0.35
  -6 -15   4    0.55    0.23
  -6  15   4    0.41    0.39
  -5 -15   4   17.35    0.67
  -5 -15   4   17.54    0.77
   5 -15  -4   18.59    0.89
   5 -15  -4   19.30    0.74
  -5  15   4   18.78    0.96
   4 -15  -4   25.42    0.92
  -4 -15   4   25.80    0.96
   4 -15  -4   23.77    0.98
  -4 -15   4   26.43    0.83
   4  15  -4   24.16    0.79
  -4  15   4   24.70    1.08
  -3 -15   4    0.18    0.30
   3 -15  -4    0.16    0.29
  -3 -15   4    0.15    0.18
   3 -15  -4    0.55    0.34
  -3  15   4    0.54    0.32
   3  15  -4    0.19    0.15
  -3  15   4    0.62    0.27
  -2 -15   4    1.06    0.20
  -2 -15   4    0.85    0.31
   2 -15  -4    0.94    0.33
  -2  15   4    0.78    0.34
   2  15  -4    0.76    0.31
  -2  15   4    0.83    0.26
   2  15  -4    0.46    0.16
   1 -15  -4    0.56    0.30
   1 -15  -4    0.50    0.32
  -1 -15   4    0.95    0.33
  -1 -15   4    0.55    0.19
  -1  15   4    0.25    0.27
  -1  15   4    0.26    0.31
   1  15  -4    0.34    0.30
   1  15  -4    0.03    0.14
   0 -15  -4   12.93    0.64
   0 -15   4   12.20    0.65
   0 -15  -4   12.26    0.68
   0 -15   4   12.00    0.52
   0  15  -4   11.40    0.70
   0  15   4   12.08    0.60
   0  15   4   11.95    0.68
  -1 -15  -4    4.50    0.48
   1 -15   4    4.45    0.44
   1 -15   4    4.71    0.38
   1  15   4    4.64    0.50
  -1  15  -4    4.17    0.47
   1  15   4    4.39    0.41
   2 -15   4    4.70    0.42
   2 -15   4    4.61    0.46
  -2 -15  -4    4.95    0.50
   2  15   4    4.85    0.46
  -2  15  -4    3.88    0.45
   2  15   4    3.90    0.39
  -3 -15  -4    2.22    0.41
   3 -15   4    1.93    0.38
   3 -15   4    2.86    0.35
   3  15   4    2.66    0.31
   3  15   4    2.67    0.38
  -3  15  -4    2.63    0.45
   4 -15   4    0.50    0.32
  -4 -15  -4    0.74    0.39
   4 -15   4    0.05    0.30
  -4  15  -4    0.47    0.37
   4  15   4    0.42    0.20
   4  15   4    0.61    0.30
   5 -15   4   10.70    0.66
  -5 -15  -4   10.04    0.68
   5 -15   4    9.82    0.64
  -5  15  -4    9.64    0.79
  -6 -15  -4    0.22    0.42
   6 -15   4    0.06    0.31
   6 -15   4    0.28    0.38
  -6  15  -4    0.78    0.42
  -7 -15  -4    0.39    0.42
   7 -15   4    0.13    0.30
  -7  15  -4   -0.05    0.40
   8 -15   4    7.09    0.52
  -8 -15  -4    7.67    0.76
  -8  15  -4    7.54    0.81
  -9 -15  -4    0.37    0.52
  -9  15  -4    0.09    0.42
  -9  15  -4   -0.06    0.49
  11 -16  -4    0.05    0.50
 -11  16   4   -0.45    0.50
  10 -16  -4   -0.69    0.44
 -10 -16   4    0.14    0.40
 -10  16   4   -0.21    0.51
   9 -16  -4    4.71    0.61
  -9 -16   4    5.98    0.53
  -9  16   4    4.24    0.62
   8 -16  -4    6.15    0.62
  -8 -16   4    5.91    0.49
  -8  16   4    4.54    0.60
   7 -16  -4    0.95    0.24
   7 -16  -4    0.80    0.41
  -7 -16   4    1.22    0.28
  -7  16   4    1.05    0.47
  -6 -16   4    0.67    0.25
   6 -16  -4    0.83    0.39
   6 -16  -4    0.62    0.27
  -6  16   4    0.23    0.42
  -5 -16   4    0.55    0.34
  -5 -16   4    0.53    0.22
   5 -16  -4    0.56    0.29
   5 -16  -4    0.68    0.37
  -5  16   4    0.50    0.37
   4 -16  -4   21.67    0.86
  -4 -16   4   22.12    0.76
  -4 -16   4   22.64    0.91
   4 -16  -4   21.32    0.92
  -4  16   4   19.28    1.01
   3 -16  -4    1.21    0.36
   3 -16  -4    1.30    0.35
  -3 -16   4    1.75    0.24
  -3 -16   4    2.39    0.41
   3  16  -4    1.86    0.24
  -3  16   4    1.71    0.42
   2 -16  -4    8.74    0.63
  -2 -16   4    9.08    0.44
  -2 -16   4    8.97    0.60
   2  16  -4    8.66    0.64
  -2  16   4    9.21    0.69
   2  16  -4    8.38    0.43
  -2  16   4    8.33    0.55
  -1 -16   4    5.42    0.48
   1 -16  -4    4.59    0.45
  -1 -16   4    4.78    0.36
  -1  16   4    4.22    0.45
   1  16  -4    4.37    0.47
  -1  16   4    4.93    0.47
   0 -16  -4    3.65    0.47
   0 -16  -4    5.00    0.46
   0 -16   4    4.96    0.49
   0 -16   4    4.18    0.37
   0  16   4    4.86    0.45
   0  16  -4    3.46    0.45
   0  16   4    4.59    0.46
   1 -16   4   -0.30    0.31
  -1 -16  -4    0.25    0.34
   1 -16   4   -0.17    0.23
   1  16   4    0.34    0.30
  -1  16  -4   -0.22    0.31
   1  16   4    0.29    0.29
   2 -16   4   -0.13    0.34
   2 -16   4    0.47    0.27
  -2 -16  -4    0.22    0.34
   2  16   4    0.35    0.27
   2  16   4    0.30    0.31
  -2  16  -4   -0.13    0.35
  -3 -16  -4    4.39    0.52
   3 -16   4    4.21    0.40
   3 -16   4    3.70    0.44
   3  16   4    4.67    0.46
  -3  16  -4    4.25    0.52
   3  16   4    4.14    0.44
   4 -16   4   14.73    0.75
  -4 -16  -4   15.48    0.85
   4 -16   4   14.83    0.73
  -4  16  -4   15.51    0.92
   4  16   4   16.30    0.66
   5 -16   4    0.30    0.35
  -5 -16  -4    0.00    0.39
   5 -16   4    0.49    0.34
  -5  16  -4    0.19    0.38
  -6 -16  -4   17.19    0.95
   6 -16   4   16.52    0.86
   6 -16   4   17.39    0.80
  -6  16  -4   17.59    1.00
  -7 -16  -4    0.65    0.49
   7 -16   4    1.19    0.45
   7 -16   4    1.16    0.35
  -7  16  -4    0.86    0.46
  -8 -16  -4    0.56    0.50
   8 -16   4    0.45    0.31
  -8  16  -4    1.47    0.48
  -9 -16  -4    0.62    0.54
  -9  16  -4    1.23    0.54
  -9  16  -4    0.86    0.48
  11 -17  -4    0.46    0.58
 -11  17   4    1.31    0.60
  10 -17  -4    0.37    0.53
 -10  17   4    0.64    0.56
   9 -17  -4    2.58    0.57
  -9 -17   4    2.36    0.40
  -9  17   4    0.91    0.49
  -8 -17   4    1.68    0.33
   8 -17  -4    1.02    0.49
  -8  17   4    0.80    0.48
  -7 -17   4    3.83    0.38
   7 -17  -4    3.50    0.54
   7 -17  -4    3.21    0.34
  -7  17   4    3.00    0.56
  -6 -17   4    7.60    0.48
   6 -17  -4    7.85    0.67
   6 -17  -4    7.62    0.50
  -6 -17   4    7.33    0.57
  -6  17   4    7.52    0.79
   5 -17  -4    4.46    0.43
  -5 -17   4    4.24    0.39
   5 -17  -4    4.15    0.51
  -5 -17   4    4.44    0.48
  -5  17   4    3.69    0.51
   4 -17  -4   11.76    0.63
   4 -17  -4   10.93    0.75
  -4 -17   4   11.62    0.68
  -4  17   4   10.78    0.76
  -3 -17   4    2.28    0.27
  -3 -17   4    2.15    0.41
   3 -17  -4    3.20    0.42
   3 -17  -4    2.54    0.45
  -3  17   4    2.05    0.46
  -2 -17   4    2.35    0.28
   2 -17  -4    3.96    0.46
  -2 -17   4    2.75    0.42
   2  17  -4    3.18    0.43
  -2  17   4    2.47    0.41
  -1 -17   4   -0.09    0.32
  -1 -17   4   -0.34    0.20
   1 -17  -4    0.40    0.35
   1  17  -4   -0.23    0.32
  -1  17   4   -0.01    0.30
  -1  17   4   -0.14    0.34
   0 -17   4    1.24    0.38
   0 -17  -4    1.68    0.41
   0 -17  -4    1.62    0.38
   0 -17   4    1.01    0.25
   0  17   4    1.16    0.31
   0  17  -4    1.14    0.35
   0  17   4    1.58    0.38
   1 -17   4   -0.03    0.32
   1 -17   4    0.40    0.25
  -1 -17  -4   -0.36    0.35
   1  17   4    0.22    0.31
  -1  17  -4    0.06    0.32
   1  17   4    0.26    0.27
   2 -17   4   14.97    0.77
  -2 -17  -4   15.04    0.78
   2 -17   4   15.97    0.68
   2  17   4   15.48    0.74
  -2  17  -4   14.59    0.84
   2  17   4   15.91    0.73
   3 -17   4    0.39    0.30
   3 -17   4    0.35    0.33
  -3 -17  -4    0.08    0.35
  -3  17  -4    0.50    0.40
   3  17   4    0.64    0.27
   4 -17   4   32.33    1.16
   4 -17   4   31.21    1.16
  -4 -17  -4   32.60    1.26
  -4  17  -4   32.42    1.33
   4  17   4   32.37    1.08
  -5 -17  -4    4.10    0.56
   5 -17   4    4.71    0.50
   5 -17   4    4.14    0.48
  -5  17  -4    4.29    0.60
  -6 -17  -4    0.16    0.45
   6 -17   4    0.42    0.38
   6 -17   4    0.13    0.34
  -6  17  -4    0.08    0.45
   7 -17   4    3.11    0.43
  -7 -17  -4    1.90    0.52
   7 -17   4    2.54    0.50
  -7  17  -4    1.93    0.52
   8 -17   4    2.82    0.42
  -8 -17  -4    2.10    0.59
  -8  17  -4    2.24    0.54
  -9 -17  -4    1.34    0.58
  -9  17  -4    2.60    0.57
  -9  17  -4    1.71    0.54
  11 -18  -4    5.62    0.74
 -11  18   4    6.40    0.82
  10 -18  -4    1.40    0.52
 -10  18   4    0.51    0.55
   9 -18  -4    1.81    0.56
  -9  18   4    2.05    0.58
  -8 -18   4    0.37    0.31
   8 -18  -4    0.10    0.43
  -8  18   4   -1.13    0.39
   7 -18  -4    1.91    0.31
  -7 -18   4    1.42    0.30
   7 -18  -4    1.90    0.52
  -7  18   4    0.78    0.49
   6 -18  -4    4.41    0.41
  -6 -18   4    3.77    0.37
  -6 -18   4    2.84    0.45
   6 -18  -4    2.99    0.54
  -6  18   4    3.65    0.58
   5 -18  -4    1.44    0.36
   5 -18  -4    1.03    0.45
  -5 -18   4    1.10    0.28
  -5 -18   4    1.60    0.41
  -5  18   4    0.88    0.44
   4 -18  -4    1.22    0.37
   4 -18  -4    1.35    0.41
  -4 -18   4    0.89    0.26
  -4 -18   4    0.47    0.37
  -4  18   4    1.13    0.45
   3 -18  -4   33.35    1.20
   3 -18  -4   31.35    1.14
  -3 -18   4   31.31    1.16
  -3 -18   4   30.77    1.00
  -3  18   4   30.82    1.27
  -2 -18   4    3.07    0.32
   2 -18  -4    3.02    0.43
  -2 -18   4    3.45    0.47
   2 -18  -4    3.88    0.50
   2  18  -4    3.49    0.47
  -2  18   4    2.85    0.48
   1 -18  -4    0.64    0.38
  -1 -18   4    0.50    0.36
  -1 -18   4    0.12    0.23
  -1  18   4   -0.28    0.36
   1  18  -4    0.08    0.35
   0 -18   4    4.12    0.49
   0 -18   4    3.16    0.33
   0 -18  -4    3.75    0.46
   0 -18  -4    3.20    0.49
   0  18   4    3.23    0.46
   0  18  -4    2.58    0.44
   1 -18   4   -0.29    0.35
   1 -18   4   -0.24    0.25
  -1 -18  -4    0.16    0.39
  -1 -18  -4   -0.29    0.33
  -1  18  -4    0.02    0.37
   1  18   4    0.10    0.32
   2 -18   4    0.27    0.38
   2 -18   4   -0.05    0.26
  -2 -18  -4   -0.14    0.39
  -2  18  -4   -0.08    0.39
   2  18   4    0.04    0.29
   3 -18   4   -0.14    0.36
  -3 -18  -4   -0.46    0.38
   3 -18   4    0.20    0.31
  -3  18  -4   -0.39    0.37
   3  18   4   -0.03    0.26
  -4 -18  -4    2.15    0.48
   4 -18   4    1.78    0.39
   4 -18   4    2.23    0.43
   4  18   4    2.06    0.31
  -4  18  -4    2.00    0.49
   5 -18   4    0.24    0.36
   5 -18   4    0.35    0.36
  -5 -18  -4    1.21    0.47
  -5  18  -4    0.71    0.45
   6 -18   4    3.18    0.49
   6 -18   4    4.70    0.50
  -6 -18  -4    3.60    0.60
  -6  18  -4    3.31    0.57
   7 -18   4    0.31    0.35
   7 -18   4   -0.37    0.41
  -7 -18  -4    0.59    0.52
  -7  18  -4   -0.42    0.46
  -8 -18  -4   12.40    0.98
   8 -18   4   12.34    0.92
  -8  18  -4   12.66    1.01
  -9  18  -4    0.11    0.48
  10 -19  -4    0.47    0.51
 -10  19   4   -0.90    0.52
   9 -19  -4    1.28    0.53
  -9  19   4    1.05    0.59
   8 -19  -4    0.36    0.46
  -8  19   4   -0.40    0.47
   7 -19  -4    5.39    0.48
  -7 -19   4    4.83    0.52
  -7 -19   4    5.46    0.56
   7 -19  -4    5.77    0.67
  -7  19   4    5.00    0.69
   6 -19  -4    0.74    0.32
  -6 -19   4    0.68    0.29
   6 -19  -4    0.23    0.45
  -6 -19   4    0.72    0.40
  -6  19   4    0.54    0.48
   5 -19  -4    7.38    0.58
  -5 -19   4    7.69    0.63
  -5 -19   4    6.55    0.48
   5 -19  -4    6.31    0.64
  -5  19   4    5.08    0.63
   4 -19  -4   12.53    0.80
  -4 -19   4   11.23    0.72
  -4 -19   4   10.27    0.55
   4 -19  -4   10.83    0.70
  -4  19   4   11.73    0.88
   3 -19  -4   12.89    0.76
  -3 -19   4   13.19    0.60
   3 -19  -4   12.15    0.76
  -3 -19   4   14.28    0.77
  -3  19   4   13.11    0.84
   2 -19  -4    0.79    0.38
  -2 -19   4    0.44    0.25
  -2 -19   4   -0.22    0.35
   2 -19  -4    0.87    0.42
   2  19  -4    0.47    0.38
  -2  19   4    0.56    0.41
  -1 -19   4    5.27    0.42
  -1 -19   4    6.32    0.60
   1 -19  -4    5.28    0.54
   1  19  -4    4.84    0.56
  -1  19   4    6.70    0.68
   0 -19   4    1.44    0.43
   0 -19   4    0.93    0.27
   0 -19  -4    1.64    0.45
   0 -19  -4    1.62    0.46
   0  19  -4    1.47    0.43
   0  19   4    0.63    0.39
   1 -19   4    0.00    0.38
  -1 -19  -4    0.29    0.41
  -1 -19  -4    0.21    0.40
   1 -19   4    0.24    0.27
  -1  19  -4   -0.23    0.33
   1  19   4    0.31    0.34
  -2 -19  -4    5.49    0.61
   2 -19   4    4.25    0.51
   2 -19   4    5.37    0.50
   2  19   4    4.71    0.47
  -2  19  -4    4.04    0.53
   3 -19   4   -0.06    0.30
  -3 -19  -4    0.22    0.44
   3 -19   4   -0.36    0.35
  -3  19  -4   -0.08    0.42
   3  19   4    0.16    0.28
  -4 -19  -4   -0.20    0.43
   4 -19   4    0.15    0.34
   4 -19   4    0.20    0.39
   4  19   4    0.57    0.26
  -4  19  -4    0.14    0.45
   5 -19   4    2.48    0.47
  -5 -19  -4    1.70    0.50
   5 -19   4    1.77    0.42
  -5  19  -4    1.59    0.51
   6 -19   4    0.66    0.38
   6 -19   4   -0.35    0.39
  -6 -19  -4   -0.30    0.47
  -6  19  -4   -0.02    0.46
  -7 -19  -4    0.03    0.49
   7 -19   4   -0.56    0.42
   7 -19   4    0.42    0.37
  -7  19  -4    0.11    0.48
  -8 -19  -4    1.47    0.57
  -8  19  -4    1.88    0.56
  10 -20  -4    0.55    0.56
 -10  20   4    0.57    0.61
   9 -20  -4   -0.77    0.46
  -9  20   4   -1.05    0.52
  -8 -20   4    1.68    0.47
   8 -20  -4    0.72    0.52
  -8  20   4    0.00    0.53
  -7 -20   4    1.95    0.47
   7 -20  -4    0.87    0.31
   7 -20  -4    1.28    0.54
  -7  20   4    0.10    0.51
  -6 -20   4    0.79    0.37
  -6 -20   4   -0.06    0.41
   6 -20  -4    0.57    0.44
   6 -20  -4    0.40    0.33
  -6  20   4    0.30    0.49
  -5 -20   4    0.55    0.42
  -5 -20   4    0.16    0.27
   5 -20  -4   -0.10    0.33
   5 -20  -4    0.56    0.43
  -5  20   4   -0.47    0.43
  -4 -20   4    0.59    0.27
   4 -20  -4    0.70    0.42
  -4 -20   4    0.01    0.39
   4 -20  -4    0.18    0.38
  -4  20   4    0.59    0.47
   3 -20  -4    1.92    0.48
   3 -20  -4    1.60    0.41
  -3 -20   4    1.00    0.44
  -3 -20   4    0.93    0.27
  -3  20   4    1.32    0.44
   2 -20  -4    0.01    0.43
  -2 -20   4    0.33    0.40
  -2 -20   4    0.09    0.25
   2 -20  -4   -0.08    0.35
  -2  20   4   -0.37    0.40
   2  20  -4    0.44    0.39
   1 -20  -4   10.92    0.72
  -1 -20   4    8.75    0.68
  -1 -20   4    9.78    0.54
  -1  20   4    9.54    0.78
   1  20  -4   10.02    0.74
   0 -20   4    1.23    0.43
   0 -20  -4    0.48    0.40
   0 -20   4    0.40    0.27
   0  20  -4    0.42    0.38
   0  20   4   -0.04    0.37
  -1 -20  -4    0.41    0.45
   1 -20   4    1.04    0.42
  -1 -20  -4    1.06    0.45
   1 -20   4    0.66    0.30
  -1  20  -4    0.33    0.42
   1  20   4    0.66    0.37
  -2 -20  -4   -0.15    0.44
   2 -20   4   -0.31    0.36
   2 -20   4    0.18    0.30
   2  20   4   -0.17    0.31
  -2  20  -4   -0.59    0.39
   3 -20   4    2.46    0.40
  -3 -20  -4    2.29    0.51
   3 -20   4    2.33    0.48
  -3  20  -4    1.10    0.47
   3  20   4    2.44    0.39
   4 -20   4    0.46    0.43
   4 -20   4   -0.17    0.34
  -4 -20  -4    0.81    0.47
   4  20   4    0.58    0.28
  -4  20  -4    0.47    0.46
   5 -20   4    0.04    0.41
  -5 -20  -4    1.14    0.53
   5 -20   4    0.45    0.39
  -5  20  -4   -0.16    0.48
   6 -20   4    0.66    0.40
   6 -20   4    0.69    0.43
  -6 -20  -4    1.01    0.54
  -6  20  -4    1.12    0.55
  -7 -20  -4    1.43    0.59
   7 -20   4    0.13    0.47
   7 -20   4    1.59    0.42
  -7  20  -4    1.39    0.56
  -8 -20  -4    0.22    0.56
  -8  20  -4    0.71    0.53
   9 -21  -4   -0.54    0.50
  -9  21   4   -0.60    0.53
   8 -21  -4    1.24    0.55
  -8 -21   4    0.95    0.47
  -8  21   4   -0.40    0.54
  -7 -21   4    0.53    0.47
   7 -21  -4    1.62    0.35
   7 -21  -4    0.87    0.54
  -7  21   4    0.00    0.54
   6 -21  -4    0.98    0.36
  -6 -21   4    0.51    0.44
   6 -21  -4    0.27    0.47
  -6  21   4   -0.14    0.49
   5 -21  -4    1.45    0.40
  -5 -21   4    0.89    0.44
   5 -21  -4    0.96    0.50
  -5 -21   4    0.82    0.32
  -5  21   4    0.34    0.49
  -4 -21   4    2.49    0.35
  -4 -21   4    2.86    0.49
   4 -21  -4    2.78    0.55
   4 -21  -4    2.87    0.48
  -4  21   4    2.73    0.57
  -3 -21   4    5.02    0.46
   3 -21  -4    5.42    0.63
   3 -21  -4    5.85    0.58
  -3 -21   4    5.66    0.62
  -3  21   4    3.65    0.55
   2 -21  -4    0.11    0.42
  -2 -21   4   -0.07    0.41
  -2 -21   4    0.02    0.26
   2 -21  -4    0.04    0.44
   2  21  -4    0.49    0.40
  -2  21   4   -0.35    0.41
   1 -21  -4    1.93    0.50
  -1 -21   4    1.61    0.32
  -1 -21   4    1.73    0.48
   1  21  -4    2.16    0.49
  -1  21   4    1.48    0.46
   0 -21   4    0.02    0.27
   0 -21  -4    0.11    0.43
   0 -21   4    0.26    0.39
   0  21  -4   -0.50    0.39
   0  21   4   -0.28    0.37
  -1 -21  -4    4.38    0.60
  -1 -21  -4    2.86    0.50
   1 -21   4    3.18    0.39
   1 -21   4    4.06    0.55
  -1  21  -4    1.97    0.48
   1  21   4    3.32    0.49
  -2 -21  -4    0.15    0.46
  -2 -21  -4    0.08    0.41
   2 -21   4    0.53    0.32
   2 -21   4    0.11    0.41
  -2  21  -4    0.08    0.43
   2  21   4    0.24    0.34
   3 -21   4    0.04    0.33
   3 -21   4    0.30    0.42
  -3 -21  -4   -0.02    0.45
  -3  21  -4   -0.21    0.43
   3  21   4   -0.21    0.30
  -4 -21  -4    0.01    0.48
   4 -21   4   -0.53    0.40
   4 -21   4   -0.13    0.35
  -4  21  -4   -0.81    0.44
   4  21   4    0.82    0.31
   5 -21   4    1.73    0.44
   5 -21   4    1.66    0.48
  -5 -21  -4    1.18    0.54
  -5  21  -4    1.53    0.58
  -6 -21  -4    5.52    0.70
   6 -21   4    6.15    0.59
   6 -21   4    5.55    0.60
  -6  21  -4    6.88    0.76
  -7 -21  -4    3.76    0.68
   7 -21   4    2.12    0.53
   7 -21   4    2.91    0.48
  -7  21  -4    2.99    0.66
   9 -22  -4    0.22    0.54
  -9  22   4    0.29    0.58
  -8 -22   4   -0.68    0.45
   8 -22  -4   -0.46    0.48
  -8  22   4   -0.78    0.54
  -7 -22   4   -0.44    0.44
   7 -22  -4   -0.01    0.31
   7 -22  -4    0.11    0.51
  -7  22   4   -0.98    0.49
   6 -22  -4    2.23    0.44
   6 -22  -4    1.92    0.58
  -6 -22   4    2.43    0.54
  -6  22   4    1.39    0.59
  -5 -22   4   17.03    0.96
   5 -22  -4   16.82    0.97
   5 -22  -4   17.26    0.86
  -5  22   4   17.29    1.06
  -4 -22   4    0.33    0.43
   4 -22  -4   -0.26    0.39
   4 -22  -4   -0.09    0.43
  -4  22   4   -0.43    0.46
   3 -22  -4   17.72    1.01
  -3 -22   4   18.16    0.95
   3 -22  -4   17.73    0.90
[truncated: 609,059 more chars]
