# Supplementary material for: 6-[(tert-Butyl­dimethyl­sil­yl)­oxy]-3-ethenyl-7-meth­oxy-4-[(tri­methyl­sil­yl)ethyn­yl]naphtho­[2,3-c]furan-1(3H)-one
Source: IUCrdata. 2020 Feb 21;5(Pt 2):x200224. doi: 10.1107/S2414314620002242 (PMC9462189; doi:10.1107/S2414314620002242)
Supplement: Supplementary file 2 [file x-05-x200224-Isup2.hkl]

data_I                                                                          
_shelx_title ' krems1'                                                          
_shelx_refln_list_code          4                                               
_shelx_F_calc_maximum      242.64                                               
_exptl_crystal_F_000      1000.00                                               
_reflns_d_resolution_high  0.7570                                               
                                                                                
loop_                                                                           
 _space_group_symop_operation_xyz                                               
 'x, y, z'                                                                      
 '-x, y+1/2, -z+1/2'                                                            
 '-x, -y, -z'                                                                   
 'x, -y-1/2, z-1/2'                                                             
                                                                                
_cell_length_a    10.2628                                                       
_cell_length_b    20.5653                                                       
_cell_length_c    13.3923                                                       
_cell_angle_alpha  90.000                                                       
_cell_angle_beta  111.638                                                       
_cell_angle_gamma  90.000                                                       
                                                                                
_shelx_F_squared_multiplier     1.000                                           
                                                                                
loop_                                                                           
 _refln_index_h                                                                 
 _refln_index_k                                                                 
 _refln_index_l                                                                 
 _refln_F_squared_calc                                                          
 _refln_F_squared_meas                                                          
 _refln_F_squared_sigma                                                         
 _refln_observed_status                                                         
   2   0   0      20707.40      21264.11       239.45 o                         
   3   0   0       2853.63       3092.06        41.38 o                         
   4   0   0        656.16        710.04        13.14 o                         
   5   0   0       5331.84       5807.91        88.30 o                         
   6   0   0        477.41        446.27        12.54 o                         
   7   0   0        441.16        416.10        14.96 o                         
   8   0   0       3759.11       3707.96        76.86 o                         
   9   0   0        242.81        211.78        34.13 o                         
  10   0   0         89.56         78.28        23.17 o                         
  11   0   0        560.73        605.57        48.22 o                         
  12   0   0        288.99        299.34        38.20 o                         
   2   1   0       4400.52       4489.41        36.63 o                         
   3   1   0       3219.36       3308.10        29.29 o                         
   4   1   0       1462.84       1492.34        15.91 o                         
   5   1   0       3227.57       3132.37        35.31 o                         
   6   1   0       2593.75       2476.95        29.18 o                         
   7   1   0        164.39        161.90         8.16 o                         
   8   1   0        552.64        579.97        29.92 o                         
   9   1   0         52.61         72.18         8.60 o                         
  10   1   0          0.01         -6.69        14.42 o                         
  11   1   0        357.77        432.63        43.21 o                         
  12   1   0         53.22         56.92        20.12 o                         
   1   2   0         45.70         50.17         1.96 o                         
   2   2   0       4070.78       4099.97        35.62 o                         
   3   2   0        350.26        359.96         5.36 o                         
   4   2   0        169.21        174.36         5.67 o                         
   5   2   0         54.19         49.09         3.95 o                         
   6   2   0         65.58         71.68         4.76 o                         
   7   2   0       2095.23       2031.98        36.92 o                         
   8   2   0         10.51         11.08         6.77 o                         
   9   2   0       2577.38       2468.79        39.88 o                         
  10   2   0        339.79        334.10        33.43 o                         
  11   2   0         96.92         98.60        19.91 o                         
  12   2   0         47.88         50.45        19.67 o                         
   1   3   0      15513.57      15960.13       146.72 o                         
   2   3   0        913.27        909.90         8.99 o                         
   3   3   0       1711.53       1768.96        15.98 o                         
   4   3   0       1575.02       1701.00        16.56 o                         
   5   3   0          0.59          1.37         3.63 o                         
   6   3   0         50.60         45.71         4.21 o                         
   7   3   0        241.47        229.00        17.45 o                         
   8   3   0          0.02         -0.02         6.32 o                         
   9   3   0        724.77        689.37        23.59 o                         
  10   3   0         68.12         59.35        12.23 o                         
  11   3   0         11.77         20.74        23.48 o                         
  12   3   0         29.17         10.90        19.47 o                         
   0   4   0      12413.04      12953.67       146.92 o                         
   1   4   0        904.43        912.39         8.46 o                         
   2   4   0        121.39        118.65         3.35 o                         
   3   4   0       2136.19       2433.60        20.35 o                         
   4   4   0        244.50        238.28         4.94 o                         
   5   4   0        441.31        451.63         8.55 o                         
   6   4   0        764.15        728.26        12.62 o                         
   7   4   0         37.48         48.55         9.40 o                         
   8   4   0        981.59        955.25        20.65 o                         
   9   4   0         56.94         57.40         9.40 o                         
  10   4   0          0.40        -14.30        18.33 o                         
  11   4   0         25.80          5.58        18.37 o                         
  12   4   0          4.33        -41.71        42.58 o                         
   1   5   0         60.81         78.79         4.17 o                         
   2   5   0        295.66        359.66         5.63 o                         
   3   5   0       9733.07      11057.17        85.56 o                         
   4   5   0        239.13        200.01         5.11 o                         
   5   5   0       1497.10       1404.72        14.57 o                         
   6   5   0         19.43         42.48         7.00 o                         
   7   5   0       1541.58       1571.60        27.33 o                         
   8   5   0        877.24        835.98        26.88 o                         
   9   5   0        424.01        496.13        22.10 o                         
  10   5   0        405.09        391.84        35.53 o                         
  11   5   0          0.72          4.49        17.49 o                         
  12   5   0          2.57        -28.73        25.36 o                         
   0   6   0        265.91        367.34         9.05 o                         
   1   6   0         69.84         60.52         2.95 o                         
   2   6   0      13329.92      13835.28       101.97 o                         
   3   6   0        411.90        361.68         6.06 o                         
   4   6   0        142.23        182.92         8.01 o                         
   5   6   0          0.02          6.44         3.66 o                         
   6   6   0        971.21        994.83        14.18 o                         
   7   6   0       1272.09       1208.88        22.87 o                         
   8   6   0        280.14        264.07        19.07 o                         
   9   6   0       2409.81       2311.32        47.08 o                         
  10   6   0         71.67         84.26        13.89 o                         
  11   6   0         23.60         21.89        17.70 o                         
  12   6   0         61.54         74.02        32.56 o                         
   1   7   0       1355.57       1368.59        12.81 o                         
   2   7   0       4902.67       4874.14        37.50 o                         
   3   7   0        129.70        120.55         6.20 o                         
   4   7   0       5226.70       5386.42        48.12 o                         
   5   7   0         40.22         50.93         4.37 o                         
   6   7   0       1386.13       1397.25        18.71 o                         
   7   7   0         41.44         28.16         6.72 o                         
   8   7   0        131.20        133.10         9.94 o                         
   9   7   0        535.37        621.76        46.97 o                         
  10   7   0        224.27        219.75        16.67 o                         
  11   7   0        729.75        876.40        39.63 o                         
  12   7   0          9.16        -28.75        19.17 o                         
   0   8   0        752.64        788.23        11.94 o                         
   1   8   0       2252.18       2236.90        18.71 o                         
   2   8   0          1.94          3.81         2.87 o                         
   3   8   0        106.25        121.00         4.38 o                         
   4   8   0        199.16        199.86         7.20 o                         
   5   8   0        521.03        466.60        11.90 o                         
   6   8   0         23.57         34.41         6.44 o                         
   7   8   0       1614.63       1593.46        21.12 o                         
   8   8   0         29.27         18.89        11.72 o                         
   9   8   0         41.91         47.53        14.04 o                         
  10   8   0        124.24        132.66        15.70 o                         
  11   8   0        456.12        561.87        33.58 o                         
  12   8   0          8.39         -1.16        20.59 o                         
   1   9   0       2984.53       3066.06        25.01 o                         
   2   9   0        559.74        620.18         8.73 o                         
   3   9   0       2066.63       2234.14        23.65 o                         
   4   9   0        597.67        600.93        11.33 o                         
   5   9   0          4.15          0.02         4.43 o                         
   6   9   0        362.98        334.19        13.06 o                         
   7   9   0         89.22         83.35         5.42 o                         
   8   9   0          4.73         -9.36        11.58 o                         
   9   9   0        544.42        567.03        24.83 o                         
  10   9   0        562.93        546.74        31.22 o                         
  11   9   0        198.46        227.86        20.56 o                         
   0  10   0         53.37         48.93         6.15 o                         
   1  10   0         29.98         27.74         3.86 o                         
   2  10   0        939.64        926.24        12.86 o                         
   3  10   0       1094.29        865.81        13.00 o                         
   4  10   0       1115.71       1087.09        21.42 o                         
   5  10   0        491.60        438.66        10.44 o                         
   6  10   0       1177.81       1106.61        23.53 o                         
   7  10   0          0.98          1.52         5.60 o                         
   8  10   0         66.58         56.41        13.02 o                         
   9  10   0        214.80        196.06        17.26 o                         
  10  10   0        425.18        446.76        31.22 o                         
  11  10   0        109.98        163.24        40.39 o                         
   1  11   0       1984.70       1775.33        21.69 o                         
   2  11   0        160.76        139.07         6.64 o                         
   3  11   0        673.56        581.12        12.29 o                         
   4  11   0        110.56         91.45         6.22 o                         
   5  11   0          0.59         -2.01         5.00 o                         
   6  11   0        344.34        322.34        13.00 o                         
   7  11   0         52.82         45.90         8.52 o                         
   8  11   0        935.70        869.68        19.96 o                         
   9  11   0        165.27        178.87        16.68 o                         
  10  11   0        552.34        639.17        29.33 o                         
  11  11   0          3.57         19.38        15.80 o                         
   0  12   0         14.90         16.12         7.18 o                         
   1  12   0         61.59         46.19         6.39 o                         
   2  12   0        739.24        698.67        14.95 o                         
   3  12   0       4420.25       4577.93        57.73 o                         
   4  12   0         75.26         59.28         8.26 o                         
   5  12   0        243.14        266.78        12.88 o                         
   6  12   0          1.68         -2.64         5.62 o                         
   7  12   0         54.44         36.89         9.00 o                         
   8  12   0        170.18        201.13        11.64 o                         
   9  12   0         74.67         74.35        17.38 o                         
  10  12   0         73.27         72.60        16.56 o                         
  11  12   0        218.36        195.28        24.79 o                         
   1  13   0        685.53        617.81        13.77 o                         
   2  13   0       1840.67       1916.03        34.09 o                         
   3  13   0         13.44          7.99         6.61 o                         
   4  13   0         25.50         46.80         8.86 o                         
   5  13   0        250.07        229.04        12.24 o                         
   6  13   0        770.62        772.79        24.86 o                         
   7  13   0          2.72          0.77         9.03 o                         
   8  13   0         76.91         90.64         9.77 o                         
   9  13   0          7.13         13.26        14.79 o                         
  10  13   0         11.04         18.12        16.01 o                         
  11  13   0         23.71         35.02        20.80 o                         
   0  14   0        144.18        165.46        11.56 o                         
   1  14   0        518.89        503.06        13.49 o                         
   2  14   0        787.70        878.08        18.06 o                         
   3  14   0        363.39        338.47        13.31 o                         
   4  14   0         15.25         12.32         7.46 o                         
   5  14   0         18.37          4.26         9.02 o                         
   6  14   0         50.07         47.26        10.13 o                         
   7  14   0        439.62        432.81        24.92 o                         
   8  14   0          4.68         13.86         9.08 o                         
   9  14   0          3.46        -13.48        14.45 o                         
  10  14   0         56.72         35.94        17.17 o                         
   1  15   0        191.87        175.22         8.90 o                         
   2  15   0        368.59        347.50        13.14 o                         
   3  15   0          7.39         11.47         7.59 o                         
   4  15   0        120.42        102.12         9.46 o                         
   5  15   0          3.92          8.14         9.69 o                         
   6  15   0        680.48        685.10        20.69 o                         
   7  15   0         55.93         74.93        11.25 o                         
   8  15   0        156.88        148.10        12.11 o                         
   9  15   0        301.63        320.92        26.50 o                         
  10  15   0         20.69         24.21        17.35 o                         
   0  16   0        195.59        143.62        12.51 o                         
   1  16   0        152.38        136.01        10.01 o                         
   2  16   0         25.07         13.30         8.13 o                         
   3  16   0       1308.41       1365.72        25.09 o                         
   4  16   0        275.29        241.05        13.71 o                         
   5  16   0        953.36        997.68        24.69 o                         
   6  16   0          2.84          5.29        10.37 o                         
   7  16   0        384.39        353.96        29.47 o                         
   8  16   0          0.44         22.62        10.15 o                         
   9  16   0         79.12         74.11        17.73 o                         
  10  16   0        233.43        220.68        22.23 o                         
   1  17   0       1671.21       1721.92        37.80 o                         
   2  17   0         54.42         51.88         8.40 o                         
   3  17   0        443.38        468.62        16.65 o                         
   4  17   0          4.66          6.68         8.99 o                         
   5  17   0          0.13          7.50        10.39 o                         
   6  17   0          4.98         -6.97        13.74 o                         
   7  17   0        274.47        263.40        15.38 o                         
   8  17   0        374.47        412.69        18.54 o                         
   9  17   0         16.07        -20.31        16.91 o                         
   0  18   0         25.51         16.13        12.16 o                         
   1  18   0        104.93        103.92         9.57 o                         
   2  18   0         42.07         48.42         8.92 o                         
   3  18   0        136.53        144.48        16.29 o                         
   4  18   0        191.77        216.34        13.24 o                         
   5  18   0        483.87        531.85        21.18 o                         
   6  18   0        200.21        192.11        19.84 o                         
   7  18   0        258.62        267.00        16.07 o                         
   8  18   0         14.73         27.90        11.78 o                         
   9  18   0         29.73         17.02        17.98 o                         
   1  19   0        289.82        279.29        13.44 o                         
   2  19   0        229.55        244.21        12.14 o                         
   3  19   0         68.89         53.07        10.47 o                         
   4  19   0         10.27          2.14        11.56 o                         
   5  19   0         64.70         76.70        12.96 o                         
   6  19   0        172.46        176.77        15.73 o                         
   7  19   0         24.77         30.08        14.55 o                         
   8  19   0          9.19         -2.64        13.22 o                         
   9  19   0         10.16         20.94        22.08 o                         
   0  20   0        125.19        105.34        14.99 o                         
   1  20   0         80.77         66.56         9.95 o                         
   2  20   0         79.41         61.75        10.34 o                         
   3  20   0         25.22         21.72         9.30 o                         
   4  20   0         13.52         11.82        12.14 o                         
   5  20   0          0.01          5.91        13.75 o                         
   6  20   0        125.85        176.22        19.25 o                         
   7  20   0         77.41        101.53        14.55 o                         
   8  20   0          4.69         -6.88        17.04 o                         
   1  21   0          1.19          0.28         9.70 o                         
   2  21   0         60.64         49.56        10.25 o                         
   3  21   0          4.24        -13.82         9.36 o                         
   4  21   0        158.02        141.47        12.75 o                         
   5  21   0        146.26        154.72        16.72 o                         
   6  21   0         11.14         15.18        12.85 o                         
   7  21   0        483.24        489.54        22.51 o                         
   0  22   0        171.88        182.39        27.56 o                         
   1  22   0         70.73         80.93        12.65 o                         
   2  22   0         84.50        105.55        11.70 o                         
   3  22   0        524.30        522.66        18.55 o                         
   4  22   0         97.10         93.43        12.54 o                         
   5  22   0          0.92          8.25        13.65 o                         
   6  22   0         42.41         34.05        13.64 o                         
   7  22   0          1.88         -1.36        17.02 o                         
   1  23   0        269.68        243.50        13.75 o                         
   2  23   0          3.57         12.85        10.69 o                         
   3  23   0        379.41        391.82        16.99 o                         
   4  23   0          0.66          7.52        11.25 o                         
   5  23   0        167.13        196.50        24.22 o                         
   6  23   0         22.79         29.71        14.30 o                         
   0  24   0        163.83        161.17        18.86 o                         
   1  24   0          0.06          4.74        11.11 o                         
   2  24   0         17.01         11.49        11.27 o                         
   3  24   0        256.69        271.77        18.76 o                         
   4  24   0        115.20         97.20        12.29 o                         
   5  24   0        608.03        644.62        37.67 o                         
   1  25   0         80.09         77.95        12.82 o                         
   2  25   0         18.60         20.35        11.87 o                         
   3  25   0         99.46         94.89        13.09 o                         
   4  25   0         33.54         14.67        14.31 o                         
   0  26   0        285.19        294.83        22.96 o                         
   1  26   0         67.43         60.86        12.67 o                         
   2  26   0        215.23        222.08        15.31 o                         
   3  26   0         58.22         42.51        12.54 o                         
   1  27   0         29.90         53.92        13.69 o                         
 -12   1   1          1.23          2.60        18.82 o                         
 -11   1   1         43.57         63.32        26.30 o                         
 -10   1   1        756.05        671.25        19.57 o                         
  -9   1   1        131.17        121.25        12.58 o                         
  -8   1   1          3.37          7.44         5.88 o                         
  -7   1   1          3.75          3.95         3.71 o                         
  -6   1   1        430.67        442.18         8.83 o                         
  -5   1   1         29.81         27.68         3.92 o                         
  -4   1   1       1874.85       2249.73        23.84 o                         
  -3   1   1        288.68        264.45         6.82 o                         
  -2   1   1        238.55        293.00         9.57 o                         
  -1   1   1       5816.86       5882.17       171.23 o                         
   1   1   1       5001.19       5013.59        61.92 o                         
   2   1   1          5.71          9.42         1.81 o                         
   3   1   1        131.00        158.89         3.95 o                         
   4   1   1       1358.68       1359.97        12.46 o                         
   5   1   1        115.88         87.81         3.34 o                         
   6   1   1       2180.90       2124.09        32.39 o                         
   7   1   1        419.66        377.48        13.92 o                         
   8   1   1       2364.55       2343.73        36.99 o                         
   9   1   1        276.00        247.69        13.10 o                         
  10   1   1          0.00         -8.71        15.16 o                         
  11   1   1          2.07         25.36        17.27 o                         
  12   1   1        109.65         90.53        22.80 o                         
 -12   2   1        142.35        218.44        24.99 o                         
 -11   2   1          5.61          8.40        17.04 o                         
 -10   2   1         11.00          4.56        10.67 o                         
  -9   2   1        135.52        128.97        11.75 o                         
  -8   2   1        585.42        556.73        16.12 o                         
  -7   2   1       4170.56       4022.59        49.53 o                         
  -6   2   1          8.51          8.38         3.24 o                         
  -5   2   1        362.19        335.50         7.74 o                         
  -4   2   1        864.39        885.94        11.24 o                         
  -3   2   1          2.53          6.44         4.13 o                         
  -2   2   1        298.33        335.76         4.64 o                         
  -1   2   1       2749.57       2721.22        29.09 o                         
   1   2   1      20642.95      20851.73       151.69 o                         
   2   2   1        617.17        611.40         8.43 o                         
   3   2   1        286.43        279.77         5.63 o                         
   4   2   1         57.45         48.90         2.90 o                         
   5   2   1         30.60         30.72         2.62 o                         
   6   2   1       1082.06        964.06        14.92 o                         
   7   2   1       1012.56        976.61        26.66 o                         
   8   2   1       5975.15       5760.41        79.68 o                         
   9   2   1        440.38        412.86        18.81 o                         
  10   2   1        246.66        273.32        24.34 o                         
  11   2   1          6.16         19.78        17.45 o                         
  12   2   1        291.55        292.54        88.93 o                         
 -12   3   1        829.10        904.41        40.50 o                         
 -11   3   1         44.29         37.26        17.39 o                         
 -10   3   1         47.03         27.98         9.94 o                         
  -9   3   1        132.53        133.42         9.99 o                         
  -8   3   1        122.29        124.71         9.83 o                         
  -7   3   1        575.20        551.07        10.63 o                         
  -6   3   1         12.03          6.21         3.89 o                         
  -5   3   1        235.73        206.25         6.68 o                         
  -4   3   1        100.60         77.70         3.53 o                         
  -3   3   1         34.06         15.10         2.06 o                         
  -2   3   1      17640.53      18443.27       147.35 o                         
  -1   3   1       1371.82       1227.69        11.16 o                         
   0   3   1       8191.56       8144.10        62.46 o                         
   1   3   1       1247.78       1098.05         9.36 o                         
   2   3   1       1171.23       1391.52        20.45 o                         
   3   3   1        286.27        270.67         4.48 o                         
   4   3   1        154.50        114.65         3.60 o                         
   5   3   1       1918.87       1881.98        19.19 o                         
   6   3   1       1915.76       1802.22        21.75 o                         
   7   3   1        296.18        328.74        11.34 o                         
   8   3   1       1088.86       1093.55        31.41 o                         
   9   3   1        752.73        722.58        23.86 o                         
  10   3   1         43.04         59.81        17.71 o                         
  11   3   1        109.19        112.13        25.05 o                         
  12   3   1        163.86        173.09        31.62 o                         
 -12   4   1         22.43         36.90        23.17 o                         
 -11   4   1          3.39        -11.94        12.00 o                         
 -10   4   1         77.14         46.85        12.24 o                         
  -9   4   1        575.26        579.15        18.98 o                         
  -8   4   1          3.22          7.59         6.67 o                         
  -7   4   1        975.88        968.99        17.22 o                         
  -6   4   1       1827.59       1801.06        25.08 o                         
  -5   4   1       1744.03       1808.37        22.52 o                         
  -4   4   1         82.27        100.14         5.94 o                         
  -3   4   1        611.45        601.22         8.00 o                         
  -2   4   1         93.08         84.94         3.39 o                         
  -1   4   1      58872.53      61358.02       466.82 o                         
   0   4   1        986.13        955.20         8.56 o                         
   1   4   1       8325.63       8499.40        62.79 o                         
   2   4   1        968.69       1014.07        10.94 o                         
   3   4   1       1104.22       1176.64        12.09 o                         
   4   4   1         67.72         50.18         3.01 o                         
   5   4   1         22.80         33.02         2.99 o                         
   6   4   1        555.64        565.14         9.21 o                         
   7   4   1        163.02        147.09         9.06 o                         
   8   4   1        109.90         93.80         9.49 o                         
   9   4   1         27.54         34.29        10.82 o                         
  10   4   1       1429.46       1395.21        46.05 o                         
  11   4   1         40.72         35.46        25.05 o                         
  12   4   1         33.22         20.48        20.36 o                         
 -12   5   1        249.61        250.16        26.11 o                         
 -11   5   1        363.01        356.81        26.68 o                         
 -10   5   1         10.46          5.14        11.51 o                         
  -9   5   1        415.96        397.64        17.52 o                         
  -8   5   1        600.16        560.74        16.54 o                         
  -7   5   1        516.67        505.58        15.49 o                         
  -6   5   1        363.60        296.11         8.89 o                         
  -5   5   1       3739.65       3946.59        40.71 o                         
  -4   5   1       1290.31       1498.40        14.48 o                         
  -3   5   1       6768.15       7303.10        57.17 o                         
  -2   5   1       1219.37       1214.09        15.49 o                         
  -1   5   1      53270.15      55989.28       425.67 o                         
   0   5   1       2011.98       2003.06        16.35 o                         
   1   5   1       6667.20       6903.71        51.51 o                         
   2   5   1         10.04         11.75         2.26 o                         
   3   5   1        129.09        130.00         5.83 o                         
   4   5   1       2661.67       2732.37        25.60 o                         
   5   5   1         20.61         14.56         3.48 o                         
   6   5   1          8.53         18.07         3.94 o                         
   7   5   1        674.98        635.77        12.92 o                         
   8   5   1        562.65        561.28        21.62 o                         
   9   5   1        443.24        424.81        20.97 o                         
  10   5   1          0.02         -3.57        11.97 o                         
  11   5   1         13.54         34.72        18.14 o                         
  12   5   1        347.11        453.13        33.86 o                         
 -12   6   1          7.93         -3.64        19.26 o                         
 -11   6   1        579.87        574.15        25.93 o                         
 -10   6   1        725.65        737.25        26.79 o                         
  -9   6   1         75.04         67.79         8.87 o                         
  -8   6   1        231.49        286.70        17.07 o                         
  -7   6   1        491.49        467.03        23.14 o                         
  -6   6   1        470.82        430.56        12.37 o                         
  -5   6   1        252.80        260.05         5.67 o                         
  -4   6   1          7.18          2.69         2.66 o                         
  -3   6   1        610.78        693.63         7.97 o                         
  -2   6   1         47.17         57.69         3.95 o                         
  -1   6   1      22030.39      23133.06       176.56 o                         
   0   6   1         35.47         49.40         2.88 o                         
   1   6   1         96.68        120.17         3.79 o                         
   2   6   1        897.36        901.10         8.95 o                         
   3   6   1       1063.97       1074.01        11.02 o                         
   4   6   1        209.17        238.91         8.45 o                         
   5   6   1       1556.65       1540.21        22.01 o                         
   6   6   1        164.35        142.44         5.86 o                         
   7   6   1       1219.46       1153.88        17.00 o                         
   8   6   1        560.09        538.99        21.83 o                         
   9   6   1         79.77        108.04        13.43 o                         
  10   6   1         76.53         57.58        13.14 o                         
  11   6   1         28.01         27.59        29.75 o                         
 -12   7   1        348.39        403.15        62.00 o                         
 -11   7   1          9.66         13.15        13.43 o                         
 -10   7   1       1083.62       1141.07        39.41 o                         
  -9   7   1        159.12        146.68        10.38 o                         
  -8   7   1        407.13        457.08        20.45 o                         
  -7   7   1         72.15         68.89         7.73 o                         
  -6   7   1        669.10        671.88        13.54 o                         
  -5   7   1        198.08        157.60         5.49 o                         
  -4   7   1         86.06        126.47         4.27 o                         
  -3   7   1        727.77        844.12         9.31 o                         
  -2   7   1       4621.82       4938.84        43.91 o                         
  -1   7   1       1742.26       1882.47        16.63 o                         
   0   7   1        792.00        815.94         8.88 o                         
   1   7   1       1212.82       1053.43        10.09 o                         
   2   7   1       5920.70       6152.48        46.82 o                         
   3   7   1         12.16         14.27         3.00 o                         
   4   7   1        410.80        396.99        11.46 o                         
   5   7   1        481.89        551.63        14.05 o                         
   6   7   1        519.76        491.69        12.64 o                         
   7   7   1          0.33         -3.05         4.34 o                         
   8   7   1          0.93          1.57        12.93 o                         
   9   7   1        351.68        378.36        20.84 o                         
  10   7   1        249.67        246.02        18.04 o                         
  11   7   1        178.51        163.07        25.68 o                         
 -12   8   1         53.36         64.72        21.68 o                         
 -11   8   1         12.87          3.54        13.48 o                         
 -10   8   1        609.30        645.49        26.50 o                         
  -9   8   1        238.06        279.44        22.47 o                         
  -8   8   1        556.48        521.67        33.06 o                         
  -7   8   1        898.99        853.63        21.60 o                         
  -6   8   1         45.84         31.64         4.15 o                         
  -5   8   1        157.53        143.80         6.12 o                         
  -4   8   1       5110.31       5215.81        49.57 o                         
  -3   8   1        123.53        145.30         7.49 o                         
  -2   8   1        655.75        694.95         8.45 o                         
  -1   8   1          8.30         -0.40         2.86 o                         
   0   8   1        126.55        122.96         5.55 o                         
   1   8   1       4679.80       4951.94        38.26 o                         
   2   8   1       3767.26       3698.91        29.43 o                         
   3   8   1        643.58        636.38         9.73 o                         
   4   8   1        357.97        322.59         9.79 o                         
   5   8   1         42.40         36.04         4.52 o                         
   6   8   1       2147.76       2061.68        26.09 o                         
   7   8   1        417.10        393.23        17.18 o                         
   8   8   1         45.96         39.74        12.60 o                         
   9   8   1         20.16         29.24        12.71 o                         
  10   8   1        232.80        225.62        37.24 o                         
  11   8   1         37.62         29.14        24.11 o                         
 -12   9   1         25.38         41.45        21.20 o                         
 -11   9   1        431.30        372.46        26.34 o                         
 -10   9   1          6.15         24.15        13.77 o                         
  -9   9   1       1044.98       1092.43        41.54 o                         
  -8   9   1        505.46        514.19        22.75 o                         
  -7   9   1        550.76        515.68        18.44 o                         
  -6   9   1         62.46         71.72         5.46 o                         
  -5   9   1       1640.19       1643.31        21.71 o                         
  -4   9   1        100.43        108.52         5.17 o                         
  -3   9   1       5619.27       5923.53        56.08 o                         
  -2   9   1        956.60       1056.37        14.15 o                         
  -1   9   1       1006.61       1090.78        12.77 o                         
   0   9   1          4.92         16.89         3.24 o                         
   1   9   1          5.16          5.37         3.11 o                         
   2   9   1       4987.84       5460.19        48.91 o                         
   3   9   1        350.69        330.78         8.96 o                         
   4   9   1         34.41         77.04         5.36 o                         
   5   9   1        161.07        155.48         6.72 o                         
   6   9   1        280.14        246.50        14.41 o                         
   7   9   1         82.62        106.72         7.06 o                         
   8   9   1        310.98        311.70        11.52 o                         
   9   9   1         20.25          3.26        15.20 o                         
  10   9   1         32.94         37.08        14.63 o                         
  11   9   1         16.26         23.80        20.31 o                         
 -11  10   1         26.83         -7.57        16.94 o                         
 -10  10   1        254.80        270.17        19.20 o                         
  -9  10   1          3.49         13.66        16.95 o                         
  -8  10   1        113.88        121.28        14.20 o                         
  -7  10   1         48.21         34.19         4.71 o                         
  -6  10   1         13.19          8.55         5.48 o                         
  -5  10   1          6.56         -0.44         4.85 o                         
  -4  10   1        805.07        961.34        18.12 o                         
  -3  10   1       1709.75       1874.32        20.80 o                         
  -2  10   1        946.71        955.04        12.82 o                         
  -1  10   1        100.62         91.48         4.77 o                         
   0  10   1        568.66        526.11         8.78 o                         
   1  10   1       1564.31       1652.70        17.57 o                         
   2  10   1        150.59        203.57         7.10 o                         
   3  10   1       1153.79       1160.76        15.83 o                         
   4  10   1        120.97        114.79         6.27 o                         
   5  10   1         27.23         38.32         5.25 o                         
   6  10   1        377.86        418.95        13.82 o                         
   7  10   1        172.94        182.98        11.48 o                         
   8  10   1        543.50        512.57        26.39 o                         
   9  10   1         92.98         68.20        17.39 o                         
  10  10   1         15.05         31.73        14.26 o                         
  11  10   1        235.73        260.10        27.61 o                         
 -11  11   1         28.14         41.75        15.89 o                         
 -10  11   1       1362.08       1437.56        43.48 o                         
  -9  11   1          4.30         14.12        13.40 o                         
  -8  11   1        613.98        629.60        28.99 o                         
  -7  11   1         72.76         82.55         6.57 o                         
  -6  11   1        611.27        563.04        22.24 o                         
  -5  11   1       1913.09       1896.65        27.79 o                         
  -4  11   1       1061.87       1078.02        18.40 o                         
  -3  11   1       2795.79       2833.45        31.49 o                         
  -2  11   1       1475.64       1355.35        19.16 o                         
  -1  11   1       1856.80       1831.34        21.93 o                         
   0  11   1        321.13        306.85         8.50 o                         
   1  11   1        664.25        686.00        10.94 o                         
   2  11   1       4931.24       5065.40        52.57 o                         
   3  11   1         19.48         25.28         5.22 o                         
   4  11   1        101.54         77.94         7.00 o                         
   5  11   1       1813.26       1860.76        27.91 o                         
   6  11   1        529.77        519.38        23.33 o                         
   7  11   1        328.55        358.35        15.18 o                         
   8  11   1         45.09         65.67         9.67 o                         
   9  11   1         99.04         84.67        15.16 o                         
  10  11   1        548.04        562.29        89.86 o                         
  11  11   1          5.88         10.50        21.03 o                         
 -11  12   1        143.17        175.72        32.41 o                         
 -10  12   1        409.13        414.94        23.86 o                         
  -9  12   1        273.51        314.75        23.71 o                         
  -8  12   1        418.47        414.72        13.62 o                         
  -7  12   1        423.46        430.13        15.57 o                         
  -6  12   1        755.60        756.36        16.31 o                         
  -5  12   1         44.56         38.09         6.63 o                         
  -4  12   1       4357.18       4517.41        67.99 o                         
  -3  12   1         26.73         14.61         6.22 o                         
  -2  12   1       3445.22       3570.93        41.93 o                         
  -1  12   1         21.65         25.79         4.77 o                         
   0  12   1         44.29         40.61         5.06 o                         
   1  12   1        237.52        209.81        11.46 o                         
   2  12   1        290.83        287.92        10.99 o                         
   3  12   1       2912.87       2803.25        41.96 o                         
   4  12   1        654.12        642.03        14.96 o                         
   5  12   1        229.25        214.30        11.29 o                         
   6  12   1        751.95        756.02        23.05 o                         
   7  12   1        293.36        309.94        14.54 o                         
   8  12   1        143.41        146.68        14.01 o                         
   9  12   1         62.42         47.51        15.25 o                         
  10  12   1        300.20        367.91        52.92 o                         
  11  12   1         57.61         92.03        24.13 o                         
 -11  13   1        626.57        640.89        44.49 o                         
 -10  13   1        119.19        123.38        17.91 o                         
  -9  13   1        409.36        442.23        24.85 o                         
  -8  13   1       1135.71       1182.31        25.40 o                         
  -7  13   1         26.46         17.34        11.66 o                         
  -6  13   1        641.61        632.72        15.48 o                         
  -5  13   1         32.08         32.54         8.74 o                         
  -4  13   1         97.40        123.75         9.69 o                         
  -3  13   1         15.62          9.60         6.45 o                         
  -2  13   1        287.79        264.37        13.60 o                         
  -1  13   1         36.11         38.37         6.05 o                         
   0  13   1       4786.89       4672.35        53.63 o                         
   1  13   1          6.61          6.03         6.33 o                         
   2  13   1        830.06        864.39        17.47 o                         
   3  13   1          3.07          8.03         6.49 o                         
   4  13   1       1030.27       1113.02        20.83 o                         
   5  13   1          3.64          0.84         7.25 o                         
   6  13   1        265.70        258.71        15.64 o                         
   7  13   1        217.74        227.25        13.10 o                         
   8  13   1          6.13         -1.65         8.98 o                         
   9  13   1        485.44        496.81        26.97 o                         
  10  13   1          2.44         -4.53        18.54 o                         
 -11  14   1        530.26        442.09        58.30 o                         
 -10  14   1         18.47         14.01        15.51 o                         
  -9  14   1        167.49        182.89        18.51 o                         
  -8  14   1         39.65         45.22         9.13 o                         
  -7  14   1        108.10        113.01        10.77 o                         
  -6  14   1        344.89        418.63        19.25 o                         
  -5  14   1        360.18        350.13        15.81 o                         
  -4  14   1       1903.91       1900.70        33.05 o                         
  -3  14   1          8.90         19.00         7.17 o                         
  -2  14   1       1378.51       1311.41        22.62 o                         
  -1  14   1        541.64        504.14        12.66 o                         
   0  14   1        266.92        287.73        11.85 o                         
   1  14   1        161.42        149.46         8.99 o                         
   2  14   1         72.00         36.57         7.43 o                         
   3  14   1       1311.97       1270.22        22.56 o                         
   4  14   1        663.92        713.07        22.15 o                         
   5  14   1       1209.97       1155.90        25.53 o                         
   6  14   1        278.42        317.02        15.30 o                         
   7  14   1          5.61          0.46         9.65 o                         
   8  14   1        111.54        112.71        20.70 o                         
   9  14   1          2.16         -2.37        15.29 o                         
  10  14   1         45.12         39.10        17.23 o                         
 -10  15   1         62.80         63.90        17.10 o                         
  -9  15   1        175.32        170.89        18.86 o                         
  -8  15   1        257.40        280.13        16.09 o                         
  -7  15   1        355.56        315.42        15.46 o                         
  -6  15   1        186.56        194.02        12.92 o                         
  -5  15   1         23.08         11.95         9.46 o                         
  -4  15   1          0.00         -7.60         8.50 o                         
  -3  15   1        264.38        242.48        13.41 o                         
  -2  15   1       1070.35        976.55        19.71 o                         
  -1  15   1        175.41        163.95        10.53 o                         
   0  15   1       1278.13       1110.90        22.60 o                         
   1  15   1        711.06        709.73        17.02 o                         
   2  15   1          2.34          2.08         7.50 o                         
   3  15   1          4.58         12.32         7.93 o                         
   4  15   1         10.40          9.28         8.06 o                         
   5  15   1          9.90         19.09        10.16 o                         
   6  15   1        160.64        153.63        12.83 o                         
   7  15   1        207.94        200.94        13.61 o                         
   8  15   1          7.01          9.63        12.32 o                         
   9  15   1        777.99        840.22        32.69 o                         
  10  15   1         16.05         16.26        17.47 o                         
 -10  16   1         29.92         32.62        17.19 o                         
  -9  16   1         31.41         12.60        15.92 o                         
  -8  16   1        309.75        345.85        23.95 o                         
  -7  16   1        240.60        262.19        22.05 o                         
  -6  16   1        234.54        232.65        13.81 o                         
  -5  16   1         72.88         78.53        11.05 o                         
  -4  16   1        776.26        819.41        21.52 o                         
  -3  16   1         13.46         10.21         8.22 o                         
  -2  16   1       1100.09       1088.95        19.45 o                         
  -1  16   1          1.66          7.01         7.22 o                         
   0  16   1        432.25        422.17        14.64 o                         
   1  16   1        401.74        377.50        13.28 o                         
   2  16   1        166.81        168.85        10.73 o                         
   3  16   1        846.96        778.26        19.04 o                         
   4  16   1        141.88        132.83        10.41 o                         
   5  16   1         18.66         18.10        10.74 o                         
   6  16   1         98.52        101.29        12.36 o                         
   7  16   1        102.63        105.59        12.69 o                         
   8  16   1         14.88         18.06        10.85 o                         
   9  16   1          5.70        -17.75        18.25 o                         
 -10  17   1          2.96         -8.37        16.37 o                         
  -9  17   1         30.41         23.16        30.26 o                         
  -8  17   1        306.25        312.39        16.08 o                         
  -7  17   1         30.60         11.20        10.54 o                         
  -6  17   1         59.60         63.42        11.45 o                         
  -5  17   1        301.25        282.07        15.20 o                         
  -4  17   1         37.21         48.24         9.63 o                         
  -3  17   1         16.81         15.11         8.88 o                         
  -2  17   1        645.19        641.69        15.68 o                         
  -1  17   1        121.50        106.05         9.05 o                         
   0  17   1         51.81         37.68         8.09 o                         
   1  17   1         19.91         11.29         7.75 o                         
   2  17   1         98.84         92.57        10.08 o                         
   3  17   1         65.46         48.04         9.57 o                         
   4  17   1          0.04         12.06         9.07 o                         
   5  17   1         48.43         60.53        11.82 o                         
   6  17   1        200.94        219.37        16.72 o                         
   7  17   1          0.02         -0.56        11.41 o                         
   8  17   1          0.61         -9.09        11.12 o                         
   9  17   1          0.31          4.71        16.78 o                         
  -9  18   1          0.01         -8.56        16.01 o                         
  -8  18   1        267.10        254.75        18.11 o                         
  -7  18   1         25.75         44.39        11.83 o                         
  -6  18   1         34.06         26.16        11.13 o                         
  -5  18   1          5.92         12.74        11.03 o                         
  -4  18   1       1291.36       1356.59        43.29 o                         
  -3  18   1         33.72         29.38         9.56 o                         
  -2  18   1        352.48        347.86        13.58 o                         
  -1  18   1         74.19         71.42         9.39 o                         
   0  18   1         28.77         18.85         8.51 o                         
   1  18   1        205.21        227.97        11.37 o                         
   2  18   1        211.33        183.72        11.73 o                         
   3  18   1        562.52        604.29        20.10 o                         
   4  18   1        597.32        628.11        28.31 o                         
   5  18   1        288.00        307.26        19.98 o                         
   6  18   1         23.48         30.47        11.87 o                         
   7  18   1        416.63        423.03        19.58 o                         
   8  18   1          7.16         -8.95        11.72 o                         
   9  18   1         20.72         20.40        17.66 o                         
  -9  19   1        310.13        356.19        25.16 o                         
  -8  19   1        228.54        265.53        18.28 o                         
  -7  19   1         30.02         19.51        12.02 o                         
  -6  19   1        516.49        510.79        20.61 o                         
  -5  19   1          0.27         -0.84        11.81 o                         
  -4  19   1         30.93         43.14        10.15 o                         
  -3  19   1         29.29         43.27         9.03 o                         
  -2  19   1       1171.44       1193.92        22.38 o                         
  -1  19   1         11.02         20.73         9.14 o                         
   0  19   1        200.10        204.12        11.53 o                         
   1  19   1        499.40        471.92        17.72 o                         
   2  19   1        456.88        465.36        15.93 o                         
   3  19   1         14.88          8.29         9.82 o                         
   4  19   1         36.14         27.23        10.12 o                         
   5  19   1        402.35        392.60        36.52 o                         
   6  19   1        281.61        289.87        17.14 o                         
   7  19   1         36.42         26.30        13.74 o                         
   8  19   1         90.90         87.54        15.46 o                         
  -8  20   1         77.83         50.35        17.88 o                         
  -7  20   1        111.77        132.47        17.35 o                         
  -6  20   1        839.13        845.20        25.11 o                         
  -5  20   1         46.44         59.20        12.75 o                         
  -4  20   1       1023.01       1049.20        24.16 o                         
  -3  20   1         49.52         47.98         8.95 o                         
  -2  20   1        160.99        182.12        11.68 o                         
  -1  20   1          5.72         -6.71         9.06 o                         
   0  20   1        256.65        270.01        12.88 o                         
   1  20   1        230.76        223.94        13.46 o                         
   2  20   1         69.74         61.74         9.93 o                         
   3  20   1          1.39         -6.53        10.02 o                         
   4  20   1        383.19        415.21        21.61 o                         
   5  20   1        191.26        199.36        15.42 o                         
   6  20   1          4.05         -3.58        12.63 o                         
   7  20   1         38.07         49.28        13.66 o                         
   8  20   1         13.16         -1.33        17.23 o                         
  -8  21   1         92.16         98.63        23.69 o                         
  -7  21   1         26.51         66.82        13.75 o                         
  -6  21   1         99.55        121.85        14.50 o                         
  -5  21   1        164.79        175.57        16.54 o                         
  -4  21   1        199.15        211.37        14.01 o                         
  -3  21   1          3.08         10.49         9.87 o                         
  -2  21   1        197.09        232.83        13.04 o                         
  -1  21   1        227.84        211.66        12.25 o                         
   0  21   1        412.49        422.66        19.98 o                         
   1  21   1          1.21          4.94         9.65 o                         
   2  21   1        761.09        771.13        24.68 o                         
   3  21   1        349.64        368.14        15.28 o                         
   4  21   1        199.79        190.53        13.80 o                         
   5  21   1         66.12         61.63        13.91 o                         
   6  21   1          9.70         28.18        13.56 o                         
   7  21   1        357.53        396.48        25.76 o                         
  -7  22   1        194.94        252.55        30.01 o                         
  -6  22   1        600.17        719.94        25.75 o                         
  -5  22   1        295.54        290.51        17.89 o                         
  -4  22   1        149.16        156.75        13.55 o                         
  -3  22   1          1.54        -13.54         9.98 o                         
  -2  22   1        403.96        395.42        16.24 o                         
  -1  22   1        175.12        154.39        12.28 o                         
   0  22   1         46.62         74.83        11.13 o                         
   1  22   1        584.94        571.93        18.47 o                         
   2  22   1          0.35          1.21        10.95 o                         
   3  22   1        110.60        125.16        11.94 o                         
   4  22   1         59.19         42.77        11.85 o                         
   5  22   1        206.59        179.11        16.59 o                         
   6  22   1        151.48        165.04        27.76 o                         
   7  22   1          6.84         36.85        18.08 o                         
  -6  23   1         38.82         29.70        18.44 o                         
  -5  23   1        615.58        668.43        25.28 o                         
  -4  23   1          7.83         12.39        10.95 o                         
  -3  23   1        358.37        406.99        19.37 o                         
  -2  23   1         14.40         15.91        10.65 o                         
  -1  23   1        227.88        218.34        13.47 o                         
   0  23   1        264.53        260.86        14.25 o                         
   1  23   1         96.00         88.06        11.67 o                         
   2  23   1         36.01         41.84        11.29 o                         
   3  23   1         39.60         54.53        11.35 o                         
   4  23   1         29.56         42.85        11.13 o                         
   5  23   1        322.41        363.70        20.21 o                         
   6  23   1        143.01        154.21        20.79 o                         
  -6  24   1          0.49          3.49        18.80 o                         
  -5  24   1         12.52         30.77        14.47 o                         
  -4  24   1         41.74         25.02        13.08 o                         
  -3  24   1         14.42         23.16        11.38 o                         
  -2  24   1         72.32         68.85        12.21 o                         
  -1  24   1        423.17        427.70        20.12 o                         
   0  24   1         22.14         23.73        11.34 o                         
   1  24   1        489.36        516.17        20.96 o                         
   2  24   1        370.24        387.19        16.54 o                         
   3  24   1        135.57        104.95        13.58 o                         
   4  24   1         65.42         47.18        11.84 o                         
   5  24   1         45.09         63.92        15.73 o                         
  -5  25   1         71.90         70.19        14.48 o                         
  -4  25   1         64.57         48.36        17.90 o                         
  -3  25   1        356.42        413.91        23.72 o                         
  -2  25   1          8.58          8.35        11.45 o                         
  -1  25   1          5.35         11.42        11.76 o                         
   0  25   1        154.68        149.13        13.59 o                         
   1  25   1        117.84        158.31        13.74 o                         
   2  25   1         34.36         38.33        16.76 o                         
   3  25   1        435.22        450.69        21.84 o                         
   4  25   1        115.05        127.41        13.37 o                         
  -3  26   1          3.95         34.03        12.15 o                         
  -2  26   1        127.83        117.53        13.87 o                         
  -1  26   1        167.59        188.29        14.81 o                         
   0  26   1         89.02         96.61        13.56 o                         
   1  26   1        103.66        114.76        13.54 o                         
   2  26   1         90.66         99.16        13.56 o                         
   3  26   1         43.90         69.48        13.10 o                         
  -1  27   1          0.06         -0.59        13.93 o                         
   0  27   1          3.97         16.36        13.33 o                         
 -13   0   2        108.06        145.91        31.94 o                         
 -12   0   2        117.88        169.08        32.56 o                         
 -11   0   2        132.40        107.32        16.85 o                         
 -10   0   2          1.38        -17.87        12.84 o                         
  -9   0   2        403.57        374.49        21.81 o                         
  -8   0   2       4897.87       4811.16        76.56 o                         
  -7   0   2         22.99         33.81         4.82 o                         
  -6   0   2       7527.58       7630.49       115.23 o                         
  -5   0   2       5088.45       5656.24       107.82 o                         
  -4   0   2       3137.35       3503.57        67.97 o                         
  -3   0   2       1606.67       1513.12        31.44 o                         
  -2   0   2        628.43        628.40        15.27 o                         
  -1   0   2       1682.90       1601.42        30.36 o                         
   0   0   2      11160.43      11081.54       140.12 o                         
   1   0   2       3537.99       3614.89        42.29 o                         
   2   0   2       2087.42       2173.67        24.25 o                         
   3   0   2       1143.29       1172.15        16.89 o                         
   4   0   2       1879.28       1918.43        27.68 o                         
   5   0   2         21.20         26.22         4.85 o                         
   6   0   2         28.87         39.16         5.21 o                         
   7   0   2       2479.99       2270.99        49.62 o                         
   8   0   2        313.82        288.27        15.74 o                         
   9   0   2       1879.78       1858.67        73.27 o                         
  10   0   2          1.73          8.77        24.42 o                         
  11   0   2        739.82        764.01        54.48 o                         
 -13   1   2        608.43        666.05        51.98 o                         
 -12   1   2        293.14        327.74        44.46 o                         
 -11   1   2        166.40        171.79        16.78 o                         
 -10   1   2        147.16        128.36        10.61 o                         
  -9   1   2         56.08         58.13         9.22 o                         
  -8   1   2        286.83        268.55        10.10 o                         
  -7   1   2        459.36        454.96         8.78 o                         
  -6   1   2        847.83        788.47        12.32 o                         
  -5   1   2         24.52         35.63         6.11 o                         
  -4   1   2         20.83         34.32         4.57 o                         
  -3   1   2       2402.88       2470.05        34.20 o                         
  -2   1   2      29661.07      31056.78       349.46 o                         
  -1   1   2        142.78        107.15         3.00 o                         
   0   1   2       3502.32       3480.55        31.91 o                         
   1   1   2       1280.87       1246.54        11.52 o                         
   2   1   2         46.75         63.78         2.57 o                         
   3   1   2        385.44        394.54         7.06 o                         
   4   1   2          4.83          8.09         2.56 o                         
   5   1   2       1059.42       1042.63        13.99 o                         
   6   1   2        615.42        572.97         9.56 o                         
   7   1   2        150.09        132.75         5.83 o                         
   8   1   2        206.84        197.86        10.24 o                         
   9   1   2        939.27        975.48        36.28 o                         
  10   1   2         45.63         46.94        26.93 o                         
  11   1   2         40.18         60.11        20.80 o                         
 -13   2   2          0.01         33.47        19.91 o                         
 -12   2   2        107.71        102.82        20.06 o                         
 -11   2   2         19.15          1.73        16.57 o                         
 -10   2   2        236.04        213.72        13.03 o                         
  -9   2   2         65.63         68.26         8.86 o                         
  -8   2   2        601.70        607.45        12.04 o                         
  -7   2   2        153.08        144.90         9.29 o                         
  -6   2   2        358.59        377.04         9.21 o                         
  -5   2   2          0.12          4.87         4.43 o                         
  -4   2   2        321.37        439.13        10.58 o                         
  -3   2   2         15.12         13.21         2.34 o                         
  -2   2   2         22.32          8.66         2.61 o                         
  -1   2   2          0.12         -1.15         1.82 o                         
   0   2   2       1356.82       1501.61        13.27 o                         
   1   2   2        400.95        386.42         4.90 o                         
   2   2   2        583.84        515.36         6.46 o                         
   3   2   2         95.24        106.23         3.90 o                         
   4   2   2       1410.28       1416.44        15.52 o                         
   5   2   2       1032.88       1063.26        14.71 o                         
   6   2   2        172.96        197.67         8.53 o                         
   7   2   2        769.26        733.09        21.69 o                         
   8   2   2        462.24        419.06        17.96 o                         
   9   2   2        343.30        357.84        24.95 o                         
  10   2   2         99.44        102.74        19.61 o                         
  11   2   2        226.66        228.12        25.88 o                         
 -13   3   2        162.43        200.17        34.76 o                         
 -12   3   2        187.20        188.38        22.86 o                         
 -11   3   2         86.14         63.88        13.13 o                         
 -10   3   2         15.14         13.37         8.41 o                         
  -9   3   2        331.56        324.90        16.16 o                         
  -8   3   2         95.40        102.62         5.64 o                         
  -7   3   2          0.24         -4.42         3.69 o                         
  -6   3   2          2.22          1.34         3.28 o                         
  -5   3   2        294.68        341.21        10.91 o                         
  -4   3   2       6308.71       7058.25        69.46 o                         
  -3   3   2        396.84        382.69         6.48 o                         
  -2   3   2       6031.27       6234.88        53.52 o                         
  -1   3   2          0.02          0.13         1.84 o                         
   0   3   2       7689.15       7637.34        56.40 o                         
   1   3   2       2391.56       2480.03        19.37 o                         
   2   3   2        394.39        444.41         6.17 o                         
   3   3   2       1550.26       1526.42        15.43 o                         
   4   3   2        184.92        216.97         5.95 o                         
   5   3   2          5.48         10.88         3.81 o                         
   6   3   2         29.55         45.34         4.38 o                         
   7   3   2       2706.32       2678.79        40.08 o                         
   8   3   2        978.60        951.38        27.72 o                         
   9   3   2         24.41         12.28         9.51 o                         
  10   3   2         36.89         37.50        18.79 o                         
  11   3   2          0.48        -11.44        17.83 o                         
 -12   4   2         23.24         23.68        19.03 o                         
 -11   4   2        197.62        183.75        16.30 o                         
 -10   4   2        394.45        394.21        25.76 o                         
  -9   4   2       1155.15       1127.06        24.64 o                         
  -8   4   2       1549.04       1457.82        36.95 o                         
  -7   4   2          9.10         10.53         4.23 o                         
  -6   4   2        167.18        156.37         8.22 o                         
  -5   4   2        924.45        930.47        15.07 o                         
  -4   4   2        251.08        326.47         7.53 o                         
  -3   4   2       2111.21       2202.12        19.35 o                         
  -2   4   2      17913.73      19033.38       160.52 o                         
  -1   4   2       2645.71       2742.57        22.42 o                         
   0   4   2        371.34        468.68         9.47 o                         
   1   4   2        333.94        329.58         4.71 o                         
   2   4   2        730.72        784.69         7.73 o                         
   3   4   2          5.21         23.63         3.22 o                         
   4   4   2        139.95        150.92         5.24 o                         
   5   4   2       1103.26       1183.19        17.78 o                         
   6   4   2        608.99        594.00        10.96 o                         
   7   4   2       1770.63       1756.34        29.15 o                         
   8   4   2          0.18          5.39         9.84 o                         
   9   4   2         58.43         49.34        11.05 o                         
  10   4   2          0.77          6.50        25.99 o                         
  11   4   2         23.20         27.91        19.70 o                         
 -12   5   2         66.64         67.20        20.31 o                         
 -11   5   2        162.78        160.05        15.89 o                         
 -10   5   2        482.65        459.61        19.70 o                         
  -9   5   2        451.25        431.29        16.73 o                         
  -8   5   2         72.64         61.01        14.40 o                         
  -7   5   2        778.70        786.58        21.98 o                         
  -6   5   2        399.76        389.97         9.27 o                         
  -5   5   2        163.17        198.02         7.65 o                         
  -4   5   2        966.75       1044.73        10.84 o                         
  -3   5   2        292.71        334.57         7.05 o                         
  -2   5   2       9116.04       9926.88        80.51 o                         
  -1   5   2       1573.61       1869.64        16.19 o                         
   0   5   2       1881.89       1992.92        16.26 o                         
   1   5   2      11670.68      11921.73        87.93 o                         
   2   5   2        163.92        134.99         4.75 o                         
   3   5   2       1796.20       2003.15        17.70 o                         
   4   5   2         83.73         98.50         5.36 o                         
   5   5   2        364.11        316.96         8.47 o                         
   6   5   2        644.23        693.54        13.44 o                         
   7   5   2       2653.12       2543.62        39.43 o                         
   8   5   2        234.27        232.77        15.19 o                         
   9   5   2         58.73         56.73        11.77 o                         
  10   5   2        395.54        329.47        25.64 o                         
  11   5   2         43.96         42.27        20.37 o                         
 -12   6   2        217.50        161.92        22.58 o                         
 -11   6   2         69.42         76.96        14.20 o                         
 -10   6   2         32.23         25.87         8.87 o                         
  -9   6   2        172.72        190.52        15.12 o                         
  -8   6   2        194.42        205.31        14.74 o                         
  -7   6   2        111.92        141.72         8.50 o                         
  -6   6   2       1702.72       1694.05        24.13 o                         
  -5   6   2       4408.56       4901.08        65.82 o                         
  -4   6   2       1042.08       1141.91        11.90 o                         
  -3   6   2        117.54         95.10         4.97 o                         
  -2   6   2       1389.43       1414.32        16.62 o                         
  -1   6   2      12491.98      13010.39       100.34 o                         
   0   6   2        902.94        909.93         8.83 o                         
   1   6   2       1281.75       1273.56        11.55 o                         
   2   6   2       3663.43       3905.24        30.52 o                         
   3   6   2       2923.04       2907.91        25.93 o                         
   4   6   2         56.73         66.18         4.23 o                         
   5   6   2        426.00        484.17        11.50 o                         
   6   6   2       1024.54       1011.72        19.25 o                         
   7   6   2        213.36        186.79         9.50 o                         
   8   6   2        691.78        678.74        34.07 o                         
   9   6   2        256.67        266.45        17.08 o                         
  10   6   2         12.91         27.54        42.90 o                         
  11   6   2        320.87        333.87        28.44 o                         
 -12   7   2        226.27        262.14        26.28 o                         
 -11   7   2          1.03        -16.14        14.26 o                         
 -10   7   2         77.97         94.53        14.17 o                         
  -9   7   2        227.17        239.69        16.48 o                         
  -8   7   2        275.00        303.71        17.63 o                         
  -7   7   2        342.58        332.49        13.04 o                         
  -6   7   2        644.67        586.39        22.21 o                         
  -5   7   2       1452.15       1719.02        17.41 o                         
  -4   7   2       3384.59       3538.93        32.40 o                         
  -3   7   2       5615.24       6377.23        53.23 o                         
  -2   7   2        541.97        515.17         7.83 o                         
  -1   7   2       1694.03       1801.26        20.45 o                         
   0   7   2       2811.27       2996.64        23.89 o                         
   1   7   2         81.06         77.11         3.27 o                         
   2   7   2       3172.27       3514.86        27.98 o                         
   3   7   2         19.74         35.41         3.33 o                         
   4   7   2       1046.15       1100.50        15.61 o                         
   5   7   2       2912.31       2793.11        37.02 o                         
   6   7   2        545.50        545.17        15.91 o                         
   7   7   2       1983.71       1914.58        41.67 o                         
   8   7   2         10.07         15.40         6.87 o                         
   9   7   2        106.38        107.31        15.11 o                         
  10   7   2         32.24         23.29        30.69 o                         
  11   7   2          0.37         -8.95        20.12 o                         
 -12   8   2         59.82         60.77        16.99 o                         
 -11   8   2         28.96         15.60        16.16 o                         
 -10   8   2        723.38        833.02        29.05 o                         
  -9   8   2         86.13         78.64        12.80 o                         
  -8   8   2        240.09        295.09        16.85 o                         
  -7   8   2         10.08         26.35         9.86 o                         
  -6   8   2         28.98         36.64         3.85 o                         
  -5   8   2        280.36        270.31         6.37 o                         
  -4   8   2        353.89        415.97         8.22 o                         
  -3   8   2        101.69        141.87         7.64 o                         
  -2   8   2        626.72        635.44         7.75 o                         
  -1   8   2        914.93       1019.14        10.43 o                         
   0   8   2       1174.30       1168.69        11.80 o                         
   1   8   2        579.77        583.07         7.44 o                         
   2   8   2       1908.60       1844.86        18.01 o                         
   3   8   2         32.62         19.40         3.63 o                         
   4   8   2          6.28         13.95         4.32 o                         
   5   8   2         12.46         15.68         4.38 o                         
   6   8   2        301.30        302.80        13.32 o                         
   7   8   2        624.76        610.96        15.20 o                         
   8   8   2          3.77          7.35         6.34 o                         
   9   8   2         58.72         53.70        12.98 o                         
  10   8   2          1.03         -6.02        19.41 o                         
  11   8   2         31.51         22.03        20.36 o                         
 -12   9   2         18.57          6.68        19.97 o                         
 -11   9   2          5.80         -3.32        13.53 o                         
 -10   9   2        278.04        321.47        19.83 o                         
  -9   9   2        199.18        187.68        16.13 o                         
  -8   9   2         26.10         51.70        12.24 o                         
  -7   9   2        552.28        602.75        21.54 o                         
  -6   9   2        700.50        668.65        15.55 o                         
  -5   9   2       1047.70        965.19        17.92 o                         
  -4   9   2        147.20        193.50         6.72 o                         
  -3   9   2       1578.60       1728.65        19.01 o                         
  -2   9   2       9955.64      10785.56        84.43 o                         
  -1   9   2       4183.66       4199.00        34.69 o                         
   0   9   2       2163.56       2162.94        19.46 o                         
   1   9   2        660.27        584.52         8.86 o                         
   2   9   2        407.76        390.18         8.23 o                         
   3   9   2       2016.26       2123.19        24.31 o                         
   4   9   2        330.21        416.92        10.88 o                         
   5   9   2        245.61        252.74         8.50 o                         
   6   9   2        230.59        200.58        10.43 o                         
   7   9   2        323.27        325.17        14.15 o                         
   8   9   2        178.26        175.89        11.15 o                         
   9   9   2          0.06          2.94        12.71 o                         
  10   9   2        871.46        873.61        40.07 o                         
  11   9   2          8.14          8.86        20.50 o                         
 -12  10   2        401.87        492.90        32.05 o                         
 -11  10   2          8.44          9.77        14.40 o                         
 -10  10   2          8.10         21.87        13.57 o                         
  -9  10   2          0.28         16.94        12.37 o                         
  -8  10   2         45.28         39.71        12.32 o                         
  -7  10   2         11.33          4.83         5.09 o                         
  -6  10   2        283.85        246.97        12.23 o                         
  -5  10   2       1561.85       1388.08        21.19 o                         
  -4  10   2        317.31        390.05         9.22 o                         
  -3  10   2       3651.72       3647.81        41.65 o                         
  -2  10   2      11279.41      11861.53       108.59 o                         
  -1  10   2        778.46        704.96        13.73 o                         
   0  10   2       4108.43       4285.22        41.74 o                         
   1  10   2          5.28         11.90         5.41 o                         
   2  10   2         20.62         23.01         4.12 o                         
   3  10   2          0.11          6.12         4.18 o                         
   4  10   2       2411.48       2219.70        28.17 o                         
   5  10   2         53.89         72.59         7.95 o                         
   6  10   2       1051.12        964.80        21.60 o                         
   7  10   2        669.98        687.82        19.36 o                         
   8  10   2        743.52        770.32        22.45 o                         
   9  10   2         44.83         51.08        14.20 o                         
  10  10   2          0.16        -11.20        16.58 o                         
  11  10   2         12.52         32.89        22.33 o                         
 -12  11   2          1.35         -7.33        19.03 o                         
 -11  11   2        424.02        375.88        38.94 o                         
 -10  11   2        123.12        150.01        18.96 o                         
  -9  11   2       1001.73       1031.64        31.11 o                         
  -8  11   2        402.06        335.14        40.32 o                         
  -7  11   2       1720.94       1761.84        26.07 o                         
  -6  11   2        637.32        660.05        14.08 o                         
  -5  11   2       1390.92       1335.61        21.27 o                         
  -4  11   2        173.35        192.37        10.85 o                         
  -3  11   2         47.61         59.47         4.80 o                         
  -2  11   2       2295.48       2385.37        32.07 o                         
  -1  11   2        262.94        233.23         7.98 o                         
   0  11   2       1507.98       1353.40        16.46 o                         
   1  11   2       2418.89       2238.66        24.20 o                         
   2  11   2       1281.00       1107.93        14.49 o                         
   3  11   2        407.59        415.64         9.88 o                         
   4  11   2          2.73          4.59         5.81 o                         
   5  11   2        319.15        255.67        10.28 o                         
   6  11   2         86.89        118.88        19.25 o                         
   7  11   2         59.44         56.96         9.89 o                         
   8  11   2        782.47        793.66        21.09 o                         
   9  11   2        275.91        253.11        23.17 o                         
  10  11   2        360.62        401.82        28.39 o                         
 -11  12   2        624.59        678.24        33.36 o                         
 -10  12   2         15.67          7.71        14.71 o                         
  -9  12   2         25.14         36.12        13.81 o                         
  -8  12   2         47.06         44.28        18.20 o                         
  -7  12   2        119.61        139.09        12.67 o                         
  -6  12   2         31.46         37.29         6.48 o                         
  -5  12   2       1566.88       1576.13        24.36 o                         
  -4  12   2         14.45          7.19         6.34 o                         
  -3  12   2       8505.39       8283.57        90.09 o                         
  -2  12   2        308.15        353.45         8.91 o                         
  -1  12   2        772.50        749.97        12.46 o                         
   0  12   2        919.39        880.46        12.83 o                         
   1  12   2         38.10         32.55         4.53 o                         
   2  12   2        806.38        744.21        13.13 o                         
   3  12   2       1085.73       1037.66        22.12 o                         
   4  12   2        763.92        766.72        14.71 o                         
   5  12   2          0.33         -7.29         6.44 o                         
   6  12   2        374.87        392.20        25.67 o                         
   7  12   2          2.52         10.96         9.32 o                         
   8  12   2        256.54        293.91        17.63 o                         
   9  12   2          1.60        -23.71        17.01 o                         
  10  12   2         37.51         32.34        17.22 o                         
 -11  13   2          1.68         15.06        20.53 o                         
 -10  13   2        331.62        343.54        42.89 o                         
  -9  13   2         16.95          1.23        18.30 o                         
  -8  13   2          6.18          8.22         6.44 o                         
  -7  13   2          4.53          0.08         7.86 o                         
  -6  13   2         12.04          0.92         7.04 o                         
  -5  13   2        331.02        317.19        15.91 o                         
  -4  13   2        228.62        229.22        11.74 o                         
  -3  13   2         45.62         37.84         5.67 o                         
  -2  13   2        718.13        669.55        12.45 o                         
  -1  13   2        970.77        892.97        15.14 o                         
   0  13   2         70.83         84.81         5.94 o                         
   1  13   2        213.56        217.77         9.40 o                         
   2  13   2        373.98        400.18        13.00 o                         
   3  13   2         88.32         82.80         7.84 o                         
   4  13   2          0.07          0.10         5.73 o                         
   5  13   2         81.71         48.58         8.05 o                         
   6  13   2         14.75         17.50        11.48 o                         
   7  13   2        411.85        418.37        23.23 o                         
   8  13   2         74.05         76.13        13.48 o                         
   9  13   2         89.55         98.76        21.76 o                         
  10  13   2         14.83         19.37        16.31 o                         
 -11  14   2        109.62        141.17        42.28 o                         
 -10  14   2         24.84         13.51        15.61 o                         
  -9  14   2         35.05         26.30        14.35 o                         
  -8  14   2         18.21          7.41         7.59 o                         
  -7  14   2        144.25        110.00        11.87 o                         
  -6  14   2          3.74         13.87         8.72 o                         
  -5  14   2         49.00         51.52         9.12 o                         
  -4  14   2         44.87         65.07        13.02 o                         
  -3  14   2        224.47        255.11        11.14 o                         
  -2  14   2        172.60        181.99         8.47 o                         
  -1  14   2        155.82        117.39         9.43 o                         
   0  14   2        773.47        796.55        15.47 o                         
   1  14   2        322.19        351.81        12.93 o                         
   2  14   2         25.04         30.73         7.36 o                         
   3  14   2        299.52        298.54        14.98 o                         
   4  14   2          5.43         21.13         7.60 o                         
   5  14   2        131.08        129.16        12.09 o                         
   6  14   2          3.16         -6.02        10.02 o                         
   7  14   2         30.91         15.92        10.81 o                         
   8  14   2         98.37        115.73        12.10 o                         
   9  14   2          0.00          2.20        15.41 o                         
  10  14   2         43.18         40.98        17.62 o                         
 -10  15   2        107.10        144.57        33.93 o                         
  -9  15   2        350.54        340.82        21.43 o                         
  -8  15   2         23.08         44.18         8.96 o                         
  -7  15   2        848.85        813.73        21.73 o                         
  -6  15   2         46.77         68.92        10.45 o                         
  -5  15   2        703.11        637.63        20.79 o                         
  -4  15   2        111.72        128.08        10.68 o                         
  -3  15   2        329.97        310.53        12.84 o                         
  -2  15   2         33.11         19.10         6.88 o                         
  -1  15   2        125.25        131.11         9.09 o                         
   0  15   2        145.17        151.79         8.82 o                         
   1  15   2        751.91        806.33        18.01 o                         
   2  15   2          0.07         -6.58         7.48 o                         
   3  15   2         70.79         77.10         8.79 o                         
   4  15   2         35.31         35.07         8.40 o                         
   5  15   2        568.46        627.91        20.93 o                         
   6  15   2         69.93         54.96        11.39 o                         
   7  15   2        435.24        489.71        19.86 o                         
   8  15   2        564.19        612.69        21.39 o                         
   9  15   2         29.26         38.70        16.36 o                         
 -10  16   2        186.21        184.79        19.96 o                         
  -9  16   2        150.23        211.73        35.29 o                         
  -8  16   2        273.53        250.69        14.01 o                         
  -7  16   2          2.75         21.45        12.34 o                         
  -6  16   2        114.77        121.13        11.77 o                         
  -5  16   2        661.20        727.62        21.06 o                         
  -4  16   2        133.05        145.01        11.86 o                         
  -3  16   2       1965.59       1948.95        30.93 o                         
  -2  16   2       1224.07       1229.10        20.86 o                         
  -1  16   2        503.74        533.93        14.18 o                         
   0  16   2       1623.28       1614.16        26.82 o                         
   1  16   2        301.70        301.61        11.66 o                         
   2  16   2         15.37          9.69         8.25 o                         
   3  16   2        420.99        458.25        23.47 o                         
   4  16   2        322.45        349.57        14.70 o                         
   5  16   2        164.08        169.98        13.74 o                         
   6  16   2        495.81        530.70        20.77 o                         
   7  16   2          1.18        -12.57        10.93 o                         
   8  16   2         52.23         32.79        11.87 o                         
   9  16   2         66.00         75.01        18.92 o                         
 -10  17   2         51.29          5.91        23.24 o                         
  -9  17   2        335.39        312.22        49.53 o                         
  -8  17   2         11.93         -2.55         9.94 o                         
  -7  17   2       1596.56       1643.66        33.08 o                         
  -6  17   2        811.37        751.79        22.33 o                         
  -5  17   2         27.45         46.61        11.67 o                         
  -4  17   2         95.81        107.74        11.75 o                         
  -3  17   2        257.34        249.66        11.53 o                         
  -2  17   2        263.10        248.11        11.25 o                         
  -1  17   2        578.90        542.31        15.50 o                         
   0  17   2         15.72         14.17         8.50 o                         
   1  17   2        164.40        182.00        12.42 o                         
   2  17   2       1352.27       1409.31        26.04 o                         
   3  17   2        281.72        318.98        14.61 o                         
   4  17   2       1060.19       1145.34        23.75 o                         
   5  17   2        203.72        195.96        14.46 o                         
   6  17   2          0.36          6.66        11.74 o                         
   7  17   2          2.14         -4.04        11.34 o                         
   8  17   2        173.29        190.52        15.48 o                         
   9  17   2         61.87         49.35        18.92 o                         
  -9  18   2        309.19        287.15        22.48 o                         
  -8  18   2        119.97        138.25        17.72 o                         
  -7  18   2         13.28         31.99        11.73 o                         
  -6  18   2         44.48         58.46        11.58 o                         
  -5  18   2        675.62        675.15        21.77 o                         
  -4  18   2        260.47        285.79        15.31 o                         
  -3  18   2        468.52        431.82        13.78 o                         
  -2  18   2        248.77        241.67        11.68 o                         
  -1  18   2       2013.13       2017.46        29.77 o                         
   0  18   2        429.03        437.09        16.53 o                         
   1  18   2         15.82          7.54         8.51 o                         
   2  18   2        121.09        127.54        11.17 o                         
   3  18   2        228.59        232.88        12.90 o                         
   4  18   2        883.50        898.86        21.94 o                         
   5  18   2          2.08         12.25        11.74 o                         
   6  18   2        107.96        136.26        14.46 o                         
   7  18   2         13.89         28.50        13.08 o                         
   8  18   2         66.43         71.26        24.86 o                         
  -9  19   2          7.85         11.83        16.13 o                         
  -8  19   2          0.42          5.88        15.17 o                         
  -7  19   2         52.41         39.39        11.59 o                         
  -6  19   2        266.00        217.35        14.99 o                         
  -5  19   2        151.97        144.49        13.45 o                         
  -4  19   2         21.14         45.08        11.40 o                         
  -3  19   2        164.26        170.04        11.21 o                         
  -2  19   2         26.76          7.42         8.64 o                         
  -1  19   2         69.66         74.63         9.47 o                         
   0  19   2        118.79        100.47        10.80 o                         
   1  19   2        129.30        121.95        10.19 o                         
   2  19   2        363.58        352.32        14.36 o                         
   3  19   2         94.10         75.23        10.92 o                         
   4  19   2         15.04         22.74        10.07 o                         
   5  19   2          0.02          5.90        12.09 o                         
   6  19   2        137.57        156.45        15.43 o                         
   7  19   2          9.19          9.43        12.88 o                         
   8  19   2         79.22         81.81        16.09 o                         
  -8  20   2        299.04        239.60        21.08 o                         
  -7  20   2          8.09          9.82        11.44 o                         
  -6  20   2        106.25        118.58        13.91 o                         
  -5  20   2         56.17         62.34        12.47 o                         
  -4  20   2         11.87         17.05        12.26 o                         
  -3  20   2         52.24         44.17         9.76 o                         
  -2  20   2         23.86         21.95         9.15 o                         
  -1  20   2         12.53         22.91         9.38 o                         
   0  20   2        255.61        270.04        12.67 o                         
   1  20   2        146.48        157.46        12.26 o                         
   2  20   2        436.56        412.35        15.82 o                         
   3  20   2        135.01        130.43        12.18 o                         
   4  20   2         36.09         62.50        13.33 o                         
   5  20   2         21.77          9.73        12.64 o                         
   6  20   2         26.90          8.27        13.23 o                         
   7  20   2          6.08        -10.78        13.02 o                         
  -8  21   2        121.63        105.99        23.73 o                         
  -7  21   2         20.73         16.04        12.86 o                         
  -6  21   2        148.24        134.54        14.98 o                         
  -5  21   2         76.58         89.60        13.53 o                         
  -4  21   2        135.82        162.24        12.18 o                         
  -3  21   2          5.31         -3.00         9.57 o                         
  -2  21   2        474.10        489.31        17.08 o                         
  -1  21   2        223.37        217.93        16.99 o                         
   0  21   2          0.77         -3.20         9.33 o                         
   1  21   2         33.13         29.25        10.80 o                         
   2  21   2        402.06        406.84        15.92 o                         
   3  21   2         11.04         25.94        10.98 o                         
   4  21   2        153.97        161.28        13.29 o                         
   5  21   2        261.50        295.17        25.85 o                         
   6  21   2         15.31         14.53        14.02 o                         
   7  21   2        143.35        146.00        17.35 o                         
  -7  22   2        194.49        159.19        16.37 o                         
  -6  22   2         39.05         42.91        15.55 o                         
  -5  22   2        311.49        316.14        16.37 o                         
  -4  22   2          1.20        -14.88        11.14 o                         
  -3  22   2        544.52        551.99        18.43 o                         
  -2  22   2         74.27         66.69        10.66 o                         
  -1  22   2         17.19         11.51        10.15 o                         
   0  22   2          9.87          0.95         9.99 o                         
   1  22   2        164.53        166.13        23.34 o                         
   2  22   2         16.87         34.32        10.55 o                         
   3  22   2        900.02        904.11        21.99 o                         
   4  22   2        152.05        155.25        13.58 o                         
   5  22   2         94.40        106.91        17.67 o                         
   6  22   2        114.50        130.70        16.56 o                         
  -7  23   2         71.30         69.19        21.92 o                         
  -6  23   2         10.46         20.33        14.50 o                         
  -5  23   2        452.31        456.24        17.38 o                         
  -4  23   2        368.14        390.09        21.41 o                         
  -3  23   2         94.10         96.07        11.84 o                         
  -2  23   2         45.74         35.87        10.80 o                         
  -1  23   2         26.42         37.23        10.69 o                         
   0  23   2        160.35        153.98        12.58 o                         
   1  23   2        429.07        460.66        17.48 o                         
   2  23   2        155.59        141.80        13.57 o                         
   3  23   2          0.02          7.14        10.53 o                         
   4  23   2         60.32         79.24        14.81 o                         
   5  23   2         32.94         48.56        14.91 o                         
  -6  24   2         32.97         54.17        15.47 o                         
  -5  24   2        111.96        152.21        15.08 o                         
  -4  24   2         84.05         69.78        13.78 o                         
  -3  24   2        158.98        152.41        13.08 o                         
  -2  24   2          0.94         -9.03        10.62 o                         
  -1  24   2          9.54         17.59        11.14 o                         
   0  24   2        233.18        222.17        14.13 o                         
   1  24   2         38.42         49.98        11.74 o                         
   2  24   2          8.23         13.12        12.18 o                         
   3  24   2        131.79        122.85        14.78 o                         
   4  24   2         36.62         49.36        11.74 o                         
   5  24   2          3.76         23.66        15.09 o                         
  -5  25   2          0.04        -20.52        15.29 o                         
  -4  25   2         22.64         18.73        15.73 o                         
  -3  25   2         42.51         39.63        14.09 o                         
  -2  25   2        106.37        121.93        13.38 o                         
  -1  25   2         21.81         17.11        11.43 o                         
   0  25   2         54.70         66.72        12.21 o                         
   1  25   2         49.88         48.62        12.13 o                         
   2  25   2         40.72         36.35        12.18 o                         
   3  25   2        103.34        108.50        14.17 o                         
   4  25   2         76.36         73.58        14.24 o                         
  -3  26   2          0.00         19.26        13.99 o                         
  -2  26   2         63.92         41.00        14.62 o                         
  -1  26   2        447.69        440.39        26.76 o                         
   0  26   2        367.81        364.40        19.26 o                         
   1  26   2         48.58         46.67        15.69 o                         
   2  26   2         17.02         15.86        13.96 o                         
 -13   1   3         95.51        104.60        21.47 o                         
 -12   1   3          0.00         -8.85        17.04 o                         
 -11   1   3        390.50        370.46        18.98 o                         
 -10   1   3        218.33        207.26        12.49 o                         
  -9   1   3          1.40         11.00         7.79 o                         
  -8   1   3        922.84        888.22        15.08 o                         
  -7   1   3        460.35        471.34        17.63 o                         
  -6   1   3        414.68        537.87        16.24 o                         
  -5   1   3        636.65        688.96        14.47 o                         
  -4   1   3        887.57        983.35        16.98 o                         
  -3   1   3        116.06         73.32         4.00 o                         
  -2   1   3        185.91        158.50         5.47 o                         
  -1   1   3       5929.40       5888.56        47.74 o                         
   0   1   3       7048.82       7058.16        64.07 o                         
   1   1   3        386.84        385.67         5.94 o                         
   2   1   3       1500.87       1478.06        13.76 o                         
   3   1   3       2204.92       2464.13        20.85 o                         
   4   1   3       1523.84       1702.64        21.01 o                         
   5   1   3        433.56        483.96         9.15 o                         
   6   1   3        878.37        820.52        14.23 o                         
   7   1   3        151.19        148.85         7.72 o                         
   8   1   3        116.02        133.06        10.39 o                         
   9   1   3        188.80        173.40        28.81 o                         
  10   1   3         15.02         10.07        17.93 o                         
  11   1   3         40.59         17.01        19.42 o                         
 -13   2   3        115.09        153.69        32.56 o                         
 -12   2   3          0.34        -12.12        16.60 o                         
 -11   2   3         79.48         84.70        10.56 o                         
 -10   2   3         15.15         11.06         8.58 o                         
  -9   2   3        294.59        278.15        20.54 o                         
  -8   2   3         26.43         32.39         4.06 o                         
  -7   2   3       2023.72       2074.46        31.72 o                         
  -6   2   3       4002.31       4581.79        54.84 o                         
  -5   2   3       4963.13       5597.53        60.56 o                         
  -4   2   3       3173.03       3462.84        35.30 o                         
  -3   2   3        984.72       1109.51        15.05 o                         
  -2   2   3       1988.41       2079.02        18.75 o                         
  -1   2   3          5.64         -0.28         1.49 o                         
   0   2   3      17154.04      17556.70       148.09 o                         
   1   2   3       4152.86       4468.06        39.34 o                         
   2   2   3       2074.05       2013.84        17.27 o                         
   3   2   3       2387.30       2516.97        22.70 o                         
   4   2   3        316.75        246.29         7.21 o                         
   5   2   3        183.63        208.67         7.10 o                         
   6   2   3        154.46        175.26         7.60 o                         
   7   2   3        288.80        250.06        12.73 o                         
   8   2   3       1294.24       1200.71        21.68 o                         
   9   2   3         17.44        -10.80        15.72 o                         
  10   2   3        118.22        130.14        31.00 o                         
  11   2   3         43.38         52.67        20.36 o                         
 -13   3   3        236.78        264.03        32.88 o                         
 -12   3   3         77.26         80.75        16.09 o                         
 -11   3   3        378.98        382.53        18.80 o                         
 -10   3   3         52.10         46.65         9.37 o                         
  -9   3   3        106.02        118.66        10.13 o                         
  -8   3   3          0.72          4.08         3.92 o                         
  -7   3   3        403.26        364.95         8.34 o                         
  -6   3   3        161.51        179.57         7.37 o                         
  -5   3   3       2895.26       3174.36        35.72 o                         
  -4   3   3       1167.45       1245.95        14.65 o                         
  -3   3   3       2061.11       2177.72        21.15 o                         
  -2   3   3         10.88          7.19         2.14 o                         
  -1   3   3        429.49        408.36         6.39 o                         
   0   3   3       4872.58       5058.56        41.70 o                         
   1   3   3        130.23        137.61         3.79 o                         
   2   3   3       1359.11       1518.88        13.71 o                         
   3   3   3       1931.19       2039.19        20.04 o                         
   4   3   3        547.00        511.28        12.70 o                         
   5   3   3        399.98        389.38         9.08 o                         
   6   3   3        270.28        265.55         8.19 o                         
   7   3   3         51.10         51.90         7.51 o                         
   8   3   3        476.73        489.79        13.18 o                         
   9   3   3        339.52        340.84        26.13 o                         
  10   3   3         34.39         67.63        19.93 o                         
  11   3   3          0.04          2.63        18.14 o                         
 -13   4   3        378.13        403.71        69.51 o                         
 -12   4   3          0.13        -18.36        12.24 o                         
 -11   4   3          1.93         -4.17         9.57 o                         
 -10   4   3        314.51        311.31        18.01 o                         
  -9   4   3        516.68        533.17        17.55 o                         
  -8   4   3        351.19        357.05         9.56 o                         
  -7   4   3       4179.96       4148.04        51.42 o                         
  -6   4   3        211.03        248.39         7.30 o                         
  -5   4   3          0.19          7.60         3.49 o                         
  -4   4   3        983.92       1090.48        14.86 o                         
  -3   4   3          2.90          8.47         2.43 o                         
  -2   4   3       1117.49       1011.00        10.45 o                         
  -1   4   3       2491.96       2553.23        23.51 o                         
   0   4   3         70.15         83.31         4.13 o                         
   1   4   3         36.56         38.43         2.88 o                         
   2   4   3        536.33        496.07         6.75 o                         
   3   4   3        478.74        566.59         8.85 o                         
   4   4   3       1269.63       1370.67        18.43 o                         
   5   4   3         74.80         58.49         5.13 o                         
   6   4   3       1208.70       1184.01        17.50 o                         
   7   4   3          0.87         -4.66         5.51 o                         
   8   4   3          3.28         11.00         5.62 o                         
   9   4   3          0.00         -1.14        25.05 o                         
  10   4   3        347.39        320.91        26.56 o                         
  11   4   3          2.47        -27.42        18.28 o                         
 -13   5   3         93.27        124.52        23.66 o                         
 -12   5   3          9.41          3.61        18.27 o                         
 -11   5   3        210.25        220.21        17.05 o                         
 -10   5   3        130.61        120.43        10.89 o                         
  -9   5   3        335.55        333.79        18.62 o                         
  -8   5   3         10.67          6.16         6.09 o                         
  -7   5   3        233.36        222.59         7.71 o                         
  -6   5   3        643.90        651.30        12.29 o                         
  -5   5   3       1082.58       1218.00        16.34 o                         
  -4   5   3       1718.02       1716.18        17.81 o                         
  -3   5   3         56.54         71.78         3.17 o                         
  -2   5   3       3801.62       3862.79        31.10 o                         
  -1   5   3          2.13          1.24         1.80 o                         
   0   5   3        556.38        536.50         6.19 o                         
   1   5   3        366.04        401.88         7.11 o                         
   2   5   3         95.74        121.47         5.29 o                         
   3   5   3       2123.61       2219.42        26.99 o                         
   4   5   3       2288.11       2425.42        32.01 o                         
   5   5   3        185.03        186.76         7.71 o                         
   6   5   3        795.83        767.78        15.13 o                         
   7   5   3         64.30         70.51         6.36 o                         
   8   5   3       1174.50       1105.74        22.00 o                         
   9   5   3        123.81        133.74        20.81 o                         
  10   5   3         32.40         33.74        18.14 o                         
  11   5   3          4.35        -24.23        20.12 o                         
 -12   6   3         72.44         67.01        15.01 o                         
 -11   6   3         17.79         17.02        14.98 o                         
 -10   6   3        144.82        156.55        11.78 o                         
  -9   6   3        540.10        512.34        21.52 o                         
  -8   6   3        543.47        531.38        15.28 o                         
  -7   6   3        111.36        123.08        16.91 o                         
  -6   6   3        125.71        143.89         9.76 o                         
  -5   6   3        538.86        609.01        12.07 o                         
  -4   6   3         19.63         10.06         3.18 o                         
  -3   6   3        389.90        406.29         6.23 o                         
  -2   6   3         32.87         46.38         3.19 o                         
  -1   6   3       6759.05       7038.71        50.89 o                         
   0   6   3       1475.56       1532.31        13.39 o                         
   1   6   3        657.27        685.02         7.91 o                         
   2   6   3       1003.45        972.71         9.89 o                         
   3   6   3         27.85         44.54         4.63 o                         
   4   6   3        813.06        825.27        13.66 o                         
   5   6   3        133.93        101.36         7.67 o                         
   6   6   3         24.90         27.61         6.33 o                         
   7   6   3         95.89         97.15         7.21 o                         
   8   6   3         37.95         31.73         7.18 o                         
   9   6   3          9.50         20.19        17.04 o                         
  10   6   3         19.68          3.76        27.55 o                         
  11   6   3         59.49         83.94        32.88 o                         
 -12   7   3         93.84        109.71        16.36 o                         
 -11   7   3         57.24         85.70        14.44 o                         
 -10   7   3        624.71        624.36        24.98 o                         
  -9   7   3         79.79         69.15        12.08 o                         
  -8   7   3        330.26        369.81        18.79 o                         
  -7   7   3        482.80        529.59        14.68 o                         
  -6   7   3       1735.53       1718.66        33.73 o                         
  -5   7   3         50.39         38.91         5.10 o                         
  -4   7   3       1332.29       1404.93        15.68 o                         
  -3   7   3        502.94        526.71         7.46 o                         
  -2   7   3        722.14        766.14         9.56 o                         
  -1   7   3        277.20        281.76         4.84 o                         
   0   7   3        849.01        806.95         8.59 o                         
   1   7   3        711.40        708.41         8.12 o                         
   2   7   3       5407.42       5562.13        49.43 o                         
   3   7   3        804.57        803.28        10.24 o                         
   4   7   3        380.58        410.42        12.36 o                         
   5   7   3         61.10         77.84         7.62 o                         
   6   7   3        761.40        761.60        18.05 o                         
   7   7   3        421.83        390.72        14.83 o                         
   8   7   3        134.39        125.00         9.35 o                         
   9   7   3        548.91        557.90        24.77 o                         
  10   7   3          6.19         13.89        18.98 o                         
  11   7   3         89.05        102.78        24.31 o                         
 -12   8   3        277.41        256.68        24.34 o                         
 -11   8   3        117.05        103.63        15.63 o                         
 -10   8   3        660.28        715.97        26.53 o                         
  -9   8   3        589.92        523.26        23.01 o                         
  -8   8   3          0.50          4.81        10.38 o                         
  -7   8   3        622.78        568.76        20.46 o                         
  -6   8   3        468.97        464.84        10.94 o                         
  -5   8   3         87.45         98.09         4.48 o                         
  -4   8   3       4422.83       4539.52        46.33 o                         
  -3   8   3       4176.10       4578.95        43.73 o                         
  -2   8   3        231.46        225.31         5.47 o                         
  -1   8   3       2453.37       2453.69        20.55 o                         
   0   8   3        583.23        624.46        10.21 o                         
   1   8   3       1668.36       1696.61        17.74 o                         
   2   8   3       1420.98       1316.84        18.61 o                         
   3   8   3       1633.69       1666.10        18.54 o                         
   4   8   3         11.45          9.52         3.86 o                         
   5   8   3        588.50        586.59        14.74 o                         
   6   8   3       1682.01       1679.79        36.13 o                         
   7   8   3        513.87        494.10        16.71 o                         
   8   8   3          0.22          6.48         7.52 o                         
   9   8   3         20.03         11.81        12.84 o                         
  10   8   3        252.37        252.90        28.81 o                         
  11   8   3          0.02        -27.30        20.76 o                         
 -12   9   3        191.59        183.40        23.74 o                         
 -11   9   3         36.98         44.40        14.52 o                         
 -10   9   3         12.53         22.81        12.68 o                         
  -9   9   3          2.44          5.42        11.50 o                         
  -8   9   3        270.23        212.12        14.83 o                         
  -7   9   3        195.10        161.20        12.60 o                         
  -6   9   3        435.81        445.03        10.79 o                         
  -5   9   3        783.42        794.74        12.02 o                         
  -4   9   3        113.54        105.35         4.80 o                         
  -3   9   3       1728.97       1841.48        21.16 o                         
  -2   9   3         54.52         37.80         3.75 o                         
  -1   9   3         20.71         12.26         3.76 o                         
   0   9   3        189.50        145.84         5.68 o                         
   1   9   3         67.71         90.98         4.63 o                         
   2   9   3        188.52        213.28         7.14 o                         
   3   9   3         62.10         52.40         6.71 o                         
   4   9   3       3153.85       3084.12        36.70 o                         
   5   9   3        189.68        184.52        10.12 o                         
   6   9   3       5620.95       5685.83        70.82 o                         
   7   9   3         15.18         15.59         9.46 o                         
   8   9   3         63.07         58.52         9.12 o                         
   9   9   3         52.49         51.31        14.24 o                         
  10   9   3          1.78         -2.90        19.67 o                         
 -12  10   3        101.87        111.20        17.90 o                         
 -11  10   3          5.55          2.97        13.92 o                         
 -10  10   3          6.64          9.31        14.15 o                         
  -9  10   3        246.29        258.02        17.29 o                         
  -8  10   3         18.68          9.70        11.20 o                         
  -7  10   3        311.55        307.36        18.57 o                         
  -6  10   3        891.48        873.71        15.28 o                         
  -5  10   3        284.27        285.65        10.46 o                         
  -4  10   3        677.94        673.33        10.81 o                         
  -3  10   3       5095.61       5239.96        53.48 o                         
  -2  10   3       1021.09       1142.07        14.12 o                         
  -1  10   3        367.34        291.01         7.73 o                         
   0  10   3         92.91        116.73         7.58 o                         
   1  10   3       1941.07       1946.59        21.36 o                         
   2  10   3         14.81         11.83         3.97 o                         
   3  10   3          7.91          8.80         4.29 o                         
   4  10   3          6.73          6.12         4.95 o                         
   5  10   3       1860.87       1897.08        25.28 o                         
   6  10   3        211.69        264.87        17.91 o                         
   7  10   3         25.60         34.56        10.50 o                         
   8  10   3        120.66        140.58        24.31 o                         
   9  10   3         10.05         13.48        15.27 o                         
  10  10   3         43.42         49.41        26.93 o                         
 -12  11   3        390.85        433.80        25.27 o                         
 -11  11   3         55.30         59.26        21.46 o                         
 -10  11   3         68.53         70.60        18.12 o                         
  -9  11   3        237.26        241.77        26.14 o                         
  -8  11   3         12.31         22.35        11.51 o                         
  -7  11   3        394.97        338.26         9.16 o                         
  -6  11   3       1672.72       1682.88        25.06 o                         
  -5  11   3        375.04        334.91        14.14 o                         
  -4  11   3       1718.56       1785.47        21.41 o                         
  -3  11   3       2178.36       2190.92        23.57 o                         
  -2  11   3        721.14        757.09        13.46 o                         
  -1  11   3        527.68        527.10         9.28 o                         
   0  11   3         24.18         25.13         4.47 o                         
   1  11   3        507.49        508.54         9.46 o                         
   2  11   3       1088.49       1031.61        14.00 o                         
   3  11   3         24.32         30.70         4.94 o                         
   4  11   3         45.75         43.07         5.90 o                         
   5  11   3        631.86        627.46        15.73 o                         
   6  11   3        136.68        140.15        12.00 o                         
   7  11   3        349.91        369.90        18.98 o                         
   8  11   3          0.66         -4.42         8.73 o                         
   9  11   3         58.73         65.71        16.11 o                         
  10  11   3         15.10          0.94        22.23 o                         
 -11  12   3        397.46        448.31        37.62 o                         
 -10  12   3         35.09         40.76        18.61 o                         
  -9  12   3         27.48          8.47        12.44 o                         
  -8  12   3        321.44        334.78        33.59 o                         
  -7  12   3        183.11        143.74         7.71 o                         
  -6  12   3         35.57         27.30         6.05 o                         
  -5  12   3         79.72         88.35         7.01 o                         
  -4  12   3         35.88         21.16         5.13 o                         
  -3  12   3       1730.91       1826.80        22.30 o                         
  -2  12   3        250.90        294.74         8.38 o                         
  -1  12   3       1258.56       1245.70        16.67 o                         
   0  12   3       1228.86       1154.37        16.22 o                         
   1  12   3        556.66        583.54        11.21 o                         
   2  12   3         21.98         15.92         5.13 o                         
   3  12   3        119.29        101.83         7.00 o                         
   4  12   3         78.16         62.46         5.78 o                         
   5  12   3       1839.04       1877.43        29.75 o                         
   6  12   3        356.22        385.92        17.49 o                         
   7  12   3        507.09        509.24        19.34 o                         
   8  12   3          5.27        -13.78         9.95 o                         
   9  12   3         25.86         26.17        17.45 o                         
  10  12   3          5.69         16.82        22.13 o                         
 -11  13   3        137.08        149.54        18.56 o                         
 -10  13   3         47.14         50.86        23.80 o                         
  -9  13   3        109.81         90.50        17.49 o                         
  -8  13   3       1235.29       1189.55        32.42 o                         
  -7  13   3         41.45         33.45         7.78 o                         
  -6  13   3       1512.17       1528.96        24.47 o                         
  -5  13   3        112.18        106.17         7.90 o                         
  -4  13   3         13.54         23.24         6.01 o                         
  -3  13   3        101.04        124.88         6.46 o                         
  -2  13   3       2059.43       2063.85        24.83 o                         
  -1  13   3        671.75        622.65        11.70 o                         
   0  13   3       1148.97       1130.26        16.27 o                         
   1  13   3        678.81        629.34        12.05 o                         
   2  13   3       1183.83       1175.23        26.67 o                         
   3  13   3       1081.06       1100.60        16.93 o                         
   4  13   3        313.17        302.90         9.79 o                         
   5  13   3        575.96        696.96        20.63 o                         
   6  13   3        763.16        791.07        22.71 o                         
   7  13   3         91.32         86.91        12.38 o                         
   8  13   3         73.90         85.97        14.80 o                         
   9  13   3        957.52       1018.20        35.52 o                         
  10  13   3          0.01         -6.58        22.54 o                         
 -11  14   3         51.79         50.24        16.95 o                         
 -10  14   3        166.38        179.57        19.06 o                         
  -9  14   3         16.44          3.31        13.10 o                         
  -8  14   3         11.75          9.96         7.73 o                         
  -7  14   3         17.33         14.20         8.42 o                         
  -6  14   3        473.10        458.45        13.38 o                         
  -5  14   3         58.40         68.56         9.04 o                         
  -4  14   3       2586.23       2497.97        40.01 o                         
  -3  14   3       1624.58       1595.05        21.51 o                         
  -2  14   3       7037.16       6736.88        69.40 o                         
  -1  14   3       1278.14       1242.47        17.73 o                         
   0  14   3        128.28        125.76         7.35 o                         
   1  14   3         24.04         43.97         6.89 o                         
   2  14   3        177.15        163.57         8.65 o                         
   3  14   3       1104.95        998.77        21.24 o                         
   4  14   3        173.55        178.13         9.39 o                         
   5  14   3        622.14        681.21        21.16 o                         
   6  14   3        587.86        555.45        20.36 o                         
   7  14   3        802.42        880.36        24.77 o                         
   8  14   3          0.16          9.48        11.69 o                         
   9  14   3        308.33        347.98        24.31 o                         
 -11  15   3          6.85         -1.86        16.28 o                         
 -10  15   3        214.71        229.51        20.36 o                         
  -9  15   3         40.62         58.08        15.31 o                         
  -8  15   3        211.35        256.05        14.37 o                         
  -7  15   3         79.42         84.35         9.82 o                         
  -6  15   3        161.99        160.05        11.71 o                         
  -5  15   3         64.07         60.18         9.60 o                         
  -4  15   3        372.51        407.35        25.04 o                         
  -3  15   3       2518.11       2560.70        33.84 o                         
  -2  15   3         24.11         36.76         6.99 o                         
  -1  15   3          1.94          2.12         6.40 o                         
   0  15   3         27.62         13.56         6.37 o                         
   1  15   3       3396.51       3336.95        41.45 o                         
   2  15   3         70.55         58.27         7.70 o                         
   3  15   3        218.06        177.68        10.62 o                         
   4  15   3        138.30        153.55        10.32 o                         
   5  15   3        276.34        224.82        14.46 o                         
   6  15   3         29.32         13.25        11.05 o                         
   7  15   3        168.41        197.25        14.95 o                         
   8  15   3        125.53        149.11        16.20 o                         
   9  15   3        271.64        275.76        29.43 o                         
 -10  16   3         30.77          9.15        15.34 o                         
  -9  16   3        153.99        155.28        18.59 o                         
  -8  16   3        241.96        228.16        13.47 o                         
  -7  16   3        503.96        475.92        17.60 o                         
  -6  16   3        200.82        176.29        12.35 o                         
  -5  16   3         53.26         63.34        10.15 o                         
  -4  16   3       2784.82       2738.25        39.76 o                         
  -3  16   3          0.01          8.94         7.41 o                         
  -2  16   3        131.02        108.83         8.52 o                         
  -1  16   3         17.41          2.94         7.89 o                         
   0  16   3        217.26        184.81         9.61 o                         
   1  16   3       1383.29       1387.36        25.08 o                         
   2  16   3         25.84         21.73         8.59 o                         
   3  16   3        279.38        252.67        13.18 o                         
   4  16   3         16.95         24.64        10.86 o                         
   5  16   3         29.17         15.36        11.50 o                         
   6  16   3         48.75         39.00        12.15 o                         
   7  16   3        431.25        460.34        20.19 o                         
   8  16   3          0.11         -4.00        11.88 o                         
   9  16   3         41.90         46.53        21.92 o                         
 -10  17   3          6.39          1.38        16.80 o                         
  -9  17   3         80.04         82.45        18.65 o                         
  -8  17   3         45.43         51.79        11.10 o                         
  -7  17   3        264.06        241.75        13.82 o                         
  -6  17   3        201.81        209.22        14.66 o                         
  -5  17   3         84.74         80.78        11.13 o                         
  -4  17   3         65.45         66.86         9.49 o                         
  -3  17   3        138.42        116.52         9.48 o                         
  -2  17   3         48.92         53.90         8.26 o                         
  -1  17   3         48.47         33.62         9.33 o                         
   0  17   3        120.73        126.15         9.61 o                         
   1  17   3        359.19        408.29        14.63 o                         
   2  17   3         69.09         47.59         9.48 o                         
   3  17   3          8.02          8.59         9.00 o                         
   4  17   3          1.16          7.02         8.87 o                         
   5  17   3         71.97         81.13        12.92 o                         
   6  17   3        247.34        252.65        16.17 o                         
   7  17   3         20.36         24.03        12.52 o                         
   8  17   3        214.06        221.25        23.10 o                         
 -10  18   3        154.59        105.30        25.67 o                         
  -9  18   3         17.12         25.46        21.16 o                         
  -8  18   3        164.77        185.03        24.49 o                         
  -7  18   3         17.52         16.34        12.20 o                         
  -6  18   3         67.03         54.34        12.93 o                         
  -5  18   3          6.83         -1.75        10.11 o                         
  -4  18   3        921.50        891.83        22.22 o                         
  -3  18   3        102.35         94.80         9.35 o                         
  -2  18   3         16.60         10.33         8.20 o                         
  -1  18   3        665.39        676.18        18.61 o                         
   0  18   3        232.50        204.03        11.84 o                         
   1  18   3        126.47        125.92        10.12 o                         
   2  18   3        806.17        804.50        20.73 o                         
   3  18   3         81.76         78.40        14.48 o                         
   4  18   3        107.57         97.77        13.22 o                         
   5  18   3         41.44         54.93        12.68 o                         
   6  18   3        177.02        164.93        15.05 o                         
   7  18   3        218.39        227.21        16.76 o                         
   8  18   3         60.83         72.28        15.64 o                         
  -9  19   3         12.03         -7.12        39.45 o                         
  -8  19   3        203.02        187.36        20.99 o                         
  -7  19   3         66.95         99.05        12.59 o                         
  -6  19   3        190.78        224.06        16.23 o                         
  -5  19   3        553.86        572.30        18.77 o                         
  -4  19   3         30.70         27.17         8.79 o                         
  -3  19   3         63.65         53.52         9.17 o                         
  -2  19   3        104.21        106.26         9.90 o                         
  -1  19   3        283.41        259.88        13.05 o                         
   0  19   3        283.65        277.76        13.53 o                         
   1  19   3        427.51        440.76        15.68 o                         
   2  19   3         87.20        114.39        11.29 o                         
   3  19   3        548.25        625.59        19.52 o                         
   4  19   3         45.84         53.83        10.60 o                         
   5  19   3        431.94        439.09        20.65 o                         
   6  19   3        311.69        356.20        19.70 o                         
   7  19   3        107.41        117.38        15.32 o                         
  -9  20   3          6.26        -33.80        22.53 o                         
  -8  20   3         47.29          4.89        22.53 o                         
  -7  20   3         38.34         55.79        12.35 o                         
  -6  20   3        151.50        171.60        14.29 o                         
  -5  20   3          2.12          6.31        10.65 o                         
  -4  20   3       1276.28       1347.64        27.74 o                         
  -3  20   3        119.47        125.31        10.79 o                         
  -2  20   3         94.98         70.48         9.95 o                         
  -1  20   3        155.82        136.14        10.83 o                         
   0  20   3        802.66        777.53        20.91 o                         
   1  20   3          6.98         20.21         9.17 o                         
   2  20   3         85.23        103.09        10.78 o                         
   3  20   3        151.46        168.25        12.87 o                         
   4  20   3        578.71        636.96        20.46 o                         
   5  20   3        457.75        518.03        23.43 o                         
   6  20   3         82.27         99.32        15.02 o                         
   7  20   3        196.26        255.35        25.76 o                         
  -8  21   3        321.10        311.03        31.47 o                         
  -7  21   3         73.79         63.99        17.69 o                         
  -6  21   3        111.46        160.59        18.19 o                         
  -5  21   3         55.65         51.70        11.58 o                         
  -4  21   3         70.00         67.09        11.58 o                         
  -3  21   3          3.46          4.52         9.59 o                         
  -2  21   3        261.42        241.69        12.87 o                         
  -1  21   3          0.01          1.02         9.48 o                         
   0  21   3         14.49         11.88        10.84 o                         
   1  21   3          1.86         -9.12         9.50 o                         
   2  21   3        260.36        270.38        13.58 o                         
   3  21   3        606.54        633.26        21.25 o                         
   4  21   3          2.01         -3.23        10.51 o                         
   5  21   3         63.64         82.22        14.98 o                         
   6  21   3         83.85        127.68        16.90 o                         
  -7  22   3         51.18         65.13        14.60 o                         
  -6  22   3         58.57         23.04        13.93 o                         
  -5  22   3        124.07        133.98        13.49 o                         
  -4  22   3        172.37        203.99        20.71 o                         
  -3  22   3          4.19          8.98        10.05 o                         
  -2  22   3       1025.04       1013.28        22.55 o                         
  -1  22   3        533.86        482.88        17.66 o                         
   0  22   3        177.37        152.44        13.08 o                         
   1  22   3          3.02        -15.76        10.67 o                         
   2  22   3        275.78        261.72        13.96 o                         
   3  22   3         88.14        101.45        12.79 o                         
   4  22   3         94.06        102.54        12.75 o                         
   5  22   3        548.87        564.60        33.44 o                         
   6  22   3         13.12         10.50        17.12 o                         
  -7  23   3         29.98         20.65        18.98 o                         
  -6  23   3        324.14        336.72        20.25 o                         
  -5  23   3        129.89        143.96        20.88 o                         
  -4  23   3         53.64         49.15        12.71 o                         
  -3  23   3        167.62        191.04        15.26 o                         
  -2  23   3         81.82         92.88        11.63 o                         
  -1  23   3        261.74        240.74        16.15 o                         
   0  23   3         51.39         35.93        10.85 o                         
   1  23   3         23.54          5.73        11.67 o                         
   2  23   3         12.29         26.25        11.12 o                         
   3  23   3          0.15         10.92        10.96 o                         
   4  23   3         36.83         49.20        12.19 o                         
   5  23   3         51.99         59.29        15.66 o                         
  -6  24   3          6.10         -3.55        16.03 o                         
  -5  24   3        199.14        198.93        22.30 o                         
  -4  24   3          9.34        -10.50        14.89 o                         
  -3  24   3          0.24         16.54        13.07 o                         
  -2  24   3         71.80         74.12        14.04 o                         
  -1  24   3          0.51         15.29        12.09 o                         
   0  24   3        395.45        397.81        16.99 o                         
   1  24   3         63.47         70.36        13.00 o                         
   2  24   3        113.82        133.33        14.29 o                         
   3  24   3          1.02          3.03        11.36 o                         
   4  24   3         58.48         73.16        16.44 o                         
  -5  25   3        269.98        307.78        24.59 o                         
  -4  25   3          1.12        -14.43        14.77 o                         
  -3  25   3        637.71        704.18        27.99 o                         
  -2  25   3         61.56         47.95        14.45 o                         
  -1  25   3         99.75        113.15        14.71 o                         
   0  25   3         41.48         11.94        13.59 o                         
   1  25   3         19.94         14.91        13.66 o                         
   2  25   3          5.12         16.89        14.77 o                         
   3  25   3         94.48         86.21        14.20 o                         
  -3  26   3          3.34          6.03        15.89 o                         
  -2  26   3        356.28        346.44        19.35 o                         
  -1  26   3        141.25        196.70        20.17 o                         
   0  26   3         11.05          8.42        14.10 o                         
   1  26   3         95.20        110.82        15.59 o                         
   2  26   3         89.14         88.69        16.69 o                         
 -13   0   4          3.29         -5.01        24.42 o                         
 -12   0   4         44.68         70.91        21.29 o                         
 -11   0   4          6.48        -11.34        13.78 o                         
 -10   0   4        225.02        217.81        18.18 o                         
  -9   0   4          8.41         11.84        10.96 o                         
  -8   0   4       4163.97       3939.38        82.98 o                         
  -7   0   4        543.32        494.10        28.81 o                         
  -6   0   4          8.45         18.16        12.52 o                         
  -5   0   4       3262.43       3608.19        71.07 o                         
  -4   0   4        984.01       1146.78        25.21 o                         
  -3   0   4       3336.15       3700.90        56.39 o                         
  -2   0   4       4693.87       5390.66        62.23 o                         
  -1   0   4      15582.80      16177.55       204.78 o                         
   0   0   4       2391.44       2528.62        34.60 o                         
   1   0   4      10513.90      10770.91       138.40 o                         
   2   0   4       1624.85       1881.55        24.71 o                         
   3   0   4      10721.36      11495.47       170.51 o                         
   4   0   4        904.95        867.72        17.65 o                         
   5   0   4         72.88         74.74        10.31 o                         
   6   0   4        259.98        272.03        16.33 o                         
   7   0   4          3.20         26.93         9.52 o                         
   8   0   4         78.66         86.39         9.80 o                         
   9   0   4        107.39        141.53        30.06 o                         
  10   0   4          1.51          1.88        25.05 o                         
  11   0   4        512.77        479.07        46.97 o                         
 -13   1   4         62.78         70.73        19.67 o                         
 -12   1   4        247.21        251.56        16.09 o                         
 -11   1   4         29.47         21.47         9.36 o                         
 -10   1   4        704.49        704.96        20.71 o                         
  -9   1   4        126.99        113.66         9.95 o                         
  -8   1   4        158.72        170.78        15.28 o                         
  -7   1   4         15.86          6.60         7.89 o                         
  -6   1   4       1854.72       1961.13        44.46 o                         
  -5   1   4        111.63        144.83         9.81 o                         
  -4   1   4       3877.25       4190.35        45.29 o                         
  -3   1   4        828.78        787.91        11.93 o                         
  -2   1   4       3880.08       4158.63        35.27 o                         
  -1   1   4       3611.26       3843.03        35.70 o                         
   0   1   4       1111.92       1155.90        12.58 o                         
   1   1   4          8.68         18.56         2.99 o                         
   2   1   4       2278.51       2558.86        22.81 o                         
   3   1   4        115.27        166.66         9.29 o                         
   4   1   4         22.96         22.31         4.57 o                         
   5   1   4       2102.18       1912.90        23.82 o                         
   6   1   4         21.34         27.79         7.03 o                         
   7   1   4       1097.07       1070.64        21.09 o                         
   8   1   4        188.73        205.32        11.00 o                         
   9   1   4        297.58        335.25        34.13 o                         
  10   1   4          8.13         12.92        17.70 o                         
  11   1   4          0.14          0.16        18.90 o                         
 -13   2   4          5.50        -13.11        24.74 o                         
 -12   2   4          1.20         -5.74        13.16 o                         
 -11   2   4         11.89         -7.35         8.79 o                         
 -10   2   4        895.20        876.58        28.90 o                         
  -9   2   4         18.00         19.88         9.31 o                         
  -8   2   4        750.48        753.70        18.98 o                         
  -7   2   4         12.11         21.92         2.88 o                         
  -6   2   4       4575.56       4817.09        57.63 o                         
  -5   2   4       1164.12       1194.08        16.23 o                         
  -4   2   4        239.25        297.31         6.32 o                         
  -3   2   4        357.27        364.02         5.91 o                         
  -2   2   4        333.00        352.59         6.97 o                         
  -1   2   4       7610.47       7940.93        71.95 o                         
   0   2   4         98.22         88.40         3.52 o                         
   1   2   4       8264.23       8211.07        70.90 o                         
   2   2   4       1094.20       1100.58        12.18 o                         
   3   2   4        369.82        458.71        17.33 o                         
   4   2   4       1406.17       1355.42        18.21 o                         
   5   2   4        234.20        229.86         7.69 o                         
   6   2   4        150.58        158.39         7.46 o                         
   7   2   4        364.12        346.50        10.66 o                         
   8   2   4         13.50         22.46         7.41 o                         
   9   2   4        202.77        158.60        31.00 o                         
  10   2   4         47.35         63.75        19.79 o                         
  11   2   4         51.73         67.32        22.58 o                         
 -13   3   4          0.60          1.59        22.54 o                         
 -12   3   4         18.33          9.89        12.87 o                         
 -11   3   4          0.47          6.42         9.04 o                         
 -10   3   4        191.30        177.14        11.87 o                         
  -9   3   4         17.43         34.92        10.33 o                         
  -8   3   4         66.61         90.63         7.18 o                         
  -7   3   4         95.93        106.83         5.24 o                         
  -6   3   4       1073.59       1111.82        16.41 o                         
  -5   3   4        512.50        440.49         9.47 o                         
  -4   3   4       3577.57       4043.86        41.06 o                         
  -3   3   4       1682.02       1760.71        18.76 o                         
  -2   3   4         87.81        113.39         5.02 o                         
  -1   3   4       3239.88       3131.77        31.80 o                         
   0   3   4        128.47        132.83         8.46 o                         
   1   3   4       3793.40       4067.02        36.46 o                         
   2   3   4       6553.49       7121.17        56.19 o                         
   3   3   4        427.03        380.23         8.19 o                         
   4   3   4        588.41        634.93        11.50 o                         
   5   3   4          8.07         13.54         4.56 o                         
   6   3   4        255.45        231.68         8.54 o                         
   7   3   4        524.31        505.13        13.31 o                         
   8   3   4        514.49        468.71        13.04 o                         
   9   3   4         10.86        -10.70        16.05 o                         
  10   3   4         51.50         35.22        19.23 o                         
  11   3   4        161.33        140.23        25.23 o                         
 -13   4   4          6.33         13.47        18.14 o                         
 -12   4   4          3.16         10.13        20.64 o                         
 -11   4   4        408.16        400.05        20.69 o                         
 -10   4   4          0.01         16.77         8.46 o                         
  -9   4   4          7.27         -0.85         9.80 o                         
  -8   4   4        433.73        421.54        17.72 o                         
  -7   4   4       1645.70       1679.17        23.70 o                         
  -6   4   4         39.33         78.91         6.32 o                         
  -5   4   4       1187.57       1249.58        18.46 o                         
  -4   4   4       2332.93       2596.06        27.33 o                         
  -3   4   4       1457.21       1466.01        14.54 o                         
  -2   4   4       1066.26       1062.11        11.81 o                         
  -1   4   4       1451.86       1538.78        15.20 o                         
   0   4   4       5574.60       5711.43        47.36 o                         
   1   4   4       4768.07       4918.58        39.54 o                         
   2   4   4         29.03         14.36         3.57 o                         
   3   4   4       1009.87       1019.36        14.00 o                         
   4   4   4        679.47        691.44        13.02 o                         
   5   4   4         82.92         76.07         5.79 o                         
   6   4   4        783.48        750.69        13.81 o                         
   7   4   4        180.11        208.47        12.20 o                         
   8   4   4         19.94         23.77         5.83 o                         
   9   4   4         16.26         13.44        17.45 o                         
  10   4   4        182.45        146.18        22.57 o                         
  11   4   4         23.31         18.79        21.68 o                         
 -13   5   4         98.19         73.84        20.31 o                         
 -12   5   4        227.03        245.53        18.62 o                         
 -11   5   4         56.42         49.89        10.67 o                         
 -10   5   4        198.55        229.86        16.09 o                         
  -9   5   4        721.46        695.70        24.11 o                         
  -8   5   4        361.87        372.22         9.91 o                         
  -7   5   4       2085.81       2256.83        30.59 o                         
  -6   5   4        894.85        853.77        16.65 o                         
  -5   5   4       2638.12       2930.98        37.23 o                         
  -4   5   4        470.26        462.59         7.09 o                         
  -3   5   4         25.98          9.44         2.62 o                         
  -2   5   4          4.32         -2.94         1.96 o                         
  -1   5   4        169.71        137.22         3.96 o                         
   0   5   4        138.49        166.74         4.46 o                         
   1   5   4       2179.07       2311.71        20.15 o                         
   2   5   4        102.15         92.74         4.47 o                         
   3   5   4         44.80         43.25         4.52 o                         
   4   5   4        505.13        470.98        10.65 o                         
   5   5   4       2012.70       1814.93        24.23 o                         
   6   5   4        113.29        110.83         9.02 o                         
   7   5   4        422.27        444.10        12.81 o                         
   8   5   4        242.50        234.27         9.68 o                         
   9   5   4         10.33         13.90        17.29 o                         
  10   5   4         78.08         89.49        34.13 o                         
 -13   6   4         48.21         59.52        20.06 o                         
 -12   6   4        312.63        298.21        65.75 o                         
 -11   6   4         86.24         75.26        11.93 o                         
 -10   6   4         81.51         72.58        12.69 o                         
  -9   6   4         33.41         35.68        11.10 o                         
  -8   6   4       1433.24       1287.49        23.99 o                         
  -7   6   4        557.57        587.88        14.89 o                         
  -6   6   4       4803.21       4922.98        67.82 o                         
  -5   6   4       2242.98       2379.47        31.33 o                         
  -4   6   4        229.98        235.21         6.11 o                         
  -3   6   4         51.07         59.32         3.02 o                         
  -2   6   4          6.30          7.72         2.66 o                         
  -1   6   4        309.18        333.79         6.97 o                         
   0   6   4        225.92        177.38         5.47 o                         
   1   6   4         13.27          2.15         3.13 o                         
   2   6   4        165.14        181.32         6.34 o                         
   3   6   4        474.84        353.47         8.51 o                         
   4   6   4       2424.93       2589.94        34.92 o                         
   5   6   4        383.68        384.11        11.97 o                         
   6   6   4         22.28         23.58         6.90 o                         
   7   6   4        281.58        273.18        11.26 o                         
   8   6   4          6.91         12.03         7.52 o                         
   9   6   4         59.78         47.34        18.78 o                         
  10   6   4         54.51         29.56        23.80 o                         
 -12   7   4        232.03        245.84        19.04 o                         
 -11   7   4         40.96         53.85        10.18 o                         
 -10   7   4         60.12        101.82        14.20 o                         
  -9   7   4        286.37        292.49        16.58 o                         
  -8   7   4         15.66         29.10         9.97 o                         
  -7   7   4        300.33        314.62        12.01 o                         
  -6   7   4         77.15        103.50         9.85 o                         
  -5   7   4        535.16        462.08         7.82 o                         
  -4   7   4         63.18         64.57         3.89 o                         
  -3   7   4        544.07        511.52         7.82 o                         
  -2   7   4         53.14         44.61         3.30 o                         
  -1   7   4       3032.23       2924.64        23.67 o                         
   0   7   4        385.67        357.87         5.76 o                         
   1   7   4        484.29        427.73         8.93 o                         
   2   7   4        684.20        665.77        10.61 o                         
   3   7   4        930.41        896.08        14.07 o                         
   4   7   4        133.22        171.07        15.10 o                         
   5   7   4        144.06        145.07        12.00 o                         
   6   7   4          5.51          6.55         6.94 o                         
   7   7   4        198.48        212.99         9.88 o                         
   8   7   4          0.42          4.69         7.79 o                         
   9   7   4         78.45         84.14        20.59 o                         
  10   7   4          1.32        -22.26        32.25 o                         
 -12   8   4          0.04          0.75        20.40 o                         
 -11   8   4          1.96          7.73        12.98 o                         
 -10   8   4         32.09         48.77        12.81 o                         
  -9   8   4        345.44        285.55        22.44 o                         
  -8   8   4        658.54        671.40        32.05 o                         
  -7   8   4          0.12         -5.08         8.55 o                         
  -6   8   4        231.38        195.12         9.51 o                         
  -5   8   4         77.73         58.61         3.93 o                         
  -4   8   4        967.61       1021.08        12.28 o                         
  -3   8   4        367.34        337.96         9.37 o                         
  -2   8   4          0.39         -0.21         3.30 o                         
  -1   8   4       1408.20       1468.26        14.18 o                         
   0   8   4        162.77        145.65         4.96 o                         
   1   8   4        102.32         93.00         4.50 o                         
   2   8   4         14.38         16.14         3.56 o                         
   3   8   4       1349.17       1341.21        18.70 o                         
   4   8   4          0.06          3.77         7.41 o                         
   5   8   4        472.38        437.99        13.20 o                         
   6   8   4        117.89        112.02         8.70 o                         
   7   8   4         56.48         64.10         7.94 o                         
   8   8   4        103.74        108.39        10.46 o                         
   9   8   4         91.71         96.42        21.20 o                         
  10   8   4         63.93         14.31        20.06 o                         
 -12   9   4          0.17         -8.88        14.56 o                         
 -11   9   4          8.53          8.47        13.18 o                         
 -10   9   4        588.98        596.36        25.43 o                         
  -9   9   4        112.63         87.92        13.27 o                         
  -8   9   4        121.12        139.55        25.05 o                         
  -7   9   4       1831.44       1635.66        34.95 o                         
  -6   9   4         16.87         19.62         3.78 o                         
  -5   9   4        497.92        441.50         8.45 o                         
  -4   9   4        138.72        141.26         4.99 o                         
  -3   9   4        280.93        243.61         7.56 o                         
  -2   9   4       2371.01       2459.71        26.77 o                         
  -1   9   4          1.08         11.19         3.07 o                         
   0   9   4          9.62         22.76         3.68 o                         
   1   9   4       2127.82       2213.52        23.91 o                         
   2   9   4       2453.68       2410.56        25.35 o                         
   3   9   4        807.35        818.90        12.59 o                         
   4   9   4       1036.05       1073.88        20.82 o                         
   5   9   4       1100.72       1120.33        23.29 o                         
   6   9   4         36.99         49.42        11.26 o                         
   7   9   4        148.01        144.69         9.78 o                         
   8   9   4        236.56        225.32        13.28 o                         
   9   9   4         20.50         -0.32        17.49 o                         
  10   9   4        553.64        558.11        37.40 o                         
 -12  10   4          4.67         -0.73        15.22 o                         
 -11  10   4        115.34        144.86        16.79 o                         
 -10  10   4          0.68         -5.21        12.32 o                         
  -9  10   4          0.13         -2.97        11.38 o                         
  -8  10   4        768.22        756.47        33.80 o                         
  -7  10   4        189.55        240.15        14.37 o                         
  -6  10   4        328.38        322.49        11.30 o                         
  -5  10   4        245.38        216.84         6.65 o                         
  -4  10   4         28.48         29.95         3.77 o                         
  -3  10   4       2083.03       1992.21        22.82 o                         
  -2  10   4       3142.63       3092.29        35.74 o                         
  -1  10   4        145.83        177.34         6.67 o                         
   0  10   4       3137.66       3209.95        32.42 o                         
   1  10   4        343.92        367.17         7.95 o                         
   2  10   4          1.15         -0.50         3.81 o                         
   3  10   4         73.49         75.29         5.08 o                         
   4  10   4        154.68        133.38         8.96 o                         
   5  10   4        108.92        132.44        14.91 o                         
   6  10   4        148.41        155.44        10.92 o                         
   7  10   4          0.97          1.23         9.15 o                         
   8  10   4        832.99        890.19        23.21 o                         
   9  10   4          1.75          3.07        19.67 o                         
  10  10   4          0.56         15.26        21.89 o                         
 -12  11   4         33.87          3.60        25.94 o                         
 -11  11   4        132.37        113.24        16.47 o                         
 -10  11   4         11.67          9.21        12.58 o                         
  -9  11   4        136.59        182.52        15.29 o                         
  -8  11   4        354.45        321.88        18.15 o                         
  -7  11   4         13.18         27.31         5.92 o                         
  -6  11   4        162.02        172.95        10.59 o                         
  -5  11   4       2853.35       2957.65        32.53 o                         
  -4  11   4        570.86        608.58         9.90 o                         
  -3  11   4        110.33        136.64         6.33 o                         
  -2  11   4        838.05        896.48        13.14 o                         
  -1  11   4        858.52        765.07        11.35 o                         
   0  11   4       4441.29       4225.61        44.57 o                         
   1  11   4         42.21         32.53         4.28 o                         
   2  11   4       1193.22       1127.29        14.99 o                         
   3  11   4         14.06         22.92         4.86 o                         
   4  11   4        420.99        432.23        11.70 o                         
   5  11   4         14.11         18.39         8.17 o                         
   6  11   4        207.75        223.76        18.80 o                         
   7  11   4        203.23        214.36        13.60 o                         
   8  11   4        397.09        424.98        18.23 o                         
   9  11   4          2.89         -3.31        19.47 o                         
  10  11   4        128.64        158.26        26.08 o                         
 -12  12   4          6.61          0.72        15.91 o                         
 -11  12   4        480.72        517.70        27.08 o                         
 -10  12   4          2.83         -4.10        12.80 o                         
  -9  12   4        490.28        510.39        25.39 o                         
  -8  12   4          3.35         16.89        11.21 o                         
  -7  12   4        204.61        179.13         8.83 o                         
  -6  12   4        101.63         99.57         6.89 o                         
  -5  12   4       1168.49       1145.90        17.57 o                         
  -4  12   4         64.53         79.30         7.44 o                         
  -3  12   4        249.98        192.41         9.32 o                         
  -2  12   4         14.51         15.23         4.19 o                         
  -1  12   4        137.10        128.05         5.69 o                         
   0  12   4        196.80        198.75         9.58 o                         
   1  12   4         20.02         23.12         4.78 o                         
   2  12   4       1485.65       1410.05        17.82 o                         
   3  12   4         28.93         19.12         5.23 o                         
   4  12   4        669.69        674.60        12.83 o                         
   5  12   4        526.93        522.70        24.84 o                         
   6  12   4       1561.54       1637.11        31.01 o                         
   7  12   4         77.50         85.14        13.38 o                         
   8  12   4        136.68        154.62        14.81 o                         
   9  12   4        212.56        201.17        22.05 o                         
 -11  13   4          8.87         42.44        21.37 o                         
 -10  13   4        184.85        151.58        17.13 o                         
  -9  13   4        233.81        214.37        16.75 o                         
  -8  13   4        283.91        271.90        24.83 o                         
  -7  13   4        821.21        853.95        19.80 o                         
  -6  13   4         87.12         91.47         8.71 o                         
  -5  13   4         15.15         16.36         5.00 o                         
  -4  13   4       1591.04       1703.44        21.67 o                         
  -3  13   4        157.03        156.52         7.62 o                         
  -2  13   4        103.79         94.35         5.98 o                         
  -1  13   4          0.05          6.11         4.27 o                         
   0  13   4        135.73         91.68         7.53 o                         
   1  13   4        208.17        219.74         7.92 o                         
   2  13   4          2.14         -4.10         6.15 o                         
   3  13   4        115.69        102.72         6.82 o                         
   4  13   4        271.41        258.61        10.39 o                         
   5  13   4       1166.95       1201.39        23.31 o                         
   6  13   4          0.13          8.87        10.45 o                         
   7  13   4         15.67         14.38        13.73 o                         
   8  13   4         43.85         57.40        11.69 o                         
   9  13   4         26.11         37.94        16.87 o                         
 -11  14   4         82.40        117.55        21.06 o                         
 -10  14   4          0.31        -12.38        13.74 o                         
  -9  14   4         10.81         18.63        16.05 o                         
  -8  14   4          9.81          0.77        11.08 o                         
  -7  14   4        404.01        366.37        14.09 o                         
  -6  14   4         18.11          9.69         7.29 o                         
  -5  14   4         21.01         25.45         6.76 o                         
  -4  14   4        661.86        634.72        12.41 o                         
  -3  14   4         21.35         33.34         5.24 o                         
  -2  14   4         22.24         16.52         4.97 o                         
  -1  14   4        200.56        190.21        11.95 o                         
   0  14   4         38.71         48.93         5.46 o                         
   1  14   4         29.21         29.17         5.58 o                         
   2  14   4          1.81          1.60         6.62 o                         
   3  14   4          9.19         -2.54         6.67 o                         
   4  14   4        247.01        238.58        10.87 o                         
   5  14   4       1143.91       1199.92        23.93 o                         
   6  14   4          3.89          5.03        10.98 o                         
   7  14   4         52.07         54.80        13.73 o                         
   8  14   4          0.31         10.54        11.27 o                         
   9  14   4          9.78         12.54        15.92 o                         
 -11  15   4         26.83         -3.97        23.24 o                         
 -10  15   4         17.64         15.63        14.74 o                         
  -9  15   4         66.00         74.03        14.51 o                         
  -8  15   4          1.43         -2.38        17.68 o                         
  -7  15   4         77.70         77.37        13.57 o                         
  -6  15   4         25.32         28.83         8.89 o                         
  -5  15   4       1185.03       1142.88        22.11 o                         
  -4  15   4       1587.43       1572.70        23.43 o                         
  -3  15   4         26.43         19.27         5.48 o                         
  -2  15   4         51.97         51.47         5.78 o                         
  -1  15   4         27.25         23.98         5.22 o                         
   0  15   4        792.43        760.10        14.91 o                         
   1  15   4        302.47        281.44        11.26 o                         
   2  15   4        262.22        280.61        11.31 o                         
   3  15   4        184.62        160.20         9.52 o                         
   4  15   4         12.09         28.19         7.44 o                         
   5  15   4        657.00        632.22        21.48 o                         
   6  15   4         20.01         19.53        11.70 o                         
   7  15   4          0.30          9.43        13.05 o                         
   8  15   4        449.80        459.81        23.75 o                         
 -10  16   4         11.06        -15.16        16.03 o                         
  -9  16   4        362.47        325.38        32.85 o                         
  -8  16   4        326.59        354.29        27.49 o                         
  -7  16   4         68.66         64.61         9.83 o                         
  -6  16   4         33.42         37.89         9.67 o                         
  -5  16   4         25.85         35.06         8.38 o                         
  -4  16   4       1308.61       1352.44        26.51 o                         
  -3  16   4        118.50        111.03         8.52 o                         
  -2  16   4        578.58        547.77        12.86 o                         
  -1  16   4        320.83        296.90        11.25 o                         
   0  16   4        270.06        277.87        13.45 o                         
   1  16   4          9.78          1.38         7.41 o                         
   2  16   4         16.38         12.60         7.87 o                         
   3  16   4        268.53        264.92        11.69 o                         
   4  16   4        920.13        966.31        21.46 o                         
   5  16   4          1.89         15.94        11.37 o                         
   6  16   4       1069.17       1074.69        27.94 o                         
   7  16   4         65.90         62.03        13.35 o                         
   8  16   4         18.30         48.53        18.23 o                         
 -10  17   4         49.09         31.39        24.11 o                         
  -9  17   4        122.31        132.29        28.30 o                         
  -8  17   4         88.08         83.72        17.67 o                         
  -7  17   4        166.99        215.81        13.29 o                         
  -6  17   4        421.64        474.82        16.04 o                         
  -5  17   4        301.65        265.48        12.78 o                         
  -4  17   4        663.79        710.87        21.88 o                         
  -3  17   4        161.28        154.69        10.84 o                         
  -2  17   4        184.56        181.29        15.44 o                         
  -1  17   4          1.16         -6.15         7.36 o                         
   0  17   4         91.56         83.07         8.00 o                         
   1  17   4          9.34          7.31         7.60 o                         
   2  17   4        946.26        964.66        19.22 o                         
   3  17   4         36.95         25.21         9.00 o                         
   4  17   4       1964.40       2014.90        33.29 o                         
   5  17   4        255.87        271.42        16.56 o                         
   6  17   4         17.23         12.63        12.41 o                         
   7  17   4        138.46        160.18        16.77 o                         
   8  17   4        156.25        158.05        18.10 o                         
 -10  18   4         97.82         60.59        27.87 o                         
  -9  18   4        144.72        121.07        25.23 o                         
  -8  18   4          0.03        -11.35        26.29 o                         
  -7  18   4         75.65        100.72        14.55 o                         
  -6  18   4        246.61        232.18        15.08 o                         
  -5  18   4         87.75         77.43        10.36 o                         
  -4  18   4         93.95         62.47         9.87 o                         
  -3  18   4       2002.51       1972.30        32.01 o                         
  -2  18   4        197.76        205.06        10.97 o                         
  -1  18   4         11.54         12.39         8.91 o                         
   0  18   4        212.48        210.20        11.26 o                         
   1  18   4          2.87         -6.48         8.30 o                         
   2  18   4          5.48          0.38         9.16 o                         
   3  18   4          0.62         -8.76         9.12 o                         
   4  18   4        127.89        128.12        11.27 o                         
   5  18   4         31.58         36.61        12.55 o                         
   6  18   4        231.62        240.03        20.57 o                         
   7  18   4          6.90          1.37        15.28 o                         
  -9  19   4         85.16         73.34        24.69 o                         
  -8  19   4          0.18         -1.00        23.80 o                         
  -7  19   4        333.32        331.44        15.88 o                         
  -6  19   4         34.09         37.88        10.27 o                         
  -5  19   4        435.98        421.55        24.18 o                         
  -4  19   4        795.38        698.58        20.26 o                         
  -3  19   4        788.12        824.06        20.49 o                         
  -2  19   4         25.06         29.15         8.89 o                         
  -1  19   4        359.88        351.48        20.31 o                         
   0  19   4         76.50         78.72         9.81 o                         
   1  19   4          6.46          8.48         8.80 o                         
   2  19   4        332.43        301.01        16.70 o                         
   3  19   4         15.84         -1.51         9.57 o                         
   4  19   4          3.59         13.48         9.86 o                         
   5  19   4        131.36        122.56        14.74 o                         
   6  19   4          6.78          1.04        13.13 o                         
   7  19   4          3.21          0.63        13.51 o                         
  -9  20   4          1.03        -32.36        21.58 o                         
  -8  20   4         76.86         55.70        27.30 o                         
  -7  20   4         63.39         69.71        20.43 o                         
  -6  20   4         17.10         25.62        11.11 o                         
  -5  20   4          2.01          8.23        10.70 o                         
  -4  20   4         28.18         26.19        10.24 o                         
  -3  20   4         67.10         83.38        10.69 o                         
  -2  20   4          1.90          4.42         8.98 o                         
  -1  20   4        601.24        615.46        18.89 o                         
   0  20   4         28.92         29.54         9.95 o                         
   1  20   4         49.03         43.19         9.95 o                         
   2  20   4          0.10        -11.77         9.78 o                         
   3  20   4        140.80        141.01        12.39 o                         
   4  20   4         23.95         25.67        10.43 o                         
   5  20   4         13.60         21.42        15.46 o                         
   6  20   4         32.51         52.79        14.60 o                         
  -8  21   4         41.49         38.18        29.23 o                         
  -7  21   4         65.01         60.42        19.43 o                         
  -6  21   4         32.66         28.33        13.48 o                         
  -5  21   4         55.48         58.20        11.56 o                         
  -4  21   4        199.81        169.83        13.04 o                         
  -3  21   4        368.73        324.19        19.31 o                         
  -2  21   4          2.82          2.49         9.47 o                         
  -1  21   4         99.43        110.71        12.05 o                         
   0  21   4          6.57         -4.71         9.95 o                         
   1  21   4        206.58        210.32        17.86 o                         
   2  21   4          6.59         13.53         9.85 o                         
   3  21   4          0.08         -1.87        10.39 o                         
   4  21   4         11.10         -4.22        13.98 o                         
   5  21   4         77.83         97.63        15.70 o                         
   6  21   4        405.31        376.62        20.40 o                         
  -7  22   4          0.21        -18.57        13.74 o                         
  -6  22   4        124.49        130.71        16.48 o                         
  -5  22   4       1076.98       1071.16        29.89 o                         
  -4  22   4          1.02         -6.96        13.32 o                         
  -3  22   4       1092.80       1092.56        30.32 o                         
  -2  22   4         23.10         27.10        10.67 o                         
  -1  22   4         91.37         90.98        10.94 o                         
   0  22   4        226.82        227.39        19.48 o                         
   1  22   4        203.50        172.87        12.46 o                         
   2  22   4        116.01        102.79        11.52 o                         
   3  22   4        297.80        309.85        15.91 o                         
   4  22   4         85.48         85.88        15.44 o                         
   5  22   4         69.83         87.90        16.54 o                         
  -7  23   4         63.19         94.68        19.02 o                         
  -6  23   4        237.76        257.48        18.85 o                         
  -5  23   4        159.51        156.33        19.52 o                         
  -4  23   4        179.86        171.94        16.96 o                         
  -3  23   4        731.79        783.20        27.44 o                         
  -2  23   4        657.44        662.24        24.27 o                         
  -1  23   4        273.16        273.94        16.95 o                         
   0  23   4         34.83         27.81        14.40 o                         
   1  23   4        150.46        153.88        16.99 o                         
   2  23   4        150.13        135.45        14.60 o                         
   3  23   4         23.79         44.69        13.12 o                         
   4  23   4        188.89        235.25        29.32 o                         
  -6  24   4          5.65         12.96        16.05 o                         
  -5  24   4         59.25         54.29        16.02 o                         
  -4  24   4         33.09         34.40        16.35 o                         
  -3  24   4          0.69         -2.73        14.99 o                         
  -2  24   4        740.04        775.67        29.22 o                         
  -1  24   4        306.49        291.31        17.58 o                         
   0  24   4         72.02         67.47        13.91 o                         
   1  24   4         64.80         64.71        16.00 o                         
   2  24   4          0.10          4.99        13.10 o                         
   3  24   4          3.41         21.19        13.30 o                         
   4  24   4         72.03        115.12        21.21 o                         
  -5  25   4        132.09        117.38        21.95 o                         
  -4  25   4         88.57         79.31        17.38 o                         
  -3  25   4        134.55        133.79        18.06 o                         
  -2  25   4        451.23        458.70        21.43 o                         
  -1  25   4         24.73         28.23        14.02 o                         
   0  25   4         75.68         64.06        14.37 o                         
   1  25   4          3.28         -3.46        14.30 o                         
   2  25   4         27.73         39.06        15.80 o                         
  -3  26   4        167.04        203.43        19.39 o                         
  -2  26   4        556.45        581.41        24.29 o                         
  -1  26   4          0.87         -0.50        14.24 o                         
   0  26   4        161.31        158.29        18.21 o                         
   1  26   4        254.62        283.64        25.58 o                         
 -13   1   5          3.35         20.80        17.49 o                         
 -12   1   5          3.92         -9.59         9.57 o                         
 -11   1   5        107.52        103.19        11.29 o                         
 -10   1   5        113.72         97.62        11.81 o                         
  -9   1   5         30.70         35.13         8.56 o                         
  -8   1   5        455.51        498.71        33.45 o                         
  -7   1   5        151.66        158.15        13.64 o                         
  -6   1   5       1574.61       1785.43        30.58 o                         
  -5   1   5        589.76        657.99        13.02 o                         
  -4   1   5        292.49        364.14         7.66 o                         
  -3   1   5        510.96        521.05         7.39 o                         
  -2   1   5        567.19        475.67         8.25 o                         
  -1   1   5       3241.23       3367.11        31.99 o                         
   0   1   5         81.85         81.01         6.88 o                         
   1   1   5         29.15          5.57         3.19 o                         
   2   1   5         30.65         42.55         4.53 o                         
   3   1   5        283.92        287.17         8.73 o                         
   4   1   5         13.76          7.03         5.87 o                         
   5   1   5        168.98        177.91         8.51 o                         
   6   1   5       2411.49       2283.84        36.69 o                         
   7   1   5         60.61         62.67         8.44 o                         
   8   1   5         22.15         17.94         7.20 o                         
   9   1   5        140.68        138.06        34.13 o                         
  10   1   5        119.27        145.56        42.27 o                         
 -13   2   5         83.78         77.19        19.79 o                         
 -12   2   5          2.88        -14.07         9.58 o                         
 -11   2   5          2.02          7.62         8.95 o                         
 -10   2   5        337.42        325.59        16.48 o                         
  -9   2   5       1124.46       1067.53        28.10 o                         
  -8   2   5        250.16        222.36         7.33 o                         
  -7   2   5       1574.32       1485.74        31.18 o                         
  -6   2   5       2356.98       2299.21        38.41 o                         
  -5   2   5       2107.38       2250.02        26.18 o                         
  -4   2   5       1697.94       1708.61        20.39 o                         
  -3   2   5        534.29        603.56         6.88 o                         
  -2   2   5       1342.41       1360.71        13.43 o                         
  -1   2   5       4027.76       4287.58        40.12 o                         
   0   2   5      13150.90      13782.98       124.51 o                         
   1   2   5        230.53        301.77         6.35 o                         
   2   2   5        360.91        249.56         9.30 o                         
   3   2   5         37.15         26.52         3.69 o                         
   4   2   5       1293.15       1156.37        22.95 o                         
   5   2   5          1.69         -1.31         5.18 o                         
   6   2   5         35.54         53.36         5.99 o                         
   7   2   5          0.04          3.04         7.33 o                         
   8   2   5         46.26         54.94         7.86 o                         
   9   2   5         95.08         99.53        20.80 o                         
  10   2   5        179.46        227.35        26.34 o                         
 -13   3   5        264.36        309.48        28.76 o                         
 -12   3   5          3.22         -1.55         9.78 o                         
 -11   3   5        465.64        516.23        22.00 o                         
 -10   3   5        222.89        218.75        13.38 o                         
  -9   3   5       1385.24       1467.06        33.65 o                         
  -8   3   5         11.44         12.37         3.95 o                         
  -7   3   5        165.11        169.81         8.68 o                         
  -6   3   5          0.07          1.39         3.88 o                         
  -5   3   5        159.60        126.22         5.93 o                         
  -4   3   5        170.62        114.76         3.86 o                         
  -3   3   5       1324.62       1450.32        13.47 o                         
  -2   3   5       2868.91       2918.95        26.38 o                         
  -1   3   5       1368.99       1446.43        16.02 o                         
   0   3   5       2011.26       1941.38        20.25 o                         
   1   3   5       2741.32       2938.98        29.47 o                         
   2   3   5        181.26        160.54         6.47 o                         
   3   3   5         60.10         77.13         6.02 o                         
   4   3   5       1889.17       1766.46        25.57 o                         
   5   3   5        155.55        151.45         7.89 o                         
   6   3   5       1337.79       1261.30        21.02 o                         
   7   3   5        193.45        212.97        19.89 o                         
   8   3   5        624.74        607.71        19.61 o                         
   9   3   5        351.53        338.33        36.32 o                         
  10   3   5         21.31         -1.58        20.31 o                         
 -13   4   5        139.24        155.88        29.95 o                         
 -12   4   5          4.65          1.26         9.92 o                         
 -11   4   5        324.75        333.85        16.32 o                         
 -10   4   5        208.17        166.86        14.23 o                         
  -9   4   5        312.85        344.78        18.41 o                         
  -8   4   5        117.90        140.86         8.21 o                         
  -7   4   5       2189.32       2068.86        32.14 o                         
  -6   4   5        593.24        572.76        11.61 o                         
  -5   4   5       1420.93       1510.75        28.05 o                         
  -4   4   5       2809.39       3018.56        27.53 o                         
  -3   4   5        589.15        644.90         7.34 o                         
  -2   4   5       4373.42       4716.92        44.66 o                         
  -1   4   5        611.03        596.44         8.10 o                         
   0   4   5       1924.40       2168.63        20.95 o                         
   1   4   5         84.68         70.59         4.18 o                         
   2   4   5      12648.01      12856.95       125.03 o                         
   3   4   5        242.25        237.29         8.21 o                         
   4   4   5        783.23        753.40        13.53 o                         
   5   4   5          0.76          4.75         5.14 o                         
   6   4   5        247.04        240.80         9.26 o                         
   7   4   5         13.20         28.51         7.55 o                         
   8   4   5          2.36          6.90         7.39 o                         
   9   4   5        277.86        243.42        24.50 o                         
  10   4   5        190.97        166.84        36.63 o                         
 -13   5   5          9.17        -11.33        13.54 o                         
 -12   5   5         56.73         57.82        25.36 o                         
 -11   5   5         81.79         79.80        10.95 o                         
 -10   5   5         87.51        116.21        13.17 o                         
  -9   5   5        276.52        244.61        18.36 o                         
  -8   5   5          4.47          4.57         6.03 o                         
  -7   5   5          5.22          3.41         5.42 o                         
  -6   5   5        430.63        523.97        11.40 o                         
  -5   5   5        106.91        134.03         5.32 o                         
  -4   5   5        612.17        562.43        17.76 o                         
  -3   5   5        871.99        911.87        11.34 o                         
  -2   5   5        400.42        308.15         6.93 o                         
  -1   5   5        336.30        400.64         7.82 o                         
   0   5   5        970.03        940.58        10.52 o                         
   1   5   5        174.05        183.99         6.27 o                         
   2   5   5       1724.40       1931.00        20.83 o                         
   3   5   5         69.23         58.28         5.54 o                         
   4   5   5        730.75        709.29        15.92 o                         
   5   5   5          1.90          0.49         5.60 o                         
   6   5   5         67.16         73.46         7.74 o                         
   7   5   5        179.25        178.38         9.46 o                         
   8   5   5        229.61        220.42        12.47 o                         
   9   5   5         25.13         18.92        18.82 o                         
  10   5   5         62.78         72.96        23.03 o                         
 -13   6   5         18.97          0.16        16.05 o                         
 -12   6   5         31.05          9.96        13.31 o                         
 -11   6   5         51.67         45.96        12.68 o                         
 -10   6   5         14.34         11.30        11.52 o                         
  -9   6   5        655.12        648.19        23.31 o                         
  -8   6   5        300.54        239.22        19.16 o                         
  -7   6   5         48.23         68.10         7.12 o                         
  -6   6   5        118.62        166.88         9.43 o                         
  -5   6   5        251.64        235.33         5.68 o                         
  -4   6   5        730.76        806.18        10.15 o                         
  -3   6   5         26.25         15.12         3.34 o                         
  -2   6   5         89.67         93.70         4.77 o                         
  -1   6   5       7598.40       8138.03        71.00 o                         
   0   6   5         70.24         58.69         3.77 o                         
   1   6   5        140.78        149.64         7.48 o                         
   2   6   5        113.49        161.46         6.51 o                         
   3   6   5         37.22         31.41         8.01 o                         
   4   6   5        556.54        534.25        14.10 o                         
   5   6   5          5.74          4.11         6.80 o                         
   6   6   5        103.95        119.95         8.82 o                         
   7   6   5         74.27         75.28         8.47 o                         
   8   6   5         23.45         14.34         7.65 o                         
   9   6   5         99.33        100.99        21.92 o                         
  10   6   5          6.23          7.99        20.24 o                         
 -13   7   5        147.39        156.01        45.72 o                         
 -12   7   5         56.58         53.66        14.77 o                         
 -11   7   5         18.91         10.31        12.79 o                         
 -10   7   5          6.73         13.11        11.43 o                         
  -9   7   5        754.29        693.44        24.14 o                         
  -8   7   5        210.24        172.99        21.92 o                         
  -7   7   5       2124.88       2155.96        34.35 o                         
  -6   7   5       1895.07       1884.39        26.62 o                         
  -5   7   5        436.22        398.52         6.88 o                         
  -4   7   5        273.91        317.93         6.16 o                         
  -3   7   5          2.62         -0.34         4.34 o                         
  -2   7   5         53.34         61.63         6.88 o                         
  -1   7   5       1198.39       1222.78        17.28 o                         
   0   7   5         24.01         24.72         4.11 o                         
   1   7   5       8179.08       8319.75        82.52 o                         
   2   7   5       1115.97       1169.96        15.60 o                         
   3   7   5       3257.84       3266.28        38.30 o                         
   4   7   5        803.11        827.96        16.98 o                         
   5   7   5        763.31        741.65        16.63 o                         
   6   7   5         51.40         55.65         8.13 o                         
   7   7   5        114.38        111.90         9.01 o                         
   8   7   5         64.88         62.40         8.74 o                         
   9   7   5        242.83        263.23        26.34 o                         
  10   7   5          0.03         -2.82        20.81 o                         
 -12   8   5        697.96        684.14        29.26 o                         
 -11   8   5          0.16         -4.37        14.02 o                         
 -10   8   5        262.94        281.79        17.87 o                         
  -9   8   5          0.34         -2.67        10.25 o                         
  -8   8   5         30.94         33.25         7.70 o                         
  -7   8   5       1554.83       1492.80        26.51 o                         
  -6   8   5        378.36        370.37        10.50 o                         
  -5   8   5         35.82         31.59         3.45 o                         
  -4   8   5       2293.62       2346.33        23.95 o                         
  -3   8   5        782.13        726.72        11.59 o                         
  -2   8   5       1908.98       2065.76        23.99 o                         
  -1   8   5        582.37        498.97        15.92 o                         
   0   8   5        574.99        639.25        16.83 o                         
   1   8   5         62.75         66.14         5.23 o                         
   2   8   5       1314.60       1228.75        17.78 o                         
   3   8   5          4.87         13.55         4.45 o                         
   4   8   5        739.39        737.49        16.66 o                         
   5   8   5        339.87        356.53        13.46 o                         
   6   8   5        563.40        553.72        15.79 o                         
   7   8   5        297.29        265.24        12.52 o                         
   8   8   5        327.68        286.99        13.70 o                         
   9   8   5        161.55        172.22        24.25 o                         
  10   8   5        162.18        150.98        25.90 o                         
 -12   9   5         59.72         68.17        15.95 o                         
 -11   9   5        549.39        496.72        25.33 o                         
 -10   9   5        182.11        195.43        17.26 o                         
  -9   9   5        135.57        126.24        13.87 o                         
  -8   9   5       1503.55       1548.04        34.78 o                         
  -7   9   5        279.01        311.76        20.37 o                         
  -6   9   5        483.91        529.97        11.17 o                         
  -5   9   5         68.44         94.27         5.25 o                         
  -4   9   5        300.35        289.21         6.45 o                         
  -3   9   5        753.85        696.72        11.37 o                         
  -2   9   5         16.15         46.69         5.50 o                         
  -1   9   5       2416.10       2466.14        27.11 o                         
   0   9   5        307.58        258.96         6.41 o                         
   1   9   5         42.46         37.19         4.30 o                         
   2   9   5         95.15         68.00         5.62 o                         
   3   9   5        949.52        965.87        17.33 o                         
   4   9   5        996.12        908.69        18.55 o                         
   5   9   5        309.93        304.49        12.58 o                         
   6   9   5        172.44        165.16        10.48 o                         
   7   9   5        109.51        124.26         9.77 o                         
   8   9   5          0.45         19.77         9.73 o                         
   9   9   5         32.27         31.23        20.76 o                         
 -12  10   5          4.14          5.70        14.56 o                         
 -11  10   5          0.01         -3.79        13.14 o                         
 -10  10   5        135.37         83.46        14.08 o                         
  -9  10   5        883.90        847.38        26.59 o                         
  -8  10   5         67.25         66.41        11.36 o                         
  -7  10   5       1684.37       1701.13        39.24 o                         
  -6  10   5         16.74         16.58         4.11 o                         
  -5  10   5        647.70        548.72         9.18 o                         
  -4  10   5        950.63        968.43        13.11 o                         
  -3  10   5          0.00         -2.81         3.62 o                         
  -2  10   5        147.11        158.66         5.97 o                         
  -1  10   5         92.92        124.37         5.21 o                         
   0  10   5         75.77         47.06         3.90 o                         
   1  10   5         47.21         40.48         4.20 o                         
   2  10   5       1993.42       1814.96        22.31 o                         
   3  10   5        132.20        135.44         9.25 o                         
   4  10   5        841.64        800.88        20.15 o                         
   5  10   5        264.69        254.17        12.89 o                         
   6  10   5         33.22         36.53        10.04 o                         
   7  10   5        221.42        201.90        11.31 o                         
   8  10   5        194.58        204.74        13.64 o                         
   9  10   5         99.09         73.60        23.80 o                         
 -12  11   5          0.53        -11.70        14.27 o                         
 -11  11   5        118.85        128.67        16.65 o                         
 -10  11   5          0.40         -2.65        11.92 o                         
  -9  11   5        212.58        202.94        17.57 o                         
  -8  11   5        110.40        112.35        17.95 o                         
  -7  11   5         67.09         76.47         5.94 o                         
  -6  11   5       1382.27       1284.02        18.65 o                         
  -5  11   5         59.75         51.89         4.53 o                         
  -4  11   5        366.43        352.93         8.55 o                         
  -3  11   5        433.25        454.42         9.20 o                         
  -2  11   5       1932.17       1874.04        31.09 o                         
  -1  11   5        738.42        692.81        10.65 o                         
   0  11   5          5.81         -3.88         4.91 o                         
   1  11   5        129.61        113.56         5.30 o                         
   2  11   5        893.61        893.58        13.17 o                         
   3  11   5          5.20          3.00         5.70 o                         
   4  11   5         24.57         25.47         9.42 o                         
   5  11   5        143.20        148.78        12.67 o                         
   6  11   5        313.02        310.96        14.81 o                         
   7  11   5         30.42         29.01         9.00 o                         
   8  11   5          6.67         20.58        10.65 o                         
   9  11   5        133.14        108.34        23.36 o                         
 -12  12   5          0.72         -3.65        20.14 o                         
 -11  12   5          8.66         13.96        15.01 o                         
 -10  12   5        196.03        159.34        16.25 o                         
  -9  12   5          0.61          6.66        12.49 o                         
  -8  12   5        352.49        335.87        17.74 o                         
  -7  12   5        378.44        358.18         9.89 o                         
  -6  12   5        309.03        283.98         8.51 o                         
  -5  12   5        991.00        940.98        13.16 o                         
  -4  12   5        151.61        136.94         8.39 o                         
  -3  12   5        425.44        384.35         9.00 o                         
  -2  12   5          7.26          8.92         3.97 o                         
  -1  12   5        140.86        166.55         7.34 o                         
   0  12   5          5.82         10.63         4.38 o                         
   1  12   5          0.96          4.22         4.59 o                         
   2  12   5         16.10          6.97         4.72 o                         
   3  12   5         28.38         25.63         6.42 o                         
   4  12   5        103.68        121.11         7.48 o                         
   5  12   5         41.81         35.17        10.46 o                         
   6  12   5        122.32        123.13        10.64 o                         
   7  12   5        176.59        192.24        11.96 o                         
   8  12   5        114.18        121.88        12.93 o                         
   9  12   5        139.35        174.56        28.49 o                         
 -11  13   5         11.37          7.39        14.73 o                         
 -10  13   5        143.89        137.75        16.09 o                         
  -9  13   5         29.17         39.84        12.68 o                         
  -8  13   5       1025.77        942.57        27.94 o                         
  -7  13   5        527.38        521.56        15.49 o                         
  -6  13   5         23.85         28.11         5.36 o                         
  -5  13   5        660.05        665.84        14.84 o                         
  -4  13   5       1097.52       1047.41        17.37 o                         
  -3  13   5        194.57        182.23         7.24 o                         
  -2  13   5         19.78         18.49         4.62 o                         
  -1  13   5         97.92         60.59         4.92 o                         
   0  13   5          0.34          2.13         4.65 o                         
   1  13   5       2058.17       1908.11        23.93 o                         
   2  13   5        284.20        283.56        10.71 o                         
   3  13   5       3178.29       3249.86        37.18 o                         
   4  13   5        976.99        915.20        17.39 o                         
   5  13   5        524.43        508.53        19.35 o                         
   6  13   5         10.49         10.24        10.23 o                         
   7  13   5          9.11         29.51        11.55 o                         
   8  13   5        371.70        353.14        18.02 o                         
   9  13   5        499.28        434.64        33.82 o                         
 -11  14   5         19.04         20.65        45.40 o                         
 -10  14   5        449.88        427.97        23.29 o                         
  -9  14   5        211.10        203.87        16.45 o                         
  -8  14   5        719.79        649.04        23.92 o                         
  -7  14   5         36.72         38.97         8.36 o                         
  -6  14   5          6.45          5.62         5.66 o                         
  -5  14   5         94.96         97.65         6.41 o                         
  -4  14   5       1390.64       1294.41        23.11 o                         
  -3  14   5       2127.29       2070.63        27.20 o                         
  -2  14   5         52.39         44.56         5.45 o                         
  -1  14   5       1668.29       1695.69        20.78 o                         
   0  14   5        119.87        115.18         6.66 o                         
   1  14   5         56.34         69.79         6.20 o                         
   2  14   5        181.68        190.73         9.37 o                         
   3  14   5         13.02         18.61         7.13 o                         
   4  14   5        435.04        439.71        13.57 o                         
   5  14   5        458.53        479.17        18.73 o                         
   6  14   5          4.89          5.96        10.52 o                         
   7  14   5       1354.80       1464.43        32.98 o                         
   8  14   5         10.41         33.60        12.05 o                         
 -11  15   5         40.08         27.64        22.86 o                         
 -10  15   5        100.02         91.92        42.27 o                         
  -9  15   5         56.18         36.74        12.71 o                         
  -8  15   5        188.29        205.23        16.79 o                         
  -7  15   5         42.55         43.75         7.89 o                         
  -6  15   5       1067.55       1039.44        20.43 o                         
  -5  15   5        157.44        153.54         7.69 o                         
  -4  15   5       2649.99       2624.55        36.78 o                         
  -3  15   5        308.29        327.57        11.39 o                         
  -2  15   5         48.26         47.26         5.65 o                         
  -1  15   5        808.78        706.28        12.71 o                         
   0  15   5          7.32          1.38         6.39 o                         
   1  15   5        548.64        469.25        13.40 o                         
   2  15   5          0.72         -5.94         8.17 o                         
   3  15   5         27.04         23.00         7.48 o                         
   4  15   5          3.52         12.16         7.23 o                         
   5  15   5        104.10         96.21        14.32 o                         
   6  15   5        275.11        281.97        19.58 o                         
   7  15   5         17.17         47.16        12.81 o                         
   8  15   5         20.56         24.67        12.68 o                         
 -10  16   5        208.41        178.97        27.00 o                         
  -9  16   5          2.40          6.30        25.99 o                         
  -8  16   5         57.13         60.87        23.14 o                         
  -7  16   5         91.26         84.28         9.11 o                         
  -6  16   5         35.72         40.59         8.62 o                         
  -5  16   5         40.44         49.80         9.74 o                         
  -4  16   5        136.58        133.50         7.57 o                         
  -3  16   5        142.78        150.16         8.29 o                         
  -2  16   5        145.37        117.46         7.11 o                         
  -1  16   5        176.34        163.28         7.46 o                         
   0  16   5          2.36         -6.55         6.76 o                         
   1  16   5         36.43         32.96         7.82 o                         
   2  16   5         47.08         45.72         8.26 o                         
   3  16   5         67.80         54.49         8.41 o                         
   4  16   5        157.55        148.80         9.61 o                         
   5  16   5         60.71         82.69        11.19 o                         
   6  16   5          7.24          0.19        14.26 o                         
   7  16   5         98.81         95.27        16.22 o                         
   8  16   5         10.79         18.83        13.19 o                         
 -10  17   5          2.18        -26.82        23.17 o                         
  -9  17   5          4.15        -23.18        20.35 o                         
  -8  17   5          0.80         -0.82        16.13 o                         
  -7  17   5        107.15        104.37        12.53 o                         
  -6  17   5         15.04         22.77         9.25 o                         
  -5  17   5          1.72         10.95        10.86 o                         
  -4  17   5       2566.21       2633.67        35.44 o                         
  -3  17   5        103.71         96.98         8.60 o                         
  -2  17   5         56.14         42.11         6.44 o                         
  -1  17   5        105.72         97.47         8.79 o                         
   0  17   5         85.97         73.46         8.08 o                         
   1  17   5          3.97          2.70         7.66 o                         
   2  17   5        177.54        174.73        10.31 o                         
   3  17   5        104.05        117.02         9.73 o                         
   4  17   5        401.19        462.11        15.25 o                         
   5  17   5        510.99        500.49        26.30 o                         
   6  17   5         14.68          4.79        15.08 o                         
   7  17   5         87.72        105.69        17.73 o                         
 -10  18   5        237.42        195.97        28.56 o                         
  -9  18   5        102.04         99.99        35.38 o                         
  -8  18   5          3.43        -18.76        17.41 o                         
  -7  18   5        354.97        333.17        17.06 o                         
  -6  18   5        160.84        160.01        11.32 o                         
  -5  18   5        595.09        494.69        21.20 o                         
  -4  18   5        478.18        480.37        16.42 o                         
  -3  18   5        961.36        952.47        19.38 o                         
  -2  18   5         92.12         98.65         9.05 o                         
  -1  18   5        136.47        114.15         9.50 o                         
   0  18   5         29.74         11.50         7.77 o                         
   1  18   5          0.67         -6.51         7.65 o                         
   2  18   5         26.45         16.80         8.36 o                         
   3  18   5         74.68         62.99         9.32 o                         
   4  18   5        440.78        415.69        16.93 o                         
   5  18   5         28.39         42.15        13.34 o                         
   6  18   5        153.26        132.40        15.53 o                         
   7  18   5         14.18         34.64        16.03 o                         
  -9  19   5         33.59         10.72        23.01 o                         
  -8  19   5        128.49        150.99        23.34 o                         
  -7  19   5        132.85        135.29        14.00 o                         
  -6  19   5        223.52        225.79        25.67 o                         
  -5  19   5         69.92         57.16        10.01 o                         
  -4  19   5        126.32        103.49        10.67 o                         
  -3  19   5        448.74        431.50        16.04 o                         
  -2  19   5         16.35         11.78         8.77 o                         
  -1  19   5         21.85          6.47         8.23 o                         
   0  19   5        336.60        350.68        19.54 o                         
   1  19   5        364.96        356.43        18.47 o                         
   2  19   5         10.72         11.55         9.83 o                         
   3  19   5         58.76         55.54        10.60 o                         
   4  19   5        566.84        588.87        23.51 o                         
   5  19   5        334.77        342.82        18.81 o                         
   6  19   5          1.16          6.24        13.62 o                         
  -9  20   5        131.75        132.91        28.81 o                         
  -8  20   5          4.87         -9.29        16.14 o                         
  -7  20   5         12.48         21.09        12.51 o                         
  -6  20   5         51.99         30.90        19.89 o                         
  -5  20   5       1642.24       1603.17        34.98 o                         
  -4  20   5         90.22        116.76        14.56 o                         
  -3  20   5       1932.14       1909.64        33.40 o                         
  -2  20   5        338.14        327.04        14.90 o                         
  -1  20   5       1011.43        980.25        23.04 o                         
   0  20   5        214.60        217.34        12.22 o                         
   1  20   5        307.50        273.74        12.89 o                         
   2  20   5         23.82         12.30        10.22 o                         
   3  20   5        757.45        825.56        22.49 o                         
   4  20   5        244.19        232.26        34.17 o                         
   5  20   5        758.29        859.46        27.92 o                         
   6  20   5         49.00         32.74        14.81 o                         
  -8  21   5         80.16         76.58        18.97 o                         
  -7  21   5         11.76         24.88        14.01 o                         
  -6  21   5          2.46         -4.57        12.80 o                         
  -5  21   5        214.84        222.39        17.05 o                         
  -4  21   5        194.14        154.19        15.81 o                         
  -3  21   5        230.44        242.37        17.29 o                         
  -2  21   5          1.59         -4.29        11.35 o                         
  -1  21   5        286.28        266.97        17.37 o                         
   0  21   5         25.37         11.31        13.19 o                         
   1  21   5        264.00        248.67        15.61 o                         
   2  21   5         25.08         25.95        12.02 o                         
   3  21   5       1700.61       1822.27        38.77 o                         
   4  21   5         71.82        125.55        19.99 o                         
   5  21   5        278.54        284.05        23.36 o                         
  -7  22   5        236.15        291.75        18.64 o                         
  -6  22   5         31.99          1.34        13.40 o                         
  -5  22   5          3.10          7.37        14.05 o                         
  -4  22   5        184.87        191.04        17.48 o                         
  -3  22   5          5.63          8.10        13.74 o                         
  -2  22   5          6.00         -7.58        12.22 o                         
  -1  22   5         15.01          7.41        13.57 o                         
   0  22   5        105.67        116.25        15.54 o                         
   1  22   5         33.58         25.24        12.48 o                         
   2  22   5         14.83         17.79        12.27 o                         
   3  22   5         15.55         32.25        13.32 o                         
   4  22   5         89.31        123.35        20.51 o                         
   5  22   5        388.26        371.82        25.94 o                         
  -7  23   5         48.72         81.34        22.42 o                         
  -6  23   5          4.29         10.49        14.18 o                         
  -5  23   5          0.53        -10.98        14.33 o                         
  -4  23   5       1086.33       1125.10        43.84 o                         
  -3  23   5        209.48        206.71        30.46 o                         
  -2  23   5        527.36        595.99        23.00 o                         
  -1  23   5          6.55          0.82        13.67 o                         
   0  23   5          9.17        -11.55        13.74 o                         
   1  23   5        150.49        155.14        15.74 o                         
   2  23   5         94.69        102.68        14.25 o                         
   3  23   5          0.02         17.13        15.87 o                         
   4  23   5        174.19        194.13        22.70 o                         
  -6  24   5        267.24        280.29        20.01 o                         
  -5  24   5         61.33        103.37        17.02 o                         
  -4  24   5        131.05        177.17        39.95 o                         
  -3  24   5        249.84        268.69        19.96 o                         
  -2  24   5        107.77        124.48        17.48 o                         
  -1  24   5          3.46         -2.70        13.29 o                         
   0  24   5          2.18          1.40        14.91 o                         
   1  24   5         33.02         17.91        14.94 o                         
   2  24   5        359.49        350.40        18.85 o                         
   3  24   5         62.51         89.89        17.65 o                         
  -4  25   5         52.04         73.88        17.24 o                         
  -3  25   5          7.86          0.64        15.75 o                         
  -2  25   5        475.87        507.93        24.52 o                         
  -1  25   5         74.36         65.76        14.72 o                         
   0  25   5        124.83        124.41        17.61 o                         
   1  25   5          0.79         17.09        15.45 o                         
   2  25   5         17.53         58.64        14.94 o                         
  -2  26   5         21.78         40.32        17.29 o                         
  -1  26   5        183.03        195.22        17.74 o                         
 -13   0   6          2.88         -3.02        15.23 o                         
 -12   0   6        384.70        374.17        26.62 o                         
 -11   0   6         28.66         20.74        13.06 o                         
 -10   0   6         11.56         -1.62        11.73 o                         
  -9   0   6         35.23         21.90        12.17 o                         
  -8   0   6       4076.49       4299.11       124.62 o                         
  -7   0   6        151.07        163.42        19.41 o                         
  -6   0   6        784.62        862.47        20.84 o                         
  -5   0   6        441.61        395.85        11.12 o                         
  -4   0   6       4597.01       5052.66       101.60 o                         
  -3   0   6        189.13        283.78        13.49 o                         
  -2   0   6       3096.08       3505.93        42.17 o                         
  -1   0   6       3565.21       4000.36        53.85 o                         
   0   0   6       1746.10       1867.29        28.01 o                         
   1   0   6       1465.02       1564.14        28.79 o                         
   2   0   6        620.02        631.88        15.84 o                         
   3   0   6       1570.90       1393.55        26.56 o                         
   4   0   6         31.69         26.37         6.81 o                         
   5   0   6        682.58        608.94        20.61 o                         
   6   0   6        441.56        385.59        21.63 o                         
   7   0   6        161.54        159.55        20.98 o                         
   8   0   6        803.35        779.36        37.89 o                         
   9   0   6          0.03         23.80        27.55 o                         
  10   0   6        470.45        474.69        46.97 o                         
 -13   1   6          6.75        -16.34        10.89 o                         
 -12   1   6         40.47         41.06        10.76 o                         
 -11   1   6        112.48        101.35        11.08 o                         
 -10   1   6        485.51        501.58        18.56 o                         
  -9   1   6          6.71         -5.33        11.73 o                         
  -8   1   6        585.42        572.47        19.53 o                         
  -7   1   6          1.20         -3.77         3.43 o                         
  -6   1   6          0.51          2.17         3.62 o                         
  -5   1   6         38.62         59.30         4.09 o                         
  -4   1   6          1.28         -3.53         2.35 o                         
  -3   1   6       5779.81       5983.84        51.98 o                         
  -2   1   6         35.47         40.37         3.03 o                         
  -1   1   6       5734.17       5672.74        52.88 o                         
   0   1   6        762.08        816.75        10.87 o                         
   1   1   6       4824.72       4707.41        48.25 o                         
   2   1   6         36.15         45.61         4.37 o                         
   3   1   6          0.52         12.75         4.01 o                         
   4   1   6          6.42          9.10         3.62 o                         
   5   1   6        942.70        860.02        16.64 o                         
   6   1   6         36.29         46.35         9.04 o                         
   7   1   6        936.59        863.76        20.77 o                         
   8   1   6        871.57        856.84        20.52 o                         
   9   1   6         38.60         15.03        19.48 o                         
  10   1   6          6.43         -3.47        19.79 o                         
 -13   2   6          0.16        -18.35        12.23 o                         
 -12   2   6          0.14         -6.42         9.47 o                         
 -11   2   6         12.50          9.85         9.15 o                         
 -10   2   6        224.09        198.34        12.55 o                         
  -9   2   6         11.55          9.34         4.88 o                         
  -8   2   6          0.13         -5.10         4.35 o                         
  -7   2   6       1196.75       1186.30        21.38 o                         
  -6   2   6       1616.25       1672.31        22.63 o                         
  -5   2   6       3959.05       4108.59        57.16 o                         
  -4   2   6        836.32        946.70        12.90 o                         
  -3   2   6         12.78         13.73         2.82 o                         
  -2   2   6       7400.73       7809.09        63.90 o                         
  -1   2   6       6195.80       6465.12        59.88 o                         
   0   2   6       2783.24       2889.34        28.83 o                         
   1   2   6       1577.05       1516.40        19.80 o                         
   2   2   6         69.24         75.66         4.72 o                         
   3   2   6       2935.13       2758.66        32.69 o                         
   4   2   6        118.18        107.00         9.51 o                         
   5   2   6        863.27        874.71        28.51 o                         
   6   2   6          8.25         13.33         8.49 o                         
   7   2   6          0.88          8.77         8.28 o                         
   8   2   6         66.96         91.17        14.19 o                         
   9   2   6        104.35         76.81        21.39 o                         
  10   2   6        313.13        278.38        44.15 o                         
 -13   3   6        173.04        173.33        17.38 o                         
 -12   3   6        276.54        216.50        20.07 o                         
 -11   3   6         22.76         23.23         9.65 o                         
 -10   3   6        385.22        399.63        20.15 o                         
  -9   3   6         13.76          4.82         5.78 o                         
  -8   3   6        727.19        706.53        21.51 o                         
  -7   3   6         65.23         69.63         5.02 o                         
  -6   3   6          0.37          3.63         3.51 o                         
  -5   3   6       1016.15       1076.26        15.87 o                         
  -4   3   6         86.16         85.72         3.82 o                         
  -3   3   6       1007.32       1189.99        13.02 o                         
  -2   3   6         59.24         27.52         2.49 o                         
  -1   3   6          8.44         14.07         3.29 o                         
   0   3   6       2851.47       2870.35        28.89 o                         
   1   3   6        239.64        310.79        12.35 o                         
   2   3   6        781.88        711.67        12.39 o                         
   3   3   6        132.03        145.94         5.17 o                         
   4   3   6        254.66        266.53        10.30 o                         
   5   3   6        269.78        258.36        16.25 o                         
   6   3   6        306.06        260.21        12.96 o                         
   7   3   6          0.40         -3.31         8.53 o                         
   8   3   6          0.48          8.67         8.21 o                         
   9   3   6          3.47        -10.23        18.54 o                         
  10   3   6        137.27        126.58        24.31 o                         
 -13   4   6         61.22         53.29        14.99 o                         
 -12   4   6        132.67        117.39        12.50 o                         
 -11   4   6        131.79        151.24        12.55 o                         
 -10   4   6         92.66         73.89        12.34 o                         
  -9   4   6          0.32         -2.81         5.67 o                         
  -8   4   6       1428.63       1422.47        27.74 o                         
  -7   4   6        332.59        333.78        11.84 o                         
  -6   4   6          2.32         -3.65         3.58 o                         
  -5   4   6       1315.23       1334.27        17.47 o                         
  -4   4   6         49.03         68.45         3.60 o                         
  -3   4   6        135.50        148.94         6.00 o                         
  -2   4   6          8.37          7.05         2.68 o                         
  -1   4   6       1001.78       1093.47        13.20 o                         
   0   4   6         55.89         49.19         4.77 o                         
   1   4   6         36.67         53.07         4.47 o                         
   2   4   6        108.17         88.10         4.79 o                         
   3   4   6       1741.25       1660.86        19.40 o                         
   4   4   6        240.83        214.31        12.32 o                         
   5   4   6        222.91        234.96        10.60 o                         
   6   4   6        463.83        434.79        16.37 o                         
   7   4   6        283.67        259.69        13.30 o                         
   8   4   6         18.30         30.94         8.62 o                         
   9   4   6          1.02          6.09        19.70 o                         
  10   4   6          2.11         19.64        21.24 o                         
 -13   5   6         41.25         19.33        22.27 o                         
 -12   5   6        494.68        497.88        21.15 o                         
 -11   5   6         90.70        112.44        14.11 o                         
 -10   5   6         49.96         67.43        12.51 o                         
  -9   5   6        227.17        233.90        10.93 o                         
  -8   5   6        183.97        163.07        10.39 o                         
  -7   5   6       1449.09       1433.84        21.30 o                         
  -6   5   6          0.93          1.62         3.89 o                         
  -5   5   6        123.20        116.79         4.33 o                         
  -4   5   6        176.42        215.93         6.75 o                         
  -3   5   6          3.74          4.16         3.69 o                         
  -2   5   6         35.32         31.45         4.01 o                         
  -1   5   6       1228.21       1055.05        14.91 o                         
   0   5   6         11.77          8.30         3.55 o                         
   1   5   6        972.33        817.89        12.16 o                         
   2   5   6       1634.39       1637.72        19.84 o                         
   3   5   6          2.38          2.79         5.85 o                         
   4   5   6        187.43        237.10        13.11 o                         
   5   5   6       1198.45       1123.07        23.60 o                         
   6   5   6        327.36        316.23        14.46 o                         
   7   5   6        153.04        128.13        10.95 o                         
   8   5   6        492.18        491.18        16.55 o                         
   9   5   6         22.20          2.20        19.03 o                         
 -13   6   6         68.17         65.37        18.58 o                         
 -12   6   6        121.28        148.09        14.19 o                         
 -11   6   6        720.79        704.59        26.53 o                         
 -10   6   6        207.57        213.25        17.20 o                         
  -9   6   6        115.25        117.06        16.72 o                         
  -8   6   6        298.51        280.37        15.46 o                         
  -7   6   6        392.50        357.12        10.05 o                         
  -6   6   6        708.96        677.74        11.79 o                         
  -5   6   6         76.20         63.93         3.73 o                         
  -4   6   6          0.69          3.39         3.47 o                         
  -3   6   6       2425.53       2392.26        28.66 o                         
  -2   6   6        129.49        173.78         6.32 o                         
  -1   6   6        102.68        118.95         6.11 o                         
   0   6   6          0.08         -5.81         3.87 o                         
   1   6   6       4377.72       4284.74        58.73 o                         
   2   6   6         40.03         40.30         4.86 o                         
   3   6   6       1710.39       1490.61        22.01 o                         
   4   6   6          6.24          7.81         6.87 o                         
   5   6   6        355.70        331.64        14.19 o                         
   6   6   6        301.13        260.70        12.32 o                         
   7   6   6         51.09         39.80        10.67 o                         
   8   6   6         29.94         35.66         9.28 o                         
   9   6   6        312.64        321.90        28.78 o                         
 -13   7   6          1.62        -16.91        14.19 o                         
 -12   7   6        359.21        315.03        20.45 o                         
 -11   7   6        178.56        188.22        16.46 o                         
 -10   7   6       1080.46       1078.21        30.01 o                         
  -9   7   6        375.57        375.53        14.27 o                         
  -8   7   6         94.50        121.16         8.71 o                         
  -7   7   6         90.38         79.12         6.31 o                         
  -6   7   6        488.16        460.65        11.39 o                         
  -5   7   6         37.68         46.95         3.61 o                         
  -4   7   6        158.60        153.06         5.74 o                         
  -3   7   6         55.13         53.55         5.61 o                         
  -2   7   6       3821.70       3916.51        41.43 o                         
  -1   7   6        722.22        656.57        12.31 o                         
   0   7   6        107.18        113.59         5.24 o                         
   1   7   6       1082.34       1019.68        21.42 o                         
   2   7   6       2149.79       2159.76        28.28 o                         
   3   7   6          6.24          8.87         4.25 o                         
   4   7   6         91.68         78.45         8.34 o                         
   5   7   6         11.11         15.56         7.79 o                         
   6   7   6        240.50        257.10        12.68 o                         
   7   7   6          0.13         16.52         7.98 o                         
   8   7   6        484.45        492.29        17.19 o                         
   9   7   6        262.32        248.06        28.18 o                         
 -12   8   6         71.00         79.43        15.43 o                         
 -11   8   6        184.79        199.00        17.28 o                         
 -10   8   6         26.17         14.89        11.22 o                         
  -9   8   6       1024.08       1013.10        29.24 o                         
  -8   8   6        296.98        263.53        12.89 o                         
  -7   8   6         26.59         38.12         6.10 o                         
  -6   8   6        225.87        213.05        10.34 o                         
  -5   8   6        718.24        775.36        10.46 o                         
  -4   8   6        888.13        797.21        12.83 o                         
  -3   8   6        190.53        167.02         8.03 o                         
  -2   8   6        158.52        154.11         7.16 o                         
  -1   8   6         63.49         57.93         5.67 o                         
   0   8   6         66.67         83.78         4.74 o                         
   1   8   6       3508.71       3456.78        54.98 o                         
   2   8   6        521.31        523.83        10.50 o                         
   3   8   6       2277.11       2194.29        28.18 o                         
   4   8   6         64.30         69.63         8.39 o                         
   5   8   6       1020.17       1025.13        20.94 o                         
   6   8   6         26.43         25.08         8.36 o                         
   7   8   6        890.96        871.85        19.86 o                         
   8   8   6        154.57        172.49        12.12 o                         
   9   8   6         51.87         34.59        22.13 o                         
 -12   9   6          6.41         20.85        14.80 o                         
 -11   9   6         62.94         52.50        13.72 o                         
 -10   9   6         41.75         30.01        12.06 o                         
  -9   9   6         40.70         55.69        11.82 o                         
  -8   9   6        564.46        502.24        15.64 o                         
  -7   9   6         31.34          8.89         5.90 o                         
  -6   9   6       1185.82       1150.48        13.98 o                         
  -5   9   6        265.90        235.06         6.78 o                         
  -4   9   6       1089.30       1024.89        15.22 o                         
  -3   9   6       2210.34       2280.44        31.57 o                         
  -2   9   6        117.03        118.75         7.81 o                         
  -1   9   6       2904.44       2922.39        37.94 o                         
   0   9   6       1172.87       1101.84        15.91 o                         
   1   9   6       1562.23       1563.12        19.77 o                         
   2   9   6       4032.42       3959.58        42.68 o                         
   3   9   6         44.13         49.29         5.86 o                         
   4   9   6        318.44        295.65        20.97 o                         
   5   9   6        213.19        213.39        11.34 o                         
   6   9   6        555.51        584.72        18.56 o                         
   7   9   6        172.66        147.40        10.68 o                         
   8   9   6        177.76        196.37        18.80 o                         
   9   9   6        199.65        191.39        26.28 o                         
 -12  10   6         30.31         20.11        14.77 o                         
 -11  10   6        297.04        282.23        27.80 o                         
 -10  10   6         60.66         58.31        12.70 o                         
  -9  10   6        114.29        101.67        16.63 o                         
  -8  10   6          0.72         -0.93         7.51 o                         
  -7  10   6          1.88         -8.72         5.82 o                         
  -6  10   6         90.30         95.92         5.16 o                         
  -5  10   6        132.39        145.03         5.22 o                         
  -4  10   6       1118.46       1059.30        16.03 o                         
  -3  10   6         96.61         92.22         8.79 o                         
  -2  10   6       2478.02       2244.18        28.21 o                         
  -1  10   6        669.91        669.10        12.58 o                         
   0  10   6        518.39        452.65        11.22 o                         
   1  10   6       1555.37       1605.71        22.40 o                         
   2  10   6         14.27         18.39         5.08 o                         
   3  10   6         34.29         23.00         6.30 o                         
   4  10   6          8.75          2.46         8.19 o                         
   5  10   6         54.76         58.85         9.45 o                         
   6  10   6          5.11         23.34         8.96 o                         
   7  10   6        100.83        120.08        10.61 o                         
   8  10   6        271.32        321.56        16.77 o                         
   9  10   6        262.80        272.95        33.82 o                         
 -12  11   6        179.81        188.00        26.57 o                         
 -11  11   6          0.81         -4.07        12.88 o                         
 -10  11   6        112.70        138.85        19.74 o                         
  -9  11   6         76.98        112.77        12.83 o                         
  -8  11   6        131.14        148.33        10.15 o                         
  -7  11   6        531.41        489.07        10.55 o                         
  -6  11   6       1216.92       1200.91        15.19 o                         
  -5  11   6       1717.85       1644.70        19.58 o                         
  -4  11   6        397.67        373.41         9.84 o                         
  -3  11   6         68.50         75.81         9.94 o                         
  -2  11   6          6.21          8.05         5.34 o                         
  -1  11   6         41.99         38.34         5.28 o                         
   0  11   6       1512.35       1399.10        20.45 o                         
   1  11   6        590.24        613.49        13.11 o                         
   2  11   6       1577.30       1531.11        22.48 o                         
   3  11   6         94.52         75.43         7.05 o                         
   4  11   6        577.40        557.53        16.93 o                         
   5  11   6        331.81        336.15        14.45 o                         
   6  11   6          3.52         -0.47         8.90 o                         
   7  11   6         14.79         -3.62         9.06 o                         
   8  11   6         53.80         57.87        14.51 o                         
   9  11   6         13.28          6.67        24.74 o                         
 -12  12   6         72.44         76.71        23.91 o                         
 -11  12   6        626.53        627.35        39.38 o                         
 -10  12   6         53.82         34.85        18.06 o                         
  -9  12   6         59.05         50.84        11.97 o                         
  -8  12   6        923.19        903.03        19.15 o                         
  -7  12   6         46.34         55.34         7.08 o                         
  -6  12   6          8.82         -1.28         4.19 o                         
  -5  12   6       2766.42       2665.98        28.22 o                         
  -4  12   6         78.04         68.86         7.02 o                         
  -3  12   6         48.07         42.94         5.74 o                         
  -2  12   6       1568.06       1453.47        21.16 o                         
  -1  12   6         24.21         18.14         3.75 o                         
   0  12   6       1392.31       1359.21        20.59 o                         
   1  12   6          2.77          2.34         5.25 o                         
   2  12   6         36.63         30.48         6.54 o                         
   3  12   6        498.59        462.86        14.66 o                         
   4  12   6        280.81        269.09        21.31 o                         
   5  12   6         79.23         79.99        10.85 o                         
   6  12   6        411.65        415.91        17.96 o                         
   7  12   6          2.79        -11.10        11.98 o                         
   8  12   6        100.42         78.15        15.39 o                         
 -11  13   6         36.86         35.85        21.03 o                         
 -10  13   6         40.04         13.19        19.23 o                         
  -9  13   6        926.29        813.29        26.85 o                         
  -8  13   6          4.29          7.67         8.41 o                         
  -7  13   6        396.31        399.47        11.28 o                         
  -6  13   6         25.73         31.89         5.39 o                         
  -5  13   6        324.35        305.93        14.62 o                         
  -4  13   6        188.63        190.52         7.10 o                         
  -3  13   6         21.94         22.31         3.80 o                         
  -2  13   6        183.61        185.49         8.06 o                         
  -1  13   6        734.55        729.58        12.40 o                         
   0  13   6         13.98          6.90         4.82 o                         
   1  13   6        197.77        175.71         8.82 o                         
   2  13   6          7.05          5.19         6.74 o                         
   3  13   6        160.27        139.53        10.57 o                         
   4  13   6       1408.22       1474.10        30.32 o                         
   5  13   6         70.28         74.99        10.47 o                         
   6  13   6         15.56         22.71         9.96 o                         
   7  13   6         96.88         89.58        11.31 o                         
   8  13   6         79.50         80.16        15.44 o                         
 -11  14   6        131.90        131.25        24.57 o                         
 -10  14   6          0.82        -16.87        19.42 o                         
  -9  14   6         85.35         96.16        32.25 o                         
  -8  14   6          0.21          4.10         9.94 o                         
  -7  14   6          7.12          3.70         6.00 o                         
  -6  14   6         26.19         27.01         6.57 o                         
  -5  14   6        549.08        532.36        18.78 o                         
  -4  14   6        827.74        798.66        17.15 o                         
  -3  14   6          0.35         -2.94         4.11 o                         
  -2  14   6          0.20         -3.24         4.23 o                         
  -1  14   6        223.82        211.96        11.56 o                         
   0  14   6        150.24        161.96         7.35 o                         
   1  14   6         21.16         13.27         5.42 o                         
   2  14   6         30.83         27.83         7.21 o                         
   3  14   6         58.45         53.94         8.77 o                         
   4  14   6         85.45        117.53         9.20 o                         
   5  14   6        552.20        524.44        18.16 o                         
   6  14   6          3.37          0.51         9.92 o                         
   7  14   6          2.17         12.08        12.36 o                         
   8  14   6         14.61          5.05        13.73 o                         
 -11  15   6          5.73          8.09        22.57 o                         
 -10  15   6          3.44        -29.43        20.37 o                         
  -9  15   6        144.15        174.12        31.62 o                         
  -8  15   6        563.11        524.63        30.52 o                         
  -7  15   6        101.68         98.05         8.62 o                         
  -6  15   6       2295.30       2271.48        30.86 o                         
  -5  15   6        257.61        284.15        12.91 o                         
  -4  15   6       1282.17       1263.57        18.26 o                         
  -3  15   6       1173.46       1203.11        21.50 o                         
  -2  15   6       1102.54       1056.94        17.34 o                         
  -1  15   6         24.20         25.38         5.12 o                         
   0  15   6        237.77        221.88         8.30 o                         
   1  15   6         26.76         27.51         7.37 o                         
   2  15   6        396.16        376.27        15.62 o                         
   3  15   6         32.03         23.89         8.95 o                         
   4  15   6       1077.09       1132.16        27.92 o                         
   5  15   6         14.41         27.47        12.16 o                         
   6  15   6          0.08         -1.67        10.37 o                         
   7  15   6         81.00         80.15        14.22 o                         
 -10  16   6        364.08        274.02        29.25 o                         
  -9  16   6        206.61        207.08        57.30 o                         
  -8  16   6        837.13        853.44        30.04 o                         
  -7  16   6         12.75         12.31         9.62 o                         
  -6  16   6        290.55        308.68        11.96 o                         
  -5  16   6       1070.74       1051.69        22.61 o                         
  -4  16   6       1528.21       1511.22        23.41 o                         
  -3  16   6         39.22         46.28         7.45 o                         
  -2  16   6       1962.03       1952.22        26.72 o                         
  -1  16   6        100.27         98.49         8.28 o                         
   0  16   6       1250.35       1252.84        20.24 o                         
   1  16   6          7.45         11.11         7.37 o                         
   2  16   6         33.13         21.49         8.26 o                         
   3  16   6        356.84        368.15        13.74 o                         
   4  16   6         69.90         87.47        12.93 o                         
   5  16   6          4.27         11.38        12.21 o                         
   6  16   6        180.51        227.38        16.96 o                         
   7  16   6         60.41         66.32        14.19 o                         
 -10  17   6         89.60        105.83        26.08 o                         
  -9  17   6        104.25         81.61        45.72 o                         
  -8  17   6         94.28        103.15        17.16 o                         
  -7  17   6          3.95          9.05        10.20 o                         
  -6  17   6        424.80        433.89        32.45 o                         
  -5  17   6        121.57        131.21        10.13 o                         
  -4  17   6        662.63        715.49        16.33 o                         
  -3  17   6        533.35        526.92        22.58 o                         
  -2  17   6          7.85          2.34         9.38 o                         
  -1  17   6        158.34        146.55         8.64 o                         
   0  17   6        274.73        248.01        15.01 o                         
   1  17   6          0.78         -4.67         7.55 o                         
   2  17   6        669.75        682.55        17.07 o                         
   3  17   6          6.74         33.66         8.38 o                         
   4  17   6       1317.62       1399.39        32.27 o                         
   5  17   6        657.21        732.80        24.99 o                         
   6  17   6        208.27        199.16        17.72 o                         
   7  17   6          1.96         11.75        13.52 o                         
 -10  18   6        353.40        314.19        31.55 o                         
  -9  18   6        713.42        661.05        40.73 o                         
  -8  18   6         94.60        106.00        17.96 o                         
  -7  18   6         29.31         44.52        11.70 o                         
  -6  18   6        622.88        605.35        21.59 o                         
  -5  18   6        672.17        715.63        20.30 o                         
  -4  18   6        726.37        733.23        20.78 o                         
  -3  18   6        456.69        476.86        20.55 o                         
  -2  18   6        664.16        638.07        18.36 o                         
  -1  18   6          3.58         -6.84         7.07 o                         
   0  18   6       1124.50       1114.19        19.95 o                         
   1  18   6         50.23         50.48         8.69 o                         
   2  18   6        453.04        428.88        15.17 o                         
   3  18   6        904.39        911.63        20.11 o                         
   4  18   6        983.68       1074.82        29.44 o                         
   5  18   6         46.39         69.22        17.13 o                         
   6  18   6        195.82        198.07        23.43 o                         
  -9  19   6         15.17          6.31        22.20 o                         
  -8  19   6         44.48         11.90        18.30 o                         
  -7  19   6         54.08         23.08        12.47 o                         
  -6  19   6         17.71         19.40        12.44 o                         
  -5  19   6        753.00        703.57        24.11 o                         
  -4  19   6         21.57         11.76        11.08 o                         
  -3  19   6        251.64        261.48        25.08 o                         
  -2  19   6         31.43         22.73        13.96 o                         
  -1  19   6         72.62         54.01        11.31 o                         
   0  19   6         37.50         22.01         9.76 o                         
   1  19   6        146.89        134.78        11.56 o                         
   2  19   6         25.97         34.85         9.39 o                         
   3  19   6        680.79        704.09        19.00 o                         
   4  19   6        210.47        186.81        17.12 o                         
   5  19   6         59.72         69.68        23.13 o                         
   6  19   6        344.78        421.83        47.15 o                         
  -9  20   6          1.63          4.51        23.90 o                         
  -8  20   6         93.26        117.47        19.79 o                         
  -7  20   6        572.03        588.50        22.81 o                         
  -6  20   6        350.07        341.42        18.50 o                         
  -5  20   6        546.53        540.06        31.57 o                         
  -4  20   6        394.80        450.93        21.15 o                         
  -3  20   6         71.80         76.96        16.56 o                         
  -2  20   6          4.32        -10.03        12.30 o                         
  -1  20   6         55.21         48.65        12.04 o                         
   0  20   6         41.00         40.81        10.88 o                         
   1  20   6          9.25         18.52        10.66 o                         
   2  20   6          0.49         -0.96        10.77 o                         
   3  20   6         75.07         88.23        14.65 o                         
   4  20   6        134.03        168.19        19.99 o                         
   5  20   6        391.67        361.03        24.32 o                         
  -8  21   6        109.69         87.13        22.12 o                         
  -7  21   6        205.75        213.26        17.99 o                         
  -6  21   6         12.83        -14.80        12.89 o                         
  -5  21   6        401.38        425.65        25.76 o                         
  -4  21   6          2.06          3.79        13.66 o                         
  -3  21   6        283.42        282.95        18.26 o                         
  -2  21   6        127.46        158.86        24.26 o                         
  -1  21   6        409.33        402.81        40.95 o                         
   0  21   6         10.98         10.13        11.83 o                         
   1  21   6        134.21        158.76        14.61 o                         
   2  21   6         14.88         11.64        11.74 o                         
   3  21   6          0.78         21.40        17.31 o                         
   4  21   6         65.24         84.46        19.32 o                         
   5  21   6        383.69        359.47        27.16 o                         
  -7  22   6          5.68         -0.85        14.35 o                         
  -6  22   6         54.81         19.20        14.17 o                         
  -5  22   6         10.59         14.31        14.24 o                         
  -4  22   6         21.19         32.75        14.89 o                         
  -3  22   6         66.76         47.69        15.07 o                         
  -2  22   6        229.26        221.60        20.40 o                         
  -1  22   6         75.99         70.73        15.64 o                         
   0  22   6        175.70        159.03        18.89 o                         
   1  22   6         18.42         31.22        13.03 o                         
   2  22   6        223.18        234.08        16.30 o                         
   3  22   6         91.57         97.10        20.31 o                         
   4  22   6        402.91        428.83        33.92 o                         
  -6  23   6         93.38         50.69        17.81 o                         
  -5  23   6        116.54        153.47        17.53 o                         
  -4  23   6          5.92         14.54        15.13 o                         
  -3  23   6         71.59         60.34        15.73 o                         
  -2  23   6          7.06         -0.44        14.62 o                         
  -1  23   6        184.49        175.09        17.40 o                         
   0  23   6        180.06        182.32        27.57 o                         
   1  23   6         38.76         34.88        13.89 o                         
   2  23   6        331.05        322.08        18.13 o                         
   3  23   6        278.92        273.40        24.33 o                         
  -5  24   6          2.97         19.92        15.87 o                         
  -4  24   6         66.20         20.57        16.54 o                         
  -3  24   6          0.14         -2.39        21.00 o                         
  -2  24   6        225.61        186.96        18.43 o                         
  -1  24   6         12.66         23.12        18.05 o                         
   0  24   6          6.01         -0.88        26.57 o                         
   1  24   6          0.60         12.44        13.71 o                         
   2  24   6         21.91         33.12        15.10 o                         
  -4  25   6         89.11         81.27        17.58 o                         
  -3  25   6        184.09        212.86        19.92 o                         
  -2  25   6         71.66         77.13        24.70 o                         
  -1  25   6        481.01        489.97        30.64 o                         
   0  25   6          1.14         -0.73        15.69 o                         
 -13   1   7        145.23         93.20        15.64 o                         
 -12   1   7         79.86         71.17        14.01 o                         
 -11   1   7        189.79        175.11        23.71 o                         
 -10   1   7          1.80          7.35         8.75 o                         
  -9   1   7          9.27         11.41         5.80 o                         
  -8   1   7        666.80        663.93        18.08 o                         
  -7   1   7          0.18          8.87         4.36 o                         
  -6   1   7        481.77        460.86        10.85 o                         
  -5   1   7          0.25         -3.29         3.21 o                         
  -4   1   7       1310.43       1466.21        14.01 o                         
  -3   1   7        720.07        781.41         9.95 o                         
  -2   1   7         82.56         63.72         3.33 o                         
  -1   1   7        674.83        625.51         9.24 o                         
   0   1   7        655.13        609.85        10.98 o                         
   1   1   7          0.13          4.34         4.79 o                         
   2   1   7          0.91          0.00         4.43 o                         
   3   1   7        196.26        170.00         7.19 o                         
   4   1   7        464.11        437.36        13.69 o                         
   5   1   7        483.30        362.28        13.43 o                         
   6   1   7         86.46         77.06        13.02 o                         
   7   1   7         43.58         32.83         9.74 o                         
   8   1   7         29.86         33.15         9.57 o                         
   9   1   7        292.18        240.28        27.17 o                         
 -13   2   7        400.54        366.63        27.12 o                         
 -12   2   7        507.38        507.83        20.59 o                         
 -11   2   7        737.46        711.59        22.41 o                         
 -10   2   7        632.11        671.47        24.04 o                         
  -9   2   7        148.98        159.31         8.54 o                         
  -8   2   7        598.30        538.56        11.18 o                         
  -7   2   7          0.74          8.09         4.36 o                         
  -6   2   7       1074.43       1094.57        20.66 o                         
  -5   2   7         14.27         18.76         4.15 o                         
  -4   2   7        496.27        422.49         8.59 o                         
  -3   2   7       1051.28       1240.55        13.87 o                         
  -2   2   7        216.06        295.62         8.72 o                         
  -1   2   7        495.64        585.98         8.86 o                         
   0   2   7        572.92        571.99        10.72 o                         
   1   2   7        426.91        358.20         9.18 o                         
   2   2   7        165.29        126.20         7.66 o                         
   3   2   7        231.97        234.10         7.72 o                         
   4   2   7       2204.82       2138.50        30.94 o                         
   5   2   7        488.70        496.63        15.08 o                         
   6   2   7        226.80        190.30        15.46 o                         
   7   2   7          6.50         24.73         9.47 o                         
   8   2   7         23.91         -3.84        10.37 o                         
   9   2   7         21.71         44.05        23.80 o                         
 -13   3   7         37.06         28.75        11.45 o                         
 -12   3   7        233.02        242.14        15.23 o                         
 -11   3   7        346.68        360.20        17.17 o                         
 -10   3   7       1355.16       1370.72        39.88 o                         
  -9   3   7        145.94        144.99         8.74 o                         
  -8   3   7        289.88        285.99         8.48 o                         
  -7   3   7        513.52        503.85        22.71 o                         
  -6   3   7        979.00        984.34        15.55 o                         
  -5   3   7        621.89        641.63        11.66 o                         
  -4   3   7        218.29        237.25         4.85 o                         
  -3   3   7         30.05         23.84         2.93 o                         
  -2   3   7       3313.48       3247.11        28.44 o                         
  -1   3   7        509.35        472.72         8.53 o                         
   0   3   7       8531.32       8465.31        90.75 o                         
   1   3   7       2696.32       2598.63        34.61 o                         
   2   3   7       2974.24       2786.21        37.13 o                         
   3   3   7         10.89          2.35         5.18 o                         
   4   3   7        673.46        659.06        15.21 o                         
   5   3   7          3.32         14.04         9.14 o                         
   6   3   7         24.92         24.67        13.99 o                         
   7   3   7       1419.80       1379.85        28.08 o                         
   8   3   7          1.94         12.53         9.41 o                         
   9   3   7        677.16        656.45        38.74 o                         
 -13   4   7        186.53        189.15        15.04 o                         
 -12   4   7        106.08        118.85        12.70 o                         
 -11   4   7        102.54        103.80        18.93 o                         
 -10   4   7         62.61         42.92        11.51 o                         
  -9   4   7        128.85        143.39        12.20 o                         
  -8   4   7        532.27        519.68        11.58 o                         
  -7   4   7         37.57         43.43         5.61 o                         
  -6   4   7       1800.76       1726.99        22.23 o                         
  -5   4   7          0.09          0.88         2.85 o                         
  -4   4   7       5420.45       5439.31        50.48 o                         
  -3   4   7        642.02        683.08         8.86 o                         
  -2   4   7        619.55        606.86         7.45 o                         
  -1   4   7         79.39         92.18        10.58 o                         
   0   4   7        134.79        129.73         7.54 o                         
   1   4   7       1388.59       1357.88        32.08 o                         
   2   4   7       1135.45       1112.23        23.10 o                         
   3   4   7        475.84        446.51         9.82 o                         
   4   4   7       1249.80       1169.28        31.68 o                         
   5   4   7         94.96        100.88        10.84 o                         
   6   4   7       1658.68       1559.72        30.12 o                         
   7   4   7          7.80         36.31         9.85 o                         
   8   4   7        159.14        173.68        12.67 o                         
   9   4   7        233.32        218.73        26.28 o                         
 -13   5   7         40.98         39.42        17.01 o                         
 -12   5   7        560.65        562.49        22.20 o                         
 -11   5   7          4.39          6.92        11.59 o                         
 -10   5   7         24.96          9.52        11.25 o                         
  -9   5   7       1123.87       1134.36        25.49 o                         
  -8   5   7          0.16         -6.83         4.88 o                         
  -7   5   7         38.39         31.16         5.29 o                         
  -6   5   7        449.18        435.25         9.45 o                         
  -5   5   7        629.26        568.51         8.88 o                         
  -4   5   7       2213.89       2455.18        29.07 o                         
  -3   5   7       1753.08       1695.23        21.88 o                         
  -2   5   7        214.97        230.20         5.80 o                         
  -1   5   7        223.39        179.86         6.09 o                         
   0   5   7        831.11        733.43        21.56 o                         
   1   5   7         38.45         40.06         4.96 o                         
   2   5   7       1420.72       1374.15        19.73 o                         
   3   5   7         37.66         27.22         3.72 o                         
   4   5   7        128.06        138.05        12.62 o                         
   5   5   7         27.85         41.58         9.51 o                         
   6   5   7         11.19         36.58         9.86 o                         
   7   5   7        420.42        481.53        18.06 o                         
   8   5   7         33.64         21.99        12.38 o                         
   9   5   7        228.96        221.20        26.97 o                         
 -13   6   7         78.53         76.36        15.85 o                         
 -12   6   7         31.49         18.30        13.31 o                         
 -11   6   7         12.78          1.26        11.20 o                         
 -10   6   7        101.55        110.16        13.16 o                         
  -9   6   7        938.85        885.14        20.09 o                         
  -8   6   7        116.30        135.69         7.54 o                         
  -7   6   7        210.91        189.04         8.36 o                         
  -6   6   7       2890.18       2891.38        34.10 o                         
  -5   6   7         17.08         25.59         3.44 o                         
  -4   6   7          5.48         14.99         3.52 o                         
  -3   6   7       1464.40       1472.32        19.83 o                         
  -2   6   7        644.51        557.39        10.88 o                         
  -1   6   7       1034.42        993.53        14.11 o                         
   0   6   7       1019.56        999.49        16.01 o                         
   1   6   7         15.69         19.95         4.75 o                         
   2   6   7        146.91        146.75         7.32 o                         
   3   6   7        211.02        187.70         9.06 o                         
   4   6   7          2.86         17.31         9.03 o                         
   5   6   7         71.68         66.83        10.54 o                         
   6   6   7        438.05        444.30        17.41 o                         
   7   6   7         19.23         25.42        10.18 o                         
   8   6   7         24.12         12.26         9.76 o                         
   9   6   7         15.07         14.25        28.49 o                         
 -13   7   7        221.94        253.03        25.23 o                         
 -12   7   7        163.22        178.77        17.41 o                         
 -11   7   7          7.64        -17.16        11.44 o                         
 -10   7   7         30.02         19.44        11.51 o                         
  -9   7   7          2.28        -10.38         6.92 o                         
  -8   7   7        232.37        237.69         9.77 o                         
  -7   7   7       1027.06        931.07        19.49 o                         
  -6   7   7       1490.88       1445.40        19.62 o                         
  -5   7   7       1350.71       1344.57        20.87 o                         
  -4   7   7        722.72        745.16        15.82 o                         
  -3   7   7       2501.87       2538.59        30.97 o                         
  -2   7   7        863.28        914.18        15.95 o                         
  -1   7   7       1056.09       1055.61        24.21 o                         
   0   7   7          5.40          9.21         4.02 o                         
   1   7   7       2926.54       2929.95        34.91 o                         
   2   7   7        460.86        464.99        11.02 o                         
   3   7   7        133.92        137.75         7.61 o                         
   4   7   7       1127.87       1128.63        24.23 o                         
   5   7   7        254.24        242.14        21.60 o                         
   6   7   7          3.85         -5.37         9.38 o                         
   7   7   7          5.83          0.15         9.82 o                         
   8   7   7          0.31          3.30        10.03 o                         
   9   7   7          0.70         -7.67        21.00 o                         
 -12   8   7        746.30        762.65        29.29 o                         
 -11   8   7         88.42         85.92        14.25 o                         
 -10   8   7        165.97        140.56        13.96 o                         
  -9   8   7        724.51        736.89        19.07 o                         
  -8   8   7         61.94         78.54         8.37 o                         
  -7   8   7       1052.29       1009.99        18.10 o                         
  -6   8   7       2007.94       1958.38        20.83 o                         
  -5   8   7          4.00          3.36         4.15 o                         
  -4   8   7        193.92        201.98         9.01 o                         
  -3   8   7          3.11         13.95         6.11 o                         
  -2   8   7        566.59        536.26        13.38 o                         
  -1   8   7        866.72        826.61        19.53 o                         
   0   8   7        365.95        318.92         8.47 o                         
   1   8   7        577.87        558.62        11.62 o                         
   2   8   7       2729.64       2646.68        32.70 o                         
   3   8   7        427.80        440.90        12.21 o                         
   4   8   7        282.32        270.81        13.61 o                         
   5   8   7         25.96         34.40        10.22 o                         
   6   8   7        120.73        108.65        11.86 o                         
   7   8   7          5.79        -14.81        12.74 o                         
   8   8   7        132.40        146.64        13.14 o                         
 -12   9   7         36.50          2.04        19.67 o                         
 -11   9   7        116.55        124.11        16.80 o                         
 -10   9   7        188.09        185.22        15.38 o                         
  -9   9   7        232.12        259.53        12.40 o                         
  -8   9   7        376.33        343.69        13.54 o                         
  -7   9   7        118.91        131.48         7.98 o                         
  -6   9   7          8.29         -4.95         4.57 o                         
  -5   9   7        780.61        780.95        16.03 o                         
  -4   9   7         20.17         18.66         5.99 o                         
  -3   9   7        216.09        216.85        11.18 o                         
  -2   9   7       1257.16       1205.01        20.97 o                         
  -1   9   7         76.43         75.15         7.39 o                         
   0   9   7         53.36         35.04         4.52 o                         
   1   9   7        460.39        406.84        10.41 o                         
   2   9   7       1136.56       1067.52        17.21 o                         
   3   9   7        720.55        722.02        15.49 o                         
   4   9   7        139.99        133.89        10.13 o                         
   5   9   7         77.00         91.36        10.97 o                         
   6   9   7        589.06        529.97        19.29 o                         
   7   9   7        149.39        148.13        13.09 o                         
   8   9   7          9.27         14.19        11.79 o                         
 -12  10   7        129.88        170.63        35.70 o                         
 -11  10   7         36.14         11.51        19.17 o                         
 -10  10   7          2.24         -6.34        10.36 o                         
  -9  10   7          4.84         -2.48         9.13 o                         
  -8  10   7        107.04        104.11         7.94 o                         
  -7  10   7        524.28        491.00        12.96 o                         
  -6  10   7        335.33        316.44         7.20 o                         
  -5  10   7        636.50        576.63        13.35 o                         
  -4  10   7       1375.47       1380.95        22.60 o                         
  -3  10   7        230.56        220.83        11.48 o                         
  -2  10   7        744.12        712.23        16.50 o                         
  -1  10   7          9.69          9.31         5.15 o                         
   0  10   7        720.36        690.05        12.39 o                         
   1  10   7          3.20          4.88         4.77 o                         
   2  10   7        707.55        653.48        13.65 o                         
   3  10   7         43.33         38.75         6.36 o                         
   4  10   7        770.68        722.14        26.37 o                         
   5  10   7         13.08          4.68         8.68 o                         
   6  10   7        102.02        105.64        10.55 o                         
   7  10   7        142.55        152.35        13.46 o                         
   8  10   7          3.44        -11.14        13.59 o                         
 -12  11   7         12.87         -2.10        36.01 o                         
 -11  11   7        102.70         92.01        33.19 o                         
 -10  11   7         88.55         95.04        15.01 o                         
  -9  11   7          1.21         -1.18         7.95 o                         
  -8  11   7          4.61         -9.56         6.37 o                         
  -7  11   7       1865.97       1795.12        24.00 o                         
  -6  11   7       2536.79       2521.27        26.74 o                         
  -5  11   7       1530.38       1521.10        20.56 o                         
  -4  11   7        528.69        530.95        16.84 o                         
  -3  11   7         27.51         14.32         8.66 o                         
  -2  11   7       1093.64       1084.12        22.87 o                         
  -1  11   7        285.49        307.25         8.21 o                         
   0  11   7        479.93        471.94        12.80 o                         
   1  11   7         19.17         18.43         5.22 o                         
   2  11   7         16.13         11.83         5.69 o                         
   3  11   7         20.82         18.45         6.39 o                         
   4  11   7        162.92        180.06        12.68 o                         
   5  11   7        250.01        268.62        13.25 o                         
   6  11   7         38.62         40.35        12.74 o                         
   7  11   7        131.53        140.16        11.93 o                         
   8  11   7        155.80        187.23        17.67 o                         
 -12  12   7        431.31        425.61        46.03 o                         
 -11  12   7        106.91         31.12        24.11 o                         
 -10  12   7        374.44        320.89        26.79 o                         
  -9  12   7        181.07        185.64        21.63 o                         
  -8  12   7         40.47         55.13         9.96 o                         
  -7  12   7         24.72         23.99         5.47 o                         
  -6  12   7       2087.74       2059.54        24.96 o                         
  -5  12   7         89.30         87.19         7.08 o                         
  -4  12   7       1013.44        951.25        22.26 o                         
  -3  12   7        601.30        592.92        26.21 o                         
  -2  12   7         40.71         30.09         4.24 o                         
  -1  12   7        274.95        246.90        13.21 o                         
   0  12   7         48.42         34.98         9.46 o                         
   1  12   7        218.53        211.81        11.41 o                         
   2  12   7         12.34         16.91         6.91 o                         
   3  12   7        920.82        913.28        25.95 o                         
   4  12   7          0.47          2.86        13.25 o                         
   5  12   7         60.62         59.90        10.41 o                         
   6  12   7        168.80        199.54        12.89 o                         
   7  12   7         57.22         86.06        10.88 o                         
   8  12   7        415.45        434.93        26.05 o                         
 -11  13   7        269.22        305.45        29.42 o                         
 -10  13   7        409.00        452.40        31.87 o                         
  -9  13   7          0.04         -7.51        24.42 o                         
  -8  13   7         32.47         32.61        10.19 o                         
  -7  13   7        498.35        471.25        11.80 o                         
  -6  13   7        257.00        266.75         9.28 o                         
  -5  13   7       4228.85       4249.75        56.10 o                         
  -4  13   7         39.08         40.63         9.84 o                         
  -3  13   7        754.74        733.69        31.09 o                         
  -2  13   7          4.15          4.96         4.25 o                         
  -1  13   7        477.87        443.15        11.70 o                         
   0  13   7        740.58        744.77        20.62 o                         
   1  13   7       1111.90       1086.13        18.92 o                         
   2  13   7        477.95        462.86        17.97 o                         
   3  13   7       3112.26       3178.38        40.63 o                         
   4  13   7        375.40        400.30        16.23 o                         
   5  13   7        723.00        730.60        20.52 o                         
   6  13   7        491.38        545.26        19.03 o                         
   7  13   7         95.52        145.83        12.59 o                         
 -11  14   7         48.67         34.11        22.47 o                         
 -10  14   7        541.75        536.95        36.64 o                         
  -9  14   7        435.57        403.70        29.00 o                         
  -8  14   7         59.94         48.36        10.91 o                         
  -7  14   7        519.15        528.89        15.52 o                         
  -6  14   7        361.89        336.60        14.56 o                         
  -5  14   7        819.50        748.06        16.06 o                         
  -4  14   7        202.39        190.72        12.80 o                         
  -3  14   7       2452.00       2416.87        41.16 o                         
  -2  14   7       1027.21        998.60        29.32 o                         
  -1  14   7       3072.16       2913.90        37.46 o                         
   0  14   7        651.77        615.11        15.28 o                         
   1  14   7       1091.42       1080.76        24.06 o                         
   2  14   7          2.70         -1.22         8.27 o                         
   3  14   7        585.29        580.98        15.48 o                         
   4  14   7         11.67         31.00        10.06 o                         
   5  14   7         18.40         30.94        10.50 o                         
   6  14   7        229.16        258.02        14.45 o                         
   7  14   7        163.75        155.82        13.25 o                         
 -11  15   7         26.37         31.31        32.56 o                         
 -10  15   7         30.64         34.72        21.13 o                         
  -9  15   7         90.89        109.94        22.23 o                         
  -8  15   7        219.08        250.02        15.14 o                         
  -7  15   7        532.79        550.54        16.41 o                         
  -6  15   7        270.00        254.17        13.10 o                         
  -5  15   7         30.05         31.65         6.65 o                         
  -4  15   7          3.13          2.27        10.46 o                         
  -3  15   7        240.44        250.74        15.63 o                         
  -2  15   7        710.28        648.74        15.31 o                         
  -1  15   7          1.21          4.31         6.26 o                         
   0  15   7        273.32        247.26        13.98 o                         
   1  15   7         13.91         21.86         9.33 o                         
   2  15   7        385.34        381.59        16.51 o                         
   3  15   7         20.08         49.70         9.93 o                         
   4  15   7       1490.50       1529.90        31.06 o                         
   5  15   7        181.89        196.25        13.60 o                         
   6  15   7         91.00         96.41        12.33 o                         
   7  15   7         24.00         57.21        17.42 o                         
 -10  16   7         48.48         44.64        23.01 o                         
  -9  16   7         19.02         20.82        20.42 o                         
  -8  16   7        411.44        385.15        28.93 o                         
  -7  16   7         36.27         51.78         9.26 o                         
  -6  16   7          3.18         -1.86         8.83 o                         
  -5  16   7         25.28         11.90        10.83 o                         
  -4  16   7         50.08         33.40        11.71 o                         
  -3  16   7        350.62        335.71        20.97 o                         
  -2  16   7          0.01        -14.92         9.95 o                         
  -1  16   7        653.67        603.11        19.23 o                         
   0  16   7        155.08        124.65        11.45 o                         
   1  16   7         20.36         30.63         9.77 o                         
   2  16   7         20.20          6.60         9.25 o                         
   3  16   7        180.70        213.88        14.63 o                         
   4  16   7        154.45        149.70        13.03 o                         
   5  16   7        193.90        234.71        14.76 o                         
   6  16   7          0.51          1.70        11.24 o                         
 -10  17   7         38.19         29.39        22.72 o                         
  -9  17   7        131.17         99.49        23.86 o                         
  -8  17   7          2.00        -16.79        14.46 o                         
  -7  17   7         12.90         18.47         9.33 o                         
  -6  17   7          7.25          5.54         9.70 o                         
  -5  17   7          1.30         -5.80         9.69 o                         
  -4  17   7         40.47         37.66        10.62 o                         
  -3  17   7         89.49         67.87        13.81 o                         
  -2  17   7          4.26         18.99        11.46 o                         
  -1  17   7         37.99         52.75        10.75 o                         
   0  17   7         81.92         81.00        10.09 o                         
   1  17   7        151.62        149.40        12.19 o                         
   2  17   7        242.49        243.22        13.88 o                         
   3  17   7         99.66        101.04        13.82 o                         
   4  17   7        347.11        354.40        18.23 o                         
   5  17   7          6.54         12.50        11.34 o                         
   6  17   7         42.49         49.17        12.35 o                         
  -9  18   7        152.07        168.92        27.23 o                         
  -8  18   7        162.83        183.92        32.72 o                         
  -7  18   7         13.48          4.47        10.97 o                         
  -6  18   7         23.72          6.75        10.09 o                         
  -5  18   7          0.00         -6.50        10.16 o                         
  -4  18   7        324.29        322.69        15.38 o                         
  -3  18   7         50.92         30.30        12.27 o                         
  -2  18   7        120.54        124.18        13.44 o                         
  -1  18   7        919.80        929.96        23.27 o                         
   0  18   7        113.89        109.67        10.96 o                         
   1  18   7         78.05         88.17        11.41 o                         
   2  18   7         85.64         75.95        12.67 o                         
   3  18   7        518.95        562.29        23.69 o                         
   4  18   7         47.15         83.83        17.35 o                         
   5  18   7         78.78        104.95        13.34 o                         
   6  18   7          9.50         -2.27        13.71 o                         
  -9  19   7         29.50          8.28        53.86 o                         
  -8  19   7          1.48          6.32        16.68 o                         
  -7  19   7        204.80        206.12        20.27 o                         
  -6  19   7          0.30          8.03        12.46 o                         
  -5  19   7          9.67          8.96        10.99 o                         
  -4  19   7          4.61          9.58        10.80 o                         
  -3  19   7       1205.81       1158.68        42.93 o                         
  -2  19   7       1131.09       1116.07        28.73 o                         
  -1  19   7         13.65         19.46        11.18 o                         
   0  19   7          1.32         12.88         9.99 o                         
   1  19   7        653.09        651.18        19.80 o                         
   2  19   7         50.46         71.38        11.92 o                         
   3  19   7        176.95        188.66        16.92 o                         
   4  19   7        719.16        775.07        44.92 o                         
   5  19   7          9.41         15.31        14.01 o                         
  -8  20   7        706.59        747.89        33.60 o                         
  -7  20   7        269.56        289.12        18.11 o                         
  -6  20   7          3.29          2.89        24.31 o                         
  -5  20   7         71.67         96.39        14.77 o                         
  -4  20   7        196.57        183.00        14.52 o                         
  -3  20   7        898.58        993.89        28.67 o                         
  -2  20   7        184.72        170.95        15.50 o                         
  -1  20   7        787.88        776.38        25.60 o                         
   0  20   7          7.17         -2.95        10.73 o                         
   1  20   7        376.65        374.50        17.18 o                         
   2  20   7        281.43        298.69        16.23 o                         
   3  20   7        139.09        141.73        16.80 o                         
   4  20   7        153.88        136.04        20.57 o                         
  -8  21   7        110.36        106.54        20.62 o                         
  -7  21   7         83.52         98.12        15.02 o                         
  -6  21   7         66.84         62.90        14.42 o                         
  -5  21   7        869.92        963.61        29.38 o                         
  -4  21   7         21.65          0.19        13.97 o                         
  -3  21   7          7.32         14.34        12.14 o                         
  -2  21   7        116.86        116.17        15.03 o                         
  -1  21   7         73.67         97.02        14.71 o                         
   0  21   7         66.39         64.42        11.93 o                         
   1  21   7         57.90         68.32        11.96 o                         
   2  21   7         38.89         77.40        13.06 o                         
   3  21   7        106.23        117.74        20.17 o                         
   4  21   7          6.16         27.37        18.49 o                         
  -7  22   7         98.88         93.97        16.54 o                         
  -6  22   7        299.20        357.30        33.17 o                         
  -5  22   7         58.38         84.94        15.96 o                         
  -4  22   7          2.06         -5.28        14.38 o                         
  -3  22   7         65.77         76.67        15.72 o                         
  -2  22   7          4.25         28.81        17.69 o                         
  -1  22   7        274.40        267.68        27.12 o                         
   0  22   7          2.18         -1.85        12.61 o                         
   1  22   7        572.01        584.32        37.77 o                         
   2  22   7        516.60        506.08        33.26 o                         
   3  22   7         13.44         49.85        22.94 o                         
  -6  23   7          0.73         11.52        18.98 o                         
  -5  23   7          4.43         -5.49        14.91 o                         
  -4  23   7        166.82        194.86        29.65 o                         
  -3  23   7         10.55         20.94        15.73 o                         
  -2  23   7        117.29        132.36        20.70 o                         
  -1  23   7         46.78         61.04        19.46 o                         
   0  23   7         96.38         71.20        18.55 o                         
   1  23   7         55.36         62.27        14.24 o                         
   2  23   7        252.54        246.37        20.73 o                         
  -5  24   7          4.40          9.08        16.16 o                         
  -4  24   7        263.05        277.55        20.74 o                         
  -3  24   7         97.26        102.08        17.88 o                         
  -2  24   7          0.21        -12.98        15.81 o                         
  -1  24   7         25.28         35.08        19.18 o                         
   0  24   7         82.78         41.50        19.14 o                         
   1  24   7         34.03         57.29        15.17 o                         
 -13   0   8        359.53        359.71        63.88 o                         
 -12   0   8        156.78        123.95        17.90 o                         
 -11   0   8        485.81        550.46        43.84 o                         
 -10   0   8         74.90         83.13        15.94 o                         
  -9   0   8       1024.54       1000.72        46.34 o                         
  -8   0   8        470.05        507.37        20.35 o                         
  -7   0   8        255.44        257.68        22.23 o                         
  -6   0   8        189.87        161.87        11.88 o                         
  -5   0   8      10146.44      10953.61       141.68 o                         
  -4   0   8       1516.26       1493.82        22.99 o                         
  -3   0   8       1885.66       1893.86        28.16 o                         
  -2   0   8       1905.95       1815.62        24.62 o                         
  -1   0   8        808.81        935.34        39.35 o                         
   0   0   8       1729.68       1814.49        41.15 o                         
   1   0   8        246.28        263.36        12.05 o                         
   2   0   8        394.69        393.76        26.75 o                         
   3   0   8       3946.20       3754.88        62.30 o                         
   4   0   8        250.80        159.92        19.28 o                         
   5   0   8       1815.70       1708.62        44.75 o                         
   6   0   8        246.38        342.68        35.70 o                         
   7   0   8          1.78         21.21        14.70 o                         
   8   0   8        103.88        120.82        17.16 o                         
 -13   1   8         12.72         19.46        11.20 o                         
 -12   1   8        133.42        126.52        12.70 o                         
 -11   1   8        286.38        274.70        22.35 o                         
 -10   1   8        208.93        231.84        21.67 o                         
  -9   1   8        531.87        598.62        36.74 o                         
  -8   1   8         10.57         11.04         5.78 o                         
  -7   1   8       1919.75       2095.40        33.35 o                         
  -6   1   8        119.19        128.73         7.10 o                         
  -5   1   8          0.56         13.48         4.83 o                         
  -4   1   8          4.33          2.91         2.90 o                         
  -3   1   8        640.69        671.27         9.35 o                         
  -2   1   8          2.03          2.81         2.80 o                         
  -1   1   8        649.40        639.72        11.31 o                         
   0   1   8        839.23        732.59        14.33 o                         
   1   1   8       1450.45       1305.76        20.83 o                         
   2   1   8        209.92        169.41         7.77 o                         
   3   1   8        331.09        303.21         9.76 o                         
   4   1   8        254.77        236.62        15.72 o                         
   5   1   8        276.94        249.80        14.28 o                         
   6   1   8        653.03        684.73        20.74 o                         
   7   1   8        148.74        118.13        12.16 o                         
   8   1   8       1185.67       1180.00        27.28 o                         
 -13   2   8        477.83        480.80        21.45 o                         
 -12   2   8        228.45        228.17        14.91 o                         
 -11   2   8        416.80        455.80        19.60 o                         
 -10   2   8        217.38        211.05        14.92 o                         
  -9   2   8         93.97        111.94        14.46 o                         
  -8   2   8         90.03         83.32         6.46 o                         
  -7   2   8       3231.38       3247.31        45.84 o                         
  -6   2   8        374.87        402.09         9.91 o                         
  -5   2   8         52.52         37.65         3.38 o                         
  -4   2   8         49.81         35.02         3.31 o                         
  -3   2   8        138.75        137.42         4.37 o                         
  -2   2   8        160.94        163.82         4.73 o                         
  -1   2   8        919.74        858.90        14.70 o                         
   0   2   8        128.50        140.85         9.46 o                         
   1   2   8        408.46        380.52        13.83 o                         
   2   2   8        355.86        358.52        13.02 o                         
   3   2   8         10.00         15.23         4.85 o                         
   4   2   8       1087.69       1018.99        18.94 o                         
   5   2   8          0.71         14.71         9.91 o                         
   6   2   8         90.26        106.41        12.84 o                         
   7   2   8          0.05         -7.31         9.95 o                         
   8   2   8         60.94         94.05        11.86 o                         
 -13   3   8          4.17          0.29        10.76 o                         
 -12   3   8         25.04          6.10        10.35 o                         
 -11   3   8         22.04         38.83        12.25 o                         
 -10   3   8         30.62         60.23        11.76 o                         
  -9   3   8        159.20        172.17         9.98 o                         
  -8   3   8         10.74         16.59         5.39 o                         
  -7   3   8         71.85         79.85         9.31 o                         
  -6   3   8         60.76         60.82         5.38 o                         
  -5   3   8          2.37          4.72         3.00 o                         
  -4   3   8       4405.40       4702.92        45.65 o                         
  -3   3   8        281.43        288.20         7.96 o                         
  -2   3   8       2751.68       2666.92        31.29 o                         
  -1   3   8        213.55        199.56         7.51 o                         
   0   3   8        841.25        838.98        15.22 o                         
   1   3   8        119.29        114.68        10.96 o                         
   2   3   8          3.63         13.08         7.77 o                         
   3   3   8         76.60        102.50         7.78 o                         
   4   3   8        323.29        282.79        11.76 o                         
   5   3   8        222.21        154.49        20.28 o                         
   6   3   8         23.97          9.86        10.28 o                         
   7   3   8         29.48         23.47        10.38 o                         
   8   3   8          4.24          6.51        10.43 o                         
 -13   4   8        400.71        405.34        23.22 o                         
 -12   4   8         10.31          9.16        12.09 o                         
 -11   4   8        592.01        643.94        25.12 o                         
 -10   4   8         15.08         13.89        13.55 o                         
  -9   4   8         12.85         20.15         7.01 o                         
  -8   4   8        118.53        115.82         9.01 o                         
  -7   4   8         35.41         32.32         5.31 o                         
  -6   4   8        127.23        159.47         8.78 o                         
  -5   4   8       1197.38       1254.17        18.62 o                         
  -4   4   8        134.49        163.67         5.12 o                         
  -3   4   8       2141.61       2245.12        23.05 o                         
  -2   4   8       1004.38       1012.17        14.82 o                         
  -1   4   8        409.66        434.05        11.78 o                         
   0   4   8         11.69         25.22         6.50 o                         
   1   4   8          8.47          2.21         5.44 o                         
   2   4   8          5.72         22.13         6.99 o                         
   3   4   8         32.83         28.67         6.33 o                         
   4   4   8         46.33         26.00         9.46 o                         
   5   4   8         20.89         12.97         9.81 o                         
   6   4   8          6.38          1.21        10.00 o                         
   7   4   8         41.04         36.41        10.67 o                         
   8   4   8          2.94         17.54        10.43 o                         
 -13   5   8        170.14        181.60        18.26 o                         
 -12   5   8        145.94        129.24        15.38 o                         
 -11   5   8        114.56        105.33        14.26 o                         
 -10   5   8         14.99          6.32        10.55 o                         
  -9   5   8        627.01        599.54        19.34 o                         
  -8   5   8        269.84        259.59        12.06 o                         
  -7   5   8        855.75        880.76        16.05 o                         
  -6   5   8       1585.05       1568.90        20.80 o                         
  -5   5   8       1270.54       1294.01        14.52 o                         
  -4   5   8          8.10         10.63         4.43 o                         
  -3   5   8         53.90         65.15         3.71 o                         
  -2   5   8        111.91        127.61         5.39 o                         
  -1   5   8        492.83        471.84        10.03 o                         
   0   5   8        969.68        877.99        14.28 o                         
   1   5   8       1139.57        979.59        15.78 o                         
   2   5   8       2280.04       2272.05        32.16 o                         
   3   5   8         87.56         95.09         7.37 o                         
   4   5   8        229.72        203.16        13.65 o                         
   5   5   8        118.50         93.71        11.69 o                         
   6   5   8          2.02         -0.25         9.99 o                         
   7   5   8         11.79          8.12        10.66 o                         
   8   5   8        527.39        513.90        19.73 o                         
 -13   6   8        547.47        624.66        44.06 o                         
 -12   6   8         78.30         79.39        14.70 o                         
 -11   6   8        302.27        321.26        29.37 o                         
 -10   6   8         88.86         69.46        11.99 o                         
  -9   6   8          6.12         21.54         7.37 o                         
  -8   6   8        238.63        232.38         9.96 o                         
  -7   6   8       3164.75       3084.15        36.89 o                         
  -6   6   8        324.19        314.47         8.37 o                         
  -5   6   8       1791.59       1704.25        32.43 o                         
  -4   6   8       1128.48       1091.04        16.47 o                         
  -3   6   8        633.06        565.87        10.89 o                         
  -2   6   8         74.79         67.79         5.83 o                         
  -1   6   8         15.38         18.83         3.62 o                         
   0   6   8        169.74        139.04         8.54 o                         
   1   6   8        834.17        765.46        13.79 o                         
   2   6   8          4.33         18.70         6.44 o                         
   3   6   8        386.78        357.90         9.01 o                         
   4   6   8        571.58        506.92        17.98 o                         
   5   6   8          5.34          1.71         9.87 o                         
   6   6   8        180.08        157.87        12.81 o                         
   7   6   8          8.01          9.04        10.82 o                         
   8   6   8        113.19        139.03        15.73 o                         
 -13   7   8         10.07         11.16        20.36 o                         
 -12   7   8         11.53         -4.74        17.49 o                         
 -11   7   8        428.19        407.37        21.05 o                         
 -10   7   8         27.21         23.23        11.00 o                         
  -9   7   8         68.81         68.61        13.75 o                         
  -8   7   8        232.24        231.16         9.89 o                         
  -7   7   8        471.12        423.08        10.19 o                         
  -6   7   8        122.70        106.24         5.22 o                         
  -5   7   8        642.42        651.24        11.57 o                         
  -4   7   8          1.46          6.94         5.67 o                         
  -3   7   8       2420.95       2504.94        31.53 o                         
  -2   7   8       1242.19       1140.55        20.11 o                         
  -1   7   8       2045.97       1987.17        24.87 o                         
   0   7   8       1610.86       1494.03        20.52 o                         
   1   7   8        501.10        439.50        10.74 o                         
   2   7   8       1123.22       1100.01        24.02 o                         
   3   7   8        447.74        449.44        12.30 o                         
   4   7   8          6.24          0.57         9.64 o                         
   5   7   8         13.14          2.09        10.14 o                         
   6   7   8        219.76        245.69        14.66 o                         
   7   7   8         21.93         10.85        11.03 o                         
   8   7   8         90.98         82.39        12.94 o                         
 -12   8   8         21.79        -25.32        18.54 o                         
 -11   8   8        180.82        185.96        19.10 o                         
 -10   8   8        142.04        136.01        13.87 o                         
  -9   8   8          0.01         -2.44         7.18 o                         
  -8   8   8        261.61        271.84        10.78 o                         
  -7   8   8        710.28        702.49        12.91 o                         
  -6   8   8       1963.94       1894.04        22.32 o                         
  -5   8   8        178.57        202.38         6.86 o                         
  -4   8   8        804.55        838.38        16.50 o                         
  -3   8   8        320.64        235.32        15.70 o                         
  -2   8   8         20.33         20.49         6.97 o                         
  -1   8   8       3095.26       3118.30        41.01 o                         
   0   8   8          1.48          4.65         4.29 o                         
   1   8   8        275.86        275.35         9.21 o                         
   2   8   8       4157.96       4054.89        52.39 o                         
   3   8   8        443.11        417.81        12.37 o                         
   4   8   8        599.95        593.91        19.61 o                         
   5   8   8          0.01         25.71        10.42 o                         
   6   8   8        276.56        296.05        19.89 o                         
   7   8   8        338.17        331.63        17.26 o                         
   8   8   8          0.64         -0.90        23.83 o                         
 -12   9   8        229.27        220.23        25.90 o                         
 -11   9   8        253.21        236.83        24.99 o                         
 -10   9   8          3.87         -4.78        11.30 o                         
  -9   9   8        643.37        647.45        24.59 o                         
  -8   9   8          6.56          9.31         6.08 o                         
  -7   9   8        713.69        703.87        14.69 o                         
  -6   9   8       4192.41       4076.06        43.24 o                         
  -5   9   8        355.63        354.42         8.32 o                         
  -4   9   8       2458.83       2465.94        35.50 o                         
  -3   9   8        116.77        110.58         9.96 o                         
  -2   9   8        671.39        628.29        15.76 o                         
  -1   9   8         98.79         89.14         6.46 o                         
   0   9   8        188.76        162.90         7.07 o                         
   1   9   8        201.47        185.33        12.56 o                         
   2   9   8       2187.15       2154.26        32.88 o                         
   3   9   8        107.28         99.01         7.44 o                         
   4   9   8        206.38        209.39        13.60 o                         
   5   9   8        971.49        947.22        24.44 o                         
   6   9   8        191.97        199.91        14.28 o                         
   7   9   8        104.37        125.28        13.66 o                         
   8   9   8          0.85          9.67        14.71 o                         
 -12  10   8          2.71        -13.87        22.23 o                         
 -11  10   8        222.36        192.32        24.11 o                         
 -10  10   8        499.92        451.20        30.75 o                         
  -9  10   8        119.09         88.94        12.03 o                         
  -8  10   8        904.60        829.19        17.03 o                         
  -7  10   8        108.24        100.01         6.92 o                         
  -6  10   8        130.48        135.07         8.84 o                         
  -5  10   8          9.59         16.08         6.62 o                         
  -4  10   8       1007.79       1037.79        22.89 o                         
  -3  10   8        732.23        721.96        19.24 o                         
  -2  10   8        429.72        391.91        13.89 o                         
  -1  10   8        102.09         95.51         6.89 o                         
   0  10   8       1552.75       1451.19        20.57 o                         
   1  10   8        610.56        543.33        12.38 o                         
   2  10   8         61.05         68.33         7.91 o                         
   3  10   8        374.86        379.74        12.75 o                         
   4  10   8          0.06         -1.99         9.86 o                         
   5  10   8        137.70        171.05        13.69 o                         
   6  10   8         20.72         10.27        11.58 o                         
   7  10   8         68.92         60.67        12.85 o                         
 -12  11   8         60.07         43.15        21.45 o                         
 -11  11   8         47.81         35.01        20.06 o                         
 -10  11   8         58.43         32.90        18.72 o                         
  -9  11   8          8.24          8.93        10.71 o                         
  -8  11   8        130.16        147.48        17.90 o                         
  -7  11   8         21.58         20.31         5.98 o                         
  -6  11   8         34.64         39.63         6.14 o                         
  -5  11   8          6.65         11.06         6.79 o                         
  -4  11   8        702.85        713.07        22.24 o                         
  -3  11   8        245.67        210.02        12.07 o                         
  -2  11   8        585.14        603.68        16.36 o                         
  -1  11   8        450.17        433.57        13.11 o                         
   0  11   8        717.55        666.05        12.77 o                         
   1  11   8         64.79         57.00         6.20 o                         
   2  11   8        127.49        121.86         9.15 o                         
   3  11   8       2318.28       2248.96        33.34 o                         
   4  11   8        186.20        162.34        20.92 o                         
   5  11   8        698.53        688.33        22.07 o                         
   6  11   8          3.35         -3.62        13.74 o                         
   7  11   8         23.10          9.35        12.04 o                         
 -12  12   8         64.13         44.87        21.92 o                         
 -11  12   8        318.21        308.25        47.59 o                         
 -10  12   8         30.09         -0.85        18.37 o                         
  -9  12   8         87.36         96.27        13.69 o                         
  -8  12   8        882.66        855.51        22.33 o                         
  -7  12   8          0.34         -0.53         8.51 o                         
  -6  12   8          7.59         -2.33         7.41 o                         
  -5  12   8        197.70        188.56        12.32 o                         
  -4  12   8         47.04         28.91         9.84 o                         
  -3  12   8          2.57        -10.77         9.60 o                         
  -2  12   8        628.26        556.22        20.99 o                         
  -1  12   8         41.35         39.47         7.30 o                         
   0  12   8        467.85        409.04        12.76 o                         
   1  12   8          5.35          9.59         5.70 o                         
   2  12   8          4.27         13.27         7.52 o                         
   3  12   8         72.87         74.12         9.18 o                         
   4  12   8         39.28         48.40        11.28 o                         
   5  12   8        139.99        125.12        13.21 o                         
   6  12   8         82.19         91.05        13.34 o                         
   7  12   8        261.32        283.51        17.10 o                         
 -11  13   8         28.18         11.52        21.03 o                         
 -10  13   8        197.04        167.53        36.63 o                         
  -9  13   8         82.14         92.12        14.39 o                         
  -8  13   8          4.68          7.04         9.59 o                         
  -7  13   8         48.51         47.45         7.84 o                         
  -6  13   8         12.57         10.15         7.90 o                         
  -5  13   8          4.11         -9.70         9.47 o                         
  -4  13   8        294.56        283.93        14.48 o                         
  -3  13   8       1104.57       1052.79        24.80 o                         
  -2  13   8         41.99         38.25         9.36 o                         
  -1  13   8         24.93         18.99         5.22 o                         
   0  13   8          7.67         11.52         6.94 o                         
   1  13   8        194.73        191.83        10.57 o                         
   2  13   8        486.06        459.57        15.12 o                         
   3  13   8        140.13        130.66        10.67 o                         
   4  13   8         30.04         20.86        11.39 o                         
   5  13   8        239.70        241.73        24.22 o                         
   6  13   8        100.41        119.08        14.08 o                         
   7  13   8          1.63         -1.31        12.30 o                         
 -11  14   8         18.62         16.88        21.68 o                         
 -10  14   8         12.63         22.18        20.80 o                         
  -9  14   8        293.16        321.95        20.45 o                         
  -8  14   8        526.87        484.99        19.32 o                         
  -7  14   8          7.40         13.09         7.82 o                         
  -6  14   8         43.10         28.49         8.73 o                         
  -5  14   8          1.19         -1.53         8.56 o                         
  -4  14   8        738.74        727.76        22.25 o                         
  -3  14   8         19.37         18.19        10.67 o                         
  -2  14   8         20.67         15.29         9.55 o                         
  -1  14   8          1.15         -3.32         5.84 o                         
   0  14   8        128.66        125.69        12.32 o                         
   1  14   8        130.83        123.75         9.58 o                         
   2  14   8        371.16        350.54        14.09 o                         
   3  14   8         69.18         91.43        11.91 o                         
   4  14   8          2.07          1.82        11.40 o                         
   5  14   8         80.29        101.89        13.62 o                         
   6  14   8         72.79         98.61        14.12 o                         
 -11  15   8          1.67        -20.70        25.99 o                         
 -10  15   8        227.90        228.28        27.17 o                         
  -9  15   8        565.84        601.94        41.33 o                         
  -8  15   8         28.09         30.17        14.82 o                         
  -7  15   8         18.70         14.41         8.41 o                         
  -6  15   8          5.90         -0.66         8.60 o                         
  -5  15   8          0.52          3.76         9.02 o                         
  -4  15   8       1664.56       1762.15        34.50 o                         
  -3  15   8       1435.17       1444.48        35.96 o                         
  -2  15   8       1171.02       1121.49        26.12 o                         
  -1  15   8          0.00         -7.36         6.16 o                         
   0  15   8          2.38         13.24         9.07 o                         
   1  15   8         15.32         21.19         8.23 o                         
   2  15   8        144.39        121.79        10.10 o                         
   3  15   8       1375.89       1337.93        43.93 o                         
   4  15   8        299.43        341.15        30.11 o                         
   5  15   8        807.53        844.54        23.29 o                         
   6  15   8          1.26         13.65        12.74 o                         
 -10  16   8        144.92        152.13        42.58 o                         
  -9  16   8        302.95        303.94        28.77 o                         
  -8  16   8        662.47        687.64        23.55 o                         
  -7  16   8          0.93        -11.50         8.41 o                         
  -6  16   8        427.06        440.26        16.46 o                         
  -5  16   8          0.56          4.94         9.62 o                         
  -4  16   8         95.66         93.27        14.36 o                         
  -3  16   8        202.59        207.85        16.54 o                         
  -2  16   8        365.86        375.87        16.27 o                         
  -1  16   8        738.21        746.91        20.87 o                         
   0  16   8        101.15         98.00         9.99 o                         
   1  16   8        243.81        263.69        18.85 o                         
   2  16   8        231.85        235.04        12.31 o                         
   3  16   8         49.41         80.66        11.46 o                         
   4  16   8         10.86         24.14        11.24 o                         
   5  16   8         14.06         37.62        13.14 o                         
   6  16   8         15.01          8.86        11.78 o                         
 -10  17   8        359.91        339.02        31.65 o                         
  -9  17   8          9.85         -9.28        21.13 o                         
  -8  17   8          0.17         10.45        12.28 o                         
  -7  17   8         40.97         51.96        11.65 o                         
  -6  17   8        597.47        607.08        19.03 o                         
  -5  17   8         16.63         13.82        10.06 o                         
  -4  17   8        635.33        633.45        28.29 o                         
  -3  17   8         75.17         73.26        15.19 o                         
  -2  17   8        196.09        222.03        15.48 o                         
  -1  17   8         38.72         33.88        11.01 o                         
   0  17   8         16.93         11.18        10.60 o                         
   1  17   8        288.79        264.68        15.63 o                         
   2  17   8        280.67        322.00        14.76 o                         
   3  17   8         70.98         97.04        14.16 o                         
   4  17   8         40.95         52.84        11.85 o                         
   5  17   8        541.85        579.23        25.93 o                         
  -9  18   8          2.29         -1.88        33.19 o                         
  -8  18   8        536.06        541.82        27.63 o                         
  -7  18   8         66.22         65.44        10.91 o                         
  -6  18   8        509.71        547.14        18.91 o                         
  -5  18   8         44.88         37.89        11.34 o                         
  -4  18   8        236.75        226.11        16.29 o                         
  -3  18   8        330.60        332.92        18.03 o                         
  -2  18   8       1101.42       1105.51        28.42 o                         
  -1  18   8         87.18         70.84        12.13 o                         
   0  18   8       1135.48       1154.34        26.22 o                         
   1  18   8        268.81        256.92        16.90 o                         
   2  18   8         22.36         35.95        11.85 o                         
   3  18   8         52.64         65.85        11.95 o                         
   4  18   8        155.40        188.72        19.69 o                         
   5  18   8          4.07         -1.65        13.36 o                         
  -9  19   8          0.69        -20.57        24.13 o                         
  -8  19   8        121.91        123.43        21.42 o                         
  -7  19   8          1.73         -8.23        11.52 o                         
  -6  19   8        180.70        169.62        19.78 o                         
  -5  19   8        108.74        117.75        13.03 o                         
  -4  19   8        118.40         87.40        14.17 o                         
  -3  19   8        164.40        145.74        15.45 o                         
  -2  19   8        512.33        524.38        35.61 o                         
  -1  19   8        478.42        463.43        19.67 o                         
   0  19   8        587.17        599.37        32.01 o                         
   1  19   8         13.43         25.49        13.26 o                         
   2  19   8          0.07          5.89        15.44 o                         
   3  19   8        424.58        462.07        21.72 o                         
   4  19   8         13.79         37.53        12.41 o                         
  -8  20   8          3.22         23.63        31.18 o                         
  -7  20   8         23.15         24.11        13.09 o                         
  -6  20   8         12.79         -1.73        11.28 o                         
  -5  20   8        286.01        299.32        17.53 o                         
  -4  20   8         94.25         88.51        13.04 o                         
  -3  20   8         30.99         56.76        14.23 o                         
  -2  20   8         84.01         66.42        14.01 o                         
  -1  20   8        100.10        103.33        13.51 o                         
   0  20   8        133.02        141.16        14.03 o                         
   1  20   8         27.49         11.31        11.92 o                         
   2  20   8        407.90        454.50        33.32 o                         
   3  20   8         22.31         33.27        18.98 o                         
   4  20   8         27.71         48.85        15.53 o                         
  -7  21   8         57.05         50.89        15.46 o                         
  -6  21   8          0.04          4.81        13.61 o                         
  -5  21   8         40.79         45.10        12.88 o                         
  -4  21   8         71.85         92.12        13.73 o                         
  -3  21   8        152.04        117.24        17.26 o                         
  -2  21   8         21.44         16.15        16.63 o                         
  -1  21   8        614.52        565.59        24.61 o                         
   0  21   8          0.85         -3.46        12.93 o                         
   1  21   8          2.61          1.72        18.96 o                         
   2  21   8        175.51        188.29        21.21 o                         
   3  21   8          4.55         46.07        17.61 o                         
  -6  22   8         68.91         62.28        28.83 o                         
  -5  22   8        321.69        393.47        24.55 o                         
  -4  22   8         45.01         36.25        13.80 o                         
  -3  22   8         53.97         67.17        27.70 o                         
  -2  22   8        357.03        310.26        20.26 o                         
  -1  22   8        134.90        167.58        26.30 o                         
   0  22   8        144.47        168.38        16.16 o                         
   1  22   8        241.68        225.89        16.57 o                         
   2  22   8          0.14         11.11        18.98 o                         
  -5  23   8         40.22         54.75        16.01 o                         
  -4  23   8         76.75         64.21        16.82 o                         
  -3  23   8         50.81         34.30        16.26 o                         
  -2  23   8         66.93         56.50        15.91 o                         
  -1  23   8         42.78         52.10        16.08 o                         
   0  23   8        337.50        368.74        24.10 o                         
   1  23   8        358.09        366.13        27.48 o                         
  -3  24   8          2.11         -6.98        16.25 o                         
  -2  24   8         99.03         96.71        53.05 o                         
  -1  24   8         57.73         34.47        28.05 o                         
 -13   1   9          7.25         -2.13        10.65 o                         
 -12   1   9          6.35         17.33        11.97 o                         
 -11   1   9        168.20        181.65        17.81 o                         
 -10   1   9         78.98         74.73        12.64 o                         
  -9   1   9        329.91        350.84        36.63 o                         
  -8   1   9       1239.70       1285.82        23.05 o                         
  -7   1   9        644.86        644.32        14.83 o                         
  -6   1   9        211.82        213.49         8.29 o                         
  -5   1   9          5.00          5.94         3.03 o                         
  -4   1   9         16.10         15.63         3.34 o                         
  -3   1   9         46.98         46.20         3.73 o                         
  -2   1   9        305.66        269.46         6.92 o                         
  -1   1   9          4.20         -4.30         6.58 o                         
   0   1   9        223.81        187.69        16.90 o                         
   1   1   9        282.00        288.76        12.91 o                         
   2   1   9          1.00          2.88         6.04 o                         
   3   1   9         32.27         23.18         5.65 o                         
   4   1   9        244.61        192.74        12.94 o                         
   5   1   9          0.20          2.51        12.02 o                         
   6   1   9          4.97          3.88        10.79 o                         
   7   1   9        285.75        337.72        17.26 o                         
   8   1   9        136.79        146.44        13.64 o                         
 -13   2   9         84.16        104.87        13.24 o                         
 -12   2   9        811.71        818.43        25.58 o                         
 -11   2   9          4.01          7.18        11.05 o                         
 -10   2   9        504.64        540.46        21.97 o                         
  -9   2   9         15.48         11.30        10.50 o                         
  -8   2   9       5311.11       5278.34        71.98 o                         
  -7   2   9        312.88        303.70        15.35 o                         
  -6   2   9       1979.68       1943.44        24.25 o                         
  -5   2   9        954.01        960.88        14.04 o                         
  -4   2   9       5262.08       5381.14        74.38 o                         
  -3   2   9       1485.47       1428.65        16.56 o                         
  -2   2   9        284.47        250.21         7.22 o                         
  -1   2   9         12.68          4.77         5.00 o                         
   0   2   9        246.93        264.37        11.67 o                         
   1   2   9         98.08         99.92         9.44 o                         
   2   2   9        105.03        110.34         8.19 o                         
   3   2   9        390.61        367.34        13.56 o                         
   4   2   9        465.84        409.91        17.29 o                         
   5   2   9         79.48         69.88        11.82 o                         
   6   2   9        142.45        148.54        16.90 o                         
   7   2   9         90.71        127.19        13.15 o                         
   8   2   9         21.12          5.45        11.66 o                         
 -13   3   9          9.52          6.93        13.50 o                         
 -12   3   9          1.54        -14.64         9.76 o                         
 -11   3   9         14.14         17.59        11.68 o                         
 -10   3   9         65.73         85.75        12.34 o                         
  -9   3   9         26.47         36.27         7.86 o                         
  -8   3   9        220.59        217.84        13.02 o                         
  -7   3   9       2393.27       2282.91        34.63 o                         
  -6   3   9        233.01        212.40         7.18 o                         
  -5   3   9       3547.18       3603.63        37.37 o                         
  -4   3   9        383.63        429.13        10.07 o                         
  -3   3   9         10.27         12.26         3.41 o                         
  -2   3   9         29.57         30.44         4.03 o                         
  -1   3   9       1642.86       1560.82        23.12 o                         
   0   3   9          0.21         13.49         5.88 o                         
   1   3   9       8072.91       7615.04       102.93 o                         
   2   3   9        169.68        149.07         8.80 o                         
   3   3   9       2387.13       2242.33        32.70 o                         
   4   3   9          9.09          8.21        10.49 o                         
   5   3   9          1.93          3.49        10.44 o                         
   6   3   9         58.85         48.35        11.56 o                         
   7   3   9        684.75        710.70        29.65 o                         
   8   3   9         59.35         40.70        11.90 o                         
 -13   4   9         24.77         29.13        14.68 o                         
 -12   4   9        988.40       1045.77        31.73 o                         
 -11   4   9         73.56         61.52        14.35 o                         
 -10   4   9        117.09        113.73        12.84 o                         
  -9   4   9         12.51         16.17         9.04 o                         
  -8   4   9       1434.54       1487.27        23.09 o                         
  -7   4   9        983.24        929.38        17.08 o                         
  -6   4   9       1858.92       1847.33        23.10 o                         
  -5   4   9       3950.18       3800.36        42.56 o                         
  -4   4   9        834.59        812.97        11.33 o                         
  -3   4   9       2111.87       1982.78        31.15 o                         
  -2   4   9        337.46        312.21         7.22 o                         
  -1   4   9        826.93        738.90        16.90 o                         
   0   4   9       1180.51       1118.97        21.71 o                         
   1   4   9       2248.21       2296.98        37.06 o                         
   2   4   9        102.39         96.08         8.06 o                         
   3   4   9        261.08        311.75        11.67 o                         
   4   4   9         77.66         87.46        15.94 o                         
   5   4   9        985.34       1014.81        35.79 o                         
   6   4   9          8.10         14.03        11.33 o                         
   7   4   9        191.14        205.13        14.62 o                         
   8   4   9          0.15          0.72        12.65 o                         
 -13   5   9          6.47         12.18        14.09 o                         
 -12   5   9         10.95         30.50        20.35 o                         
 -11   5   9         78.84         83.75        13.97 o                         
 -10   5   9        959.88        949.08        27.63 o                         
  -9   5   9          7.31          7.14         7.16 o                         
  -8   5   9       1540.92       1550.58        30.44 o                         
  -7   5   9        616.37        567.49        11.65 o                         
  -6   5   9       1626.16       1596.31        17.56 o                         
  -5   5   9        989.31        996.28        19.46 o                         
  -4   5   9         81.26         77.26         4.46 o                         
  -3   5   9         43.80         48.26         4.25 o                         
  -2   5   9        915.71       1052.03        15.34 o                         
  -1   5   9        379.97        324.04        12.03 o                         
   0   5   9        137.81        136.02         6.65 o                         
   1   5   9         83.12        120.92         8.25 o                         
   2   5   9         66.78         78.56         7.86 o                         
   3   5   9        407.77        378.25        13.21 o                         
   4   5   9        479.23        440.97        18.35 o                         
   5   5   9        100.39        114.98        13.83 o                         
   6   5   9        183.29        200.31        14.68 o                         
   7   5   9         63.69         61.84        12.51 o                         
   8   5   9         11.15         -0.14        14.42 o                         
 -13   6   9         27.19         23.01        19.03 o                         
 -12   6   9         46.85         74.20        22.23 o                         
 -11   6   9        265.23        269.93        20.47 o                         
 -10   6   9        188.56        207.00        24.14 o                         
  -9   6   9        190.49        209.69        10.93 o                         
  -8   6   9         57.63         73.35         6.85 o                         
  -7   6   9        217.96        245.58         8.45 o                         
  -6   6   9        198.70        212.90         6.33 o                         
  -5   6   9         12.42         13.15         5.74 o                         
  -4   6   9        113.17        129.01         7.10 o                         
  -3   6   9         54.54         45.56         7.33 o                         
  -2   6   9        465.29        433.83        10.33 o                         
  -1   6   9        117.58        143.60         6.39 o                         
   0   6   9       2187.59       2129.00        27.45 o                         
   1   6   9        119.93        114.97         7.09 o                         
   2   6   9       2498.68       2457.29        35.11 o                         
   3   6   9        904.80        816.58        17.00 o                         
   4   6   9        617.65        577.73        19.70 o                         
   5   6   9         91.69         78.05        11.93 o                         
   6   6   9          0.14         -5.86        11.04 o                         
   7   6   9        248.74        277.72        22.42 o                         
 -12   7   9          0.78         -1.59        17.49 o                         
 -11   7   9        149.57        141.39        20.80 o                         
 -10   7   9         14.73         11.37        12.72 o                         
  -9   7   9        760.93        736.88        18.30 o                         
  -8   7   9        907.96        906.90        18.90 o                         
  -7   7   9          4.18         -1.41         5.05 o                         
  -6   7   9         51.79         55.94         4.87 o                         
  -5   7   9       1311.04       1325.56        23.53 o                         
  -4   7   9        240.88        215.56         8.50 o                         
  -3   7   9       2283.89       2284.93        33.46 o                         
  -2   7   9        574.09        583.69        11.79 o                         
  -1   7   9        100.73         98.39         7.33 o                         
   0   7   9         58.67         60.42         5.59 o                         
   1   7   9        580.85        559.57        12.60 o                         
   2   7   9       1065.90       1067.44        20.05 o                         
   3   7   9        108.16        113.11        12.67 o                         
   4   7   9        318.29        368.49        17.00 o                         
   5   7   9          0.05         -0.95        10.61 o                         
   6   7   9        151.97        147.22        14.11 o                         
   7   7   9        101.51        112.31        13.92 o                         
 -12   8   9        389.80        403.05        30.99 o                         
 -11   8   9          3.71         27.55        19.04 o                         
 -10   8   9          0.07         -7.51        16.38 o                         
  -9   8   9        769.05        737.85        29.85 o                         
  -8   8   9         48.48         56.40         6.63 o                         
  -7   8   9        424.34        382.82        16.39 o                         
  -6   8   9        495.51        511.97         9.75 o                         
  -5   8   9        689.70        665.50        15.29 o                         
  -4   8   9        550.56        532.68        14.23 o                         
  -3   8   9         39.33         36.95         8.08 o                         
  -2   8   9        398.96        395.80        14.08 o                         
  -1   8   9        425.98        408.44        11.78 o                         
   0   8   9         43.68         55.71         5.44 o                         
   1   8   9        643.36        627.63        15.19 o                         
   2   8   9         67.51         55.78         7.90 o                         
   3   8   9        149.06        150.99         8.66 o                         
   4   8   9        110.15        112.13        12.33 o                         
   5   8   9         22.26          8.85        10.94 o                         
   6   8   9          0.16          8.31        14.96 o                         
   7   8   9         95.32        113.58        14.18 o                         
 -12   9   9          9.82         -0.60        20.59 o                         
 -11   9   9         41.39         48.23        20.14 o                         
 -10   9   9         12.32         21.76        17.45 o                         
  -9   9   9         66.03         78.74        12.31 o                         
  -8   9   9        270.19        298.74        13.92 o                         
  -7   9   9        189.63        205.32        12.81 o                         
  -6   9   9        352.90        367.84        10.59 o                         
  -5   9   9        399.56        394.45        12.72 o                         
  -4   9   9        164.39        139.60        12.20 o                         
  -3   9   9        741.38        725.56        17.52 o                         
  -2   9   9       1578.04       1544.61        26.29 o                         
  -1   9   9         53.55         45.24         6.45 o                         
   0   9   9        689.29        619.00        12.49 o                         
   1   9   9         96.28         82.52         6.95 o                         
   2   9   9        225.67        222.74        11.56 o                         
   3   9   9        203.80        176.47        12.91 o                         
   4   9   9        994.29        979.25        24.91 o                         
   5   9   9          2.46         -2.40        11.01 o                         
   6   9   9        130.20        140.89        17.44 o                         
   7   9   9          4.42         10.37        12.27 o                         
 -12  10   9         12.94        -14.42        19.61 o                         
 -11  10   9        164.01        143.67        22.14 o                         
 -10  10   9        609.77        663.28        36.11 o                         
  -9  10   9         15.99         18.41        10.74 o                         
  -8  10   9          5.65         11.91         8.84 o                         
  -7  10   9        240.61        247.70         9.25 o                         
  -6  10   9         48.36         40.87         7.68 o                         
  -5  10   9       1346.52       1307.37        23.10 o                         
  -4  10   9         10.23          5.94         9.17 o                         
  -3  10   9       1242.51       1252.71        23.68 o                         
  -2  10   9          6.10          5.11         7.97 o                         
  -1  10   9        165.55        134.24         8.79 o                         
   0  10   9          0.43        -10.71         7.14 o                         
   1  10   9       1094.45       1046.81        20.34 o                         
   2  10   9        469.87        493.94        14.96 o                         
   3  10   9        417.80        389.25        17.71 o                         
   4  10   9         11.50          6.58        10.89 o                         
   5  10   9        380.32        408.93        21.78 o                         
   6  10   9         21.99         13.19        12.11 o                         
   7  10   9        133.67        144.40        15.37 o                         
 -12  11   9          2.20        -28.18        18.78 o                         
 -11  11   9         38.95         36.55        19.87 o                         
 -10  11   9        450.04        421.09        67.63 o                         
  -9  11   9         26.17         26.18        11.78 o                         
  -8  11   9          0.05          3.77         8.67 o                         
  -7  11   9          0.27          5.66         6.38 o                         
  -6  11   9         88.80         89.73         8.92 o                         
  -5  11   9          0.24          1.94         9.50 o                         
  -4  11   9         75.78         77.98        10.81 o                         
  -3  11   9        257.22        228.35        16.90 o                         
  -2  11   9         82.46         60.96         9.47 o                         
  -1  11   9        303.75        294.01        10.02 o                         
   0  11   9         12.51          4.56         4.36 o                         
   1  11   9         65.02         64.11         8.33 o                         
   2  11   9       1071.78       1010.70        20.54 o                         
   3  11   9         13.92          4.80        10.31 o                         
   4  11   9        114.44        113.21        13.87 o                         
   5  11   9        223.46        227.08        16.72 o                         
   6  11   9         39.29         45.51        13.06 o                         
   7  11   9          0.12          3.99        12.68 o                         
 -11  12   9         12.88         -6.31        19.61 o                         
 -10  12   9         55.17         64.80        20.95 o                         
  -9  12   9         83.91         76.57        13.57 o                         
  -8  12   9          6.00         -2.06         9.27 o                         
  -7  12   9       1206.42       1136.48        21.32 o                         
  -6  12   9          2.08         -3.66         7.86 o                         
  -5  12   9         68.98         59.37        10.91 o                         
  -4  12   9        247.64        288.61        15.01 o                         
  -3  12   9        154.19        168.55        12.99 o                         
  -2  12   9       1247.69       1183.98        23.98 o                         
  -1  12   9         68.76         51.17         6.46 o                         
   0  12   9         10.30          8.05         7.07 o                         
   1  12   9        519.59        467.59        14.84 o                         
   2  12   9        111.10        118.68        11.43 o                         
   3  12   9          6.66         -2.01        10.43 o                         
   4  12   9        184.35        176.25        14.55 o                         
   5  12   9          4.98         -6.30        11.88 o                         
   6  12   9         91.65        110.29        14.39 o                         
 -11  13   9        686.08        732.88        42.89 o                         
 -10  13   9          0.09         -2.52        19.03 o                         
  -9  13   9        153.07        147.45        15.72 o                         
  -8  13   9         10.43          6.36         9.66 o                         
  -7  13   9          8.81         16.09         7.76 o                         
  -6  13   9        120.45        131.45        10.28 o                         
  -5  13   9        408.57        384.74        17.67 o                         
  -4  13   9        612.04        639.88        22.27 o                         
  -3  13   9        785.83        772.12        21.89 o                         
  -2  13   9        673.07        650.81        22.47 o                         
  -1  13   9        559.59        540.97        13.55 o                         
   0  13   9         21.30         21.69         7.44 o                         
   1  13   9          4.01         13.68         7.85 o                         
   2  13   9          4.88          8.07         7.90 o                         
   3  13   9         53.44         34.74        18.62 o                         
   4  13   9        943.15        900.52        32.27 o                         
   5  13   9          0.76         -6.04        14.37 o                         
   6  13   9        252.93        276.43        17.79 o                         
 -11  14   9        309.85        291.45        30.27 o                         
 -10  14   9         32.99         19.78        20.42 o                         
  -9  14   9       1153.71       1116.73        35.17 o                         
  -8  14   9         42.66         52.98        11.61 o                         
  -7  14   9        839.86        815.07        18.91 o                         
  -6  14   9         70.64         67.58         9.83 o                         
  -5  14   9         19.02          2.49        10.34 o                         
  -4  14   9         83.97         80.73        12.32 o                         
  -3  14   9         13.56          8.26        11.06 o                         
  -2  14   9        103.42         83.12        11.00 o                         
  -1  14   9        272.50        249.03        10.84 o                         
   0  14   9        283.22        294.74        12.36 o                         
   1  14   9         42.97         57.82         8.80 o                         
   2  14   9        226.55        229.10        11.67 o                         
   3  14   9         25.23          9.89        10.97 o                         
   4  14   9        165.53        231.72        15.87 o                         
   5  14   9         24.50         18.14        16.90 o                         
   6  14   9         96.84        109.37        15.00 o                         
 -10  15   9        123.48        143.46        24.79 o                         
  -9  15   9         24.99         22.34        14.24 o                         
  -8  15   9          4.40        -10.07        10.57 o                         
  -7  15   9        271.39        304.50        13.60 o                         
  -6  15   9         29.72         26.20         9.52 o                         
  -5  15   9        330.31        328.70        22.42 o                         
  -4  15   9        222.58        229.71        15.55 o                         
  -3  15   9        920.86        902.38        24.95 o                         
  -2  15   9        820.29        789.72        20.94 o                         
  -1  15   9        263.29        223.90        13.62 o                         
   0  15   9          0.60          0.00         7.64 o                         
   1  15   9          6.17         -5.25         7.87 o                         
   2  15   9         25.25         21.84         8.65 o                         
   3  15   9         93.90        103.63        13.11 o                         
   4  15   9        484.57        494.55        21.73 o                         
   5  15   9         63.82         40.09        13.45 o                         
 -10  16   9         88.82         90.29        25.68 o                         
  -9  16   9        212.35        208.28        20.46 o                         
  -8  16   9          7.53          0.84        11.79 o                         
  -7  16   9         10.64         13.44         9.00 o                         
  -6  16   9         49.77         57.51        11.22 o                         
  -5  16   9          1.46          4.35        11.43 o                         
  -4  16   9         18.15         12.31        11.76 o                         
  -3  16   9        152.13        135.22        13.89 o                         
  -2  16   9        106.35        104.05        11.96 o                         
  -1  16   9        563.33        470.22        18.78 o                         
   0  16   9          6.55          2.95        10.74 o                         
   1  16   9        208.13        198.46        11.63 o                         
   2  16   9        369.79        374.38        26.30 o                         
   3  16   9        118.63        139.32        14.46 o                         
   4  16   9         80.04        117.57        14.63 o                         
   5  16   9         18.52         38.56        13.74 o                         
  -9  17   9          1.44         -0.66        16.39 o                         
  -8  17   9          6.01         -0.04        12.38 o                         
  -7  17   9        177.94        180.92        14.85 o                         
  -6  17   9         94.53         97.80        11.83 o                         
  -5  17   9          9.42         -1.25        11.65 o                         
  -4  17   9         52.95         69.87        13.43 o                         
  -3  17   9        343.05        325.42        17.65 o                         
  -2  17   9        702.37        657.14        37.87 o                         
  -1  17   9          7.29         20.31        11.06 o                         
   0  17   9          2.31         -3.94        10.55 o                         
   1  17   9        120.40        103.57        13.30 o                         
   2  17   9          0.31          8.58        13.02 o                         
   3  17   9         24.54         11.67        12.44 o                         
   4  17   9         27.86         26.73        13.50 o                         
  -9  18   9        267.22        257.38        29.58 o                         
  -8  18   9          4.93         -2.70        13.29 o                         
  -7  18   9         23.82         10.64        10.96 o                         
  -6  18   9        107.53        106.79        12.61 o                         
  -5  18   9          0.31        -14.06        10.49 o                         
  -4  18   9        175.84        178.18        15.68 o                         
  -3  18   9         29.30         39.77        13.55 o                         
  -2  18   9         11.46          7.52        12.40 o                         
  -1  18   9        409.35        341.31        21.04 o                         
   0  18   9         20.30          1.91        11.23 o                         
   1  18   9          0.01        -13.02        12.60 o                         
   2  18   9        188.38        207.40        20.58 o                         
   3  18   9          0.44        -10.02        16.24 o                         
   4  18   9         19.27         28.87        17.20 o                         
  -8  19   9         36.62         24.34        17.77 o                         
  -7  19   9         29.35         34.91        13.07 o                         
  -6  19   9          7.10          6.45        11.29 o                         
  -5  19   9         95.63         94.96        13.28 o                         
  -4  19   9        107.23        118.02        15.82 o                         
  -3  19   9        382.54        384.98        20.19 o                         
  -2  19   9        149.76        151.64        15.77 o                         
  -1  19   9         58.76         56.25        13.83 o                         
   0  19   9        157.74        150.19        14.44 o                         
   1  19   9         61.07         67.77        12.67 o                         
   2  19   9          9.30         33.29        16.95 o                         
   3  19   9        181.47        148.68        19.71 o                         
  -8  20   9        110.74         93.40        40.27 o                         
  -7  20   9        121.21        150.20        13.93 o                         
  -6  20   9        150.96        170.70        18.51 o                         
  -5  20   9        119.31        122.40        20.26 o                         
  -4  20   9         42.16         35.87        14.31 o                         
  -3  20   9         11.20          2.59        13.71 o                         
  -2  20   9        197.80        190.36        17.54 o                         
  -1  20   9        235.93        245.93        16.56 o                         
   0  20   9        520.11        491.50        20.71 o                         
   1  20   9         40.91         48.95        13.96 o                         
   2  20   9        237.42        251.57        22.70 o                         
   3  20   9         28.74         59.66        17.98 o                         
  -7  21   9         15.10         13.70        15.15 o                         
  -6  21   9         75.93         82.08        13.79 o                         
  -5  21   9        135.74        130.76        14.83 o                         
  -4  21   9         63.60         67.74        13.93 o                         
  -3  21   9          8.47          7.57        20.43 o                         
  -2  21   9         57.75         47.51        14.81 o                         
  -1  21   9          8.03         17.35        18.53 o                         
   0  21   9          6.12         -8.15        12.54 o                         
   1  21   9         12.41          1.66        15.49 o                         
   2  21   9         80.70        116.45        17.58 o                         
  -6  22   9         83.98         70.65        16.37 o                         
  -5  22   9         66.45         60.26        15.70 o                         
  -4  22   9         39.92         32.96        13.40 o                         
  -3  22   9        222.25        202.80        19.34 o                         
  -2  22   9          0.25          3.97        16.81 o                         
  -1  22   9         35.30         26.20        14.75 o                         
   0  22   9        131.84        136.13        20.44 o                         
   1  22   9         39.08         28.90        16.24 o                         
  -4  23   9         20.80         14.05        13.93 o                         
  -3  23   9        155.91        132.17        25.76 o                         
  -2  23   9          7.52        -18.99        15.91 o                         
  -1  23   9        349.89        355.34        43.30 o                         
 -13   0  10        184.29        194.09        23.17 o                         
 -12   0  10        138.36        152.94        19.11 o                         
 -11   0  10       1162.70       1253.64        42.79 o                         
 -10   0  10          1.13         -5.01        17.53 o                         
  -9   0  10        200.26        264.90        26.30 o                         
  -8   0  10       1278.40       1330.61        33.34 o                         
  -7   0  10        608.78        579.33        50.10 o                         
  -6   0  10       2552.10       2476.36        75.52 o                         
  -5   0  10       2080.62       2221.03        52.79 o                         
  -4   0  10        418.37        411.39        11.49 o                         
  -3   0  10       1708.31       1761.86        48.18 o                         
  -2   0  10        215.37        175.85         9.41 o                         
  -1   0  10         38.58         45.84        11.41 o                         
   0   0  10       2221.36       2491.95        55.56 o                         
   1   0  10       1437.32       1440.52        38.96 o                         
   2   0  10        394.53        438.33        24.13 o                         
   3   0  10        366.00        408.88        24.57 o                         
   4   0  10       2098.34       1997.09        51.79 o                         
   5   0  10        451.98        460.47        27.19 o                         
   6   0  10        282.61        319.20        43.52 o                         
   7   0  10          0.41        -19.50        16.53 o                         
 -13   1  10        226.93        219.71        17.25 o                         
 -12   1  10          5.47          6.66        10.70 o                         
 -11   1  10          0.10         -7.42        34.44 o                         
 -10   1  10         72.22         97.03        13.55 o                         
  -9   1  10         77.97         92.73        14.15 o                         
  -8   1  10        212.49        210.60         9.88 o                         
  -7   1  10        201.61        224.64        10.10 o                         
  -6   1  10       1181.41       1130.53        18.38 o                         
  -5   1  10          6.96         18.86         3.79 o                         
  -4   1  10        621.23        574.86         9.91 o                         
  -3   1  10        355.76        406.66         9.04 o                         
  -2   1  10          1.38         -0.30         4.37 o                         
  -1   1  10         89.31         87.79         8.66 o                         
   0   1  10       4650.52       4619.64        65.74 o                         
   1   1  10         81.08        103.50        10.43 o                         
   2   1  10       1139.62       1130.84        36.34 o                         
   3   1  10        121.20        119.11        12.26 o                         
   4   1  10         88.39        131.69        12.66 o                         
   5   1  10        112.46        133.40        13.26 o                         
   6   1  10        320.37        334.75        19.97 o                         
   7   1  10         15.73         22.80        12.44 o                         
 -13   2  10        113.01         95.99        20.76 o                         
 -12   2  10          9.31          7.17        10.63 o                         
 -11   2  10        152.26        154.41        14.52 o                         
 -10   2  10        371.09        357.73        22.47 o                         
  -9   2  10          4.23         21.47        23.17 o                         
  -8   2  10       1345.76       1368.20        24.27 o                         
  -7   2  10          0.21         -2.31         5.28 o                         
  -6   2  10         19.59         13.19         5.07 o                         
  -5   2  10        278.50        289.05         9.58 o                         
  -4   2  10        577.08        517.05        11.27 o                         
  -3   2  10         85.38         95.66         5.27 o                         
  -2   2  10         85.76         62.14         5.13 o                         
  -1   2  10        347.00        324.29        11.45 o                         
   0   2  10        184.47        220.18        19.90 o                         
   1   2  10        631.60        622.60        22.33 o                         
   2   2  10         37.50         49.27         7.60 o                         
   3   2  10          2.65        -12.66         9.78 o                         
   4   2  10          9.38          3.12        10.56 o                         
   5   2  10         60.22         46.80        12.34 o                         
   6   2  10        240.50        268.01        16.48 o                         
   7   2  10        147.22        142.49        14.68 o                         
 -13   3  10          0.07          6.92        14.24 o                         
 -12   3  10          1.37        -12.13        22.23 o                         
 -11   3  10         39.39         30.74        11.84 o                         
 -10   3  10        395.24        372.85        19.29 o                         
  -9   3  10       4058.85       4236.05        73.98 o                         
  -8   3  10         10.37         10.95         6.82 o                         
  -7   3  10        605.61        561.58        21.37 o                         
  -6   3  10         24.19         22.47         3.60 o                         
  -5   3  10          4.17          1.26         3.47 o                         
  -4   3  10         51.32         73.01         4.62 o                         
  -3   3  10         37.13         39.57         6.04 o                         
  -2   3  10          9.35          3.71         4.20 o                         
  -1   3  10        215.76        203.67        11.66 o                         
   0   3  10       4290.37       4199.52        60.71 o                         
   1   3  10        104.21         76.49        11.93 o                         
   2   3  10         56.17         51.38        10.49 o                         
   3   3  10         11.56         11.05         8.48 o                         
   4   3  10         32.79         32.91        11.34 o                         
   5   3  10         38.12         64.04        12.62 o                         
   6   3  10          0.75         -8.52        11.57 o                         
   7   3  10         37.37         32.42        17.17 o                         
 -13   4  10        181.80        165.09        18.30 o                         
 -12   4  10          0.01          7.79        18.34 o                         
 -11   4  10        334.84        348.64        30.51 o                         
 -10   4  10        146.84        147.59        13.29 o                         
  -9   4  10        130.15        133.37        11.10 o                         
  -8   4  10         83.42         85.67         7.18 o                         
  -7   4  10          2.57         10.58         6.30 o                         
  -6   4  10        223.28        210.54         7.70 o                         
  -5   4  10        701.06        623.06        15.88 o                         
  -4   4  10        317.02        310.93         7.20 o                         
  -3   4  10        149.17        160.58         6.56 o                         
  -2   4  10        474.53        485.83         9.55 o                         
  -1   4  10        630.98        636.38        16.81 o                         
   0   4  10        508.47        514.53        16.31 o                         
   1   4  10          0.73          7.59         8.84 o                         
   2   4  10         49.29         50.74         8.02 o                         
   3   4  10          2.88         -5.78         6.56 o                         
   4   4  10         19.57         -1.28        10.77 o                         
   5   4  10         55.97         66.25        12.72 o                         
   6   4  10          3.90         -4.70        11.75 o                         
   7   4  10         41.62         28.94        12.72 o                         
 -12   5  10         96.17        109.95        21.84 o                         
 -11   5  10         85.02        107.03        25.68 o                         
 -10   5  10        110.22         95.50        14.58 o                         
  -9   5  10        401.75        387.56        15.19 o                         
  -8   5  10         73.77         90.45        11.48 o                         
  -7   5  10        579.43        528.89        12.89 o                         
  -6   5  10       1343.71       1253.80        15.91 o                         
  -5   5  10         80.86         98.74         7.15 o                         
  -4   5  10       2058.14       2020.50        27.96 o                         
  -3   5  10        699.27        713.03        14.02 o                         
  -2   5  10         16.23         11.60         4.29 o                         
  -1   5  10        439.79        429.19        14.21 o                         
   0   5  10          4.49         16.42         7.54 o                         
   1   5  10        944.21        988.04        19.76 o                         
   2   5  10        165.66        179.66        16.09 o                         
   3   5  10        995.40        952.01        24.15 o                         
   4   5  10         47.78         48.25        11.75 o                         
   5   5  10        262.30        295.79        16.52 o                         
   6   5  10         11.51          6.44        12.04 o                         
   7   5  10          9.65         35.27        13.38 o                         
 -12   6  10          6.01         -9.90        23.17 o                         
 -11   6  10        379.22        337.12        26.21 o                         
 -10   6  10         21.22         37.49        17.85 o                         
  -9   6  10          2.60         -2.24        11.72 o                         
  -8   6  10        571.79        542.96        13.43 o                         
  -7   6  10        767.21        707.22        14.37 o                         
  -6   6  10        638.22        656.57        22.45 o                         
  -5   6  10       1724.79       1660.71        26.10 o                         
  -4   6  10       2182.90       2065.68        30.71 o                         
  -3   6  10        170.89        166.40         9.94 o                         
  -2   6  10        123.30        104.71         4.14 o                         
  -1   6  10        176.36        146.06         9.90 o                         
   0   6  10       1009.73        909.93        16.09 o                         
   1   6  10         61.80         71.90         8.35 o                         
   2   6  10       1116.16       1121.11        21.45 o                         
   3   6  10        260.72        227.38        13.71 o                         
   4   6  10        524.26        544.52        20.12 o                         
   5   6  10          5.90         -2.43        11.40 o                         
   6   6  10        436.14        448.77        19.46 o                         
   7   6  10         25.73         30.95        12.95 o                         
 -12   7  10          7.41          8.75        19.26 o                         
 -11   7  10        172.91        148.67        22.33 o                         
 -10   7  10         10.43         -5.06        16.05 o                         
  -9   7  10        707.30        726.71        24.18 o                         
  -8   7  10        222.27        259.98        17.45 o                         
  -7   7  10        652.99        611.04        18.04 o                         
  -6   7  10       1227.33       1177.11        20.37 o                         
  -5   7  10         54.06         47.16         7.20 o                         
  -4   7  10          9.53          4.91         8.88 o                         
  -3   7  10         25.60         26.10         8.43 o                         
  -2   7  10         13.23         14.88         4.98 o                         
  -1   7  10        808.22        776.60        14.76 o                         
   0   7  10       1055.90        990.61        16.75 o                         
   1   7  10        680.86        649.02        16.53 o                         
   2   7  10        845.19        778.82        17.93 o                         
   3   7  10         53.07         92.28        11.79 o                         
   4   7  10         48.74         43.37        11.67 o                         
   5   7  10         14.18          2.68        11.58 o                         
   6   7  10         75.76         57.18        13.39 o                         
   7   7  10         22.95         -5.68        12.54 o                         
 -12   8  10        249.34        232.47        25.64 o                         
 -11   8  10          1.86        -15.02        17.00 o                         
 -10   8  10         74.35         66.07        19.48 o                         
  -9   8  10        486.59        490.64        21.24 o                         
  -8   8  10          0.79          2.78         8.07 o                         
  -7   8  10        101.87         97.47        10.39 o                         
  -6   8  10         59.28         74.29         9.96 o                         
  -5   8  10         15.23         32.50         7.30 o                         
  -4   8  10        245.72        233.65        18.71 o                         
  -3   8  10        453.72        387.69        14.77 o                         
  -2   8  10       2450.88       2310.86        34.94 o                         
  -1   8  10         46.24         60.12         4.43 o                         
   0   8  10        130.99        122.34         8.50 o                         
   1   8  10          4.58         10.17         7.35 o                         
   2   8  10          4.58         15.07        11.14 o                         
   3   8  10        834.33        776.55        22.52 o                         
   4   8  10         67.90         66.85        12.16 o                         
   5   8  10          0.42         -3.89        11.46 o                         
   6   8  10        159.82        148.35        15.44 o                         
 -12   9  10        416.04        444.35        32.76 o                         
 -11   9  10         70.32         78.26        21.24 o                         
 -10   9  10        339.73        329.69        26.74 o                         
  -9   9  10          1.85         -6.83        10.82 o                         
  -8   9  10        283.01        269.47        13.60 o                         
  -7   9  10        494.64        493.78        12.68 o                         
  -6   9  10        492.60        478.33        17.46 o                         
  -5   9  10       2359.70       2368.82        39.87 o                         
  -4   9  10         87.11         91.50        15.48 o                         
  -3   9  10         11.59         -4.46         9.07 o                         
  -2   9  10        332.17        361.83        17.27 o                         
  -1   9  10        261.03        247.55        19.49 o                         
   0   9  10        120.67        130.77         9.17 o                         
   1   9  10         26.17         22.90         7.82 o                         
   2   9  10        365.34        321.75        13.76 o                         
   3   9  10        240.27        253.33        22.60 o                         
   4   9  10          6.81          3.04        11.20 o                         
   5   9  10        179.66        170.94        14.92 o                         
   6   9  10          0.29          0.75        12.64 o                         
 -12  10  10        113.35        129.58        37.57 o                         
 -11  10  10          9.86         28.07        19.23 o                         
 -10  10  10        598.63        580.94        33.77 o                         
  -9  10  10         30.82         25.47        11.77 o                         
  -8  10  10        758.75        756.16        21.05 o                         
  -7  10  10        494.05        485.02        13.52 o                         
  -6  10  10          4.87          5.46         9.60 o                         
  -5  10  10         86.01         91.78        11.33 o                         
  -4  10  10         14.97         12.97         9.89 o                         
  -3  10  10          8.51         24.83         9.44 o                         
  -2  10  10          0.01         -0.60         9.13 o                         
  -1  10  10         89.32         95.88         7.52 o                         
   0  10  10        243.68        241.17        12.83 o                         
   1  10  10        268.51        285.17        15.44 o                         
   2  10  10         58.67         43.62         8.46 o                         
   3  10  10        825.40        805.06        23.03 o                         
   4  10  10          3.48        -16.29        10.86 o                         
   5  10  10         72.45         63.77        13.15 o                         
   6  10  10         14.75         12.23        13.56 o                         
 -11  11  10        634.70        682.23        40.82 o                         
 -10  11  10        380.50        348.45        28.44 o                         
  -9  11  10        114.13        114.31        14.44 o                         
  -8  11  10        224.16        236.06        16.63 o                         
  -7  11  10        173.31        186.20        10.26 o                         
  -6  11  10        464.91        443.19        17.44 o                         
  -5  11  10          3.96          4.62         9.82 o                         
  -4  11  10       1491.81       1412.83        29.46 o                         
  -3  11  10       1151.32       1179.36        24.13 o                         
  -2  11  10       2184.08       2000.78        32.71 o                         
  -1  11  10        150.39        130.35         8.38 o                         
   0  11  10          1.93        -10.45         6.97 o                         
   1  11  10         16.68         14.43        10.21 o                         
   2  11  10         87.38         79.12        12.88 o                         
   3  11  10        677.36        735.26        26.10 o                         
   4  11  10          1.70         -7.71        11.25 o                         
   5  11  10        352.32        396.66        19.27 o                         
   6  11  10         68.27         80.43        14.56 o                         
 -11  12  10         20.62        -11.27        21.26 o                         
 -10  12  10        258.21        257.77        26.72 o                         
  -9  12  10         70.52         87.15        19.31 o                         
  -8  12  10        473.45        482.10        18.73 o                         
  -7  12  10        226.36        233.83        11.42 o                         
  -6  12  10        190.97        174.50        13.43 o                         
  -5  12  10        351.39        351.72        16.73 o                         
  -4  12  10         45.18         42.18        14.91 o                         
  -3  12  10         34.29         49.46        11.51 o                         
  -2  12  10        970.43        906.54        21.67 o                         
  -1  12  10         16.48         12.92         6.72 o                         
   0  12  10          1.79         -8.68         7.01 o                         
   1  12  10        205.31        202.28        11.08 o                         
   2  12  10          1.01          7.77        10.09 o                         
   3  12  10          0.03         12.42        12.56 o                         
   4  12  10         27.63         12.94        12.65 o                         
   5  12  10          0.23          4.13        12.81 o                         
 -11  13  10         44.73         34.33        36.01 o                         
 -10  13  10          9.98          3.42        21.92 o                         
  -9  13  10        170.27        162.83        16.69 o                         
  -8  13  10        186.58        220.09        14.39 o                         
  -7  13  10          5.86         11.53         7.92 o                         
  -6  13  10         37.63         36.58         9.49 o                         
  -5  13  10         16.01         32.62        11.14 o                         
  -4  13  10          8.45         10.68        13.74 o                         
  -3  13  10        401.36        370.26        23.23 o                         
  -2  13  10        701.64        669.97        19.85 o                         
  -1  13  10         93.97        103.81        11.35 o                         
   0  13  10          4.83          0.23        13.07 o                         
   1  13  10         35.93         35.22        11.60 o                         
   2  13  10         20.83          8.08        10.32 o                         
   3  13  10         83.03         81.82        13.38 o                         
   4  13  10          3.58         -0.29        12.03 o                         
   5  13  10        230.67        227.97        17.09 o                         
 -10  14  10         24.55         26.30        21.26 o                         
  -9  14  10          7.82         -3.26        22.91 o                         
  -8  14  10          6.95          4.03        10.84 o                         
  -7  14  10          5.73          1.86        12.90 o                         
  -6  14  10         22.37         14.22        12.04 o                         
  -5  14  10        103.41        101.42        13.17 o                         
  -4  14  10          0.03         -6.09        10.77 o                         
  -3  14  10         18.08         20.65        11.46 o                         
  -2  14  10         18.83         19.40        10.41 o                         
  -1  14  10          5.57         -5.76        10.01 o                         
   0  14  10        268.47        237.05        17.54 o                         
   1  14  10         45.36         48.16         9.08 o                         
   2  14  10          0.24         -2.01        10.25 o                         
   3  14  10         23.40         43.38        12.37 o                         
   4  14  10         56.68         74.29        13.64 o                         
   5  14  10         61.10         86.47        15.00 o                         
 -10  15  10        264.97        271.99        30.10 o                         
  -9  15  10        313.18        302.27        21.65 o
[truncated: 116,074 more chars]
